# Supplementary material for: Eco-evolutionary dynamics of gut phageome in wild gibbons (Hoolock tianxing) with seasonal diet variations
Source: Nat Commun. 2024 Feb 10;15:1254. doi: 10.1038/s41467-024-45663-8 (PMC10858875; doi:10.1038/s41467-024-45663-8)
Supplement: Supplementary file 4 — Supplementary Data [file 41467_2024_45663_MOESM4_ESM.xlsx]

## Sheet: Data S1
Supplementary Data 1 | Abiotic and biotic data for the 139 fecal samples from the six female gibbons. NA, data not available; VMs, viral metagenomes; MMs, microbial metagenomes; MDA, multiple displacement amplifications. Abundance for the three replicates of ten randomly amplified VLPs samples are averaged. For the ten samples each with three replicates, a population is considered present in the …
Sample ID	Dietary composition					Dietary season	Gibbon individual	Family	Sex	Age	Sampling date	Viral metagenomes (VMs)	Microbial metagenomes (MMs)	MDA for VMs DNA	VMs-vOTU		MM-vOTU		Vir-vOTU	Tem-vOTU	Prokaryotic populations
	Animal	Flower	Fruit	Leaf	Others										Richness	Abundance	Richness	Abundance	Richness	Richness	Richness
A035	0	0	0	1	0	HL	A1	NK	Male	Adult	20180123	Yes	Yes	No	792	9085.09	1166	99269.5	451	1187	351
A040	0	0	0.049635	0.950365	0	HL	A1	NK	Male	Adult	20180124	Yes	Yes	No	756	16884.7	1244	98154.1	429	1282	370
A053	0.010776	0	0.055654	0.93357	0	HL	A1	NK	Male	Adult	20180202	Yes	Yes	No	879	268457	1265	94167.6	509	1311	390
A060	0	0	0	1	0	HL	A1	NK	Male	Adult	20180203	Yes	Yes	No	827	34714.8	1332	82377	477	1392	402
A065	0	0	0	1	0	HL	A1	NK	Male	Adult	20180204	Yes	Yes	No	896	104642	1418	83154.6	531	1458	424
Y016	0.067993	0	0.932007	0	0	HF	A1	NK	Male	Adult	20181002	Yes	Yes	No	844	161394	1213	57802.6	495	1242	370
Y018	0.005986	0	0.901587	0.092428	0	HF	A1	NK	Male	Adult	20181003	Yes	Yes	No	959	266168	1406	116105	589	1440	442
Y028	0.098261	0	0.901739	0	0	HF	A1	NK	Male	Adult	20181005	Yes	Yes	No	1005	282970	1336	118614	581	1378	427
Y033	0	0	1	0	0	HF	A1	NK	Male	Adult	20181006	Yes	Yes	No	921	188437	1274	152208	564	1312	396
Y037	0	0	1	0	0	HF	A1	NK	Male	Adult	20181007	Yes	Yes	No	837	44483.7	1176	105098	500	1218	355
A010	0	0	0.728627	0.271373	0	HF	A2	NK	Female	Adult	20171211	Yes	Yes	No	858	199642	1367	81692.5	520	1397	457
A013	0.00615868	0	0.93363	0.060211	0	HF	A2	NK	Female	Adult	20171212	Yes	Yes	No	1038	113854	1369	83649.9	660	1405	458
A020	0	0	0.719684	0.280316	0	HF	A2	NK	Female	Adult	20171213	Yes	Yes	No	1160	232779	1359	149755	735	1396	456
A023	0	0	0.649116	0.347105	0.00377818	HF	A2	NK	Female	Adult	20171214	Yes	Yes	No	1120	255647	1183	119575	703	1236	366
A028	0	0	0	1	0	HL	A2	NK	Female	Adult	20180119	Yes	Yes	No	879	324980	1205	97124.6	545	1253	383
A038	0	0	0	1	0	HL	A2	NK	Female	Adult	20180122	Yes	Yes	Yes	1221	324268	1335	111893	773	1384	453
A039	0.0192028	0	0	0.980797	0	HL	A2	NK	Female	Adult	20180123	Yes	Yes	No	830	273831	1285	80116.4	537	1346	449
A052	0	0	0.0476338	0.89669	0.0556758	HL	A2	NK	Female	Adult	20180201	Yes	Yes	No	895	219649	1362	111117	556	1412	462
A058	0	0.047025	0.031807	0.921168	0	HL	A2	NK	Female	Adult	20180202	Yes	Yes	No	883	306369	1233	196355	555	1281	401
A063	0	0.0632108	0	0.936789	0	HL	A2	NK	Female	Adult	20180203	Yes	Yes	No	890	275403	1206	118678	546	1259	399
A067	0	0.124213	0	0.875787	0	HL	A2	NK	Female	Adult	20180204	Yes	Yes	No	901	318689	1340	126329	545	1386	466
A069	0	0	0	0.920971	0.0790287	HL	A2	NK	Female	Adult	20180205	Yes	Yes	No	876	307834	1153	122597	544	1194	373
A079	0	0.0215395	0.287831	0.69063	0	HL	A2	NK	Female	Adult	20180305	Yes	Yes	No	837	324665	1321	54454.8	506	1366	464
A083	0	0.0107046	0.661356	0.327939	0	HF	A2	NK	Female	Adult	20180306	Yes	Yes	No	841	265440	1294	109834	517	1328	449
A089	0	0.102472	0.49763	0.399898	0	HL	A2	NK	Female	Adult	20180307	Yes	Yes	No	845	281082	1323	81329.9	509	1357	458
A094	0	0.146345	0.249471	0.604184	0	HL	A2	NK	Female	Adult	20180308	Yes	Yes	No	1098	362879	1329	100056	685	1369	459
A103	0	0.0378754	0.645466	0.316659	0	HF	A2	NK	Female	Adult	20180402	Yes	Yes	No	1038	506870	1185	84211.2	629	1229	381
A110	0	0	0.764324	0.235676	0	HF	A2	NK	Female	Adult	20180403	No	Yes	No	NA	NA	1046	115321	NA	1087	319
A114	0.0033421	0	0.760793	0.235865	0	HF	A2	NK	Female	Adult	20180404	No	Yes	No	NA	NA	1029	105905	NA	1069	308
A124	0	0	0.7122	0.2878	0	HF	A2	NK	Female	Adult	20180405	Yes	Yes	Yes	1121	297521	930	59812.7	696	980	263
D010	0	0	0.0960349	0.859172	0.044793	HL	A2	NK	Female	Adult	20180518	Yes	Yes	No	1101	345883	1318	128552	670	1361	425
D016	0.0199529	0	0.430537	0.54951	0	HL	A2	NK	Female	Adult	20180519	Yes	Yes	No	1174	331603	1298	203658	732	1349	422
D026	0	0.212365	0.233039	0.554596	0	HL	A2	NK	Female	Adult	20180521	Yes	Yes	No	918	284981	1233	89687	574	1287	395
D043	0.0542063	0.0182842	0.395512	0.510943	0.0210546	HL	A2	NK	Female	Adult	20180719	Yes	Yes	No	831	187415	1269	54526.1	513	1308	414
D046	0.00443951	0.0231687	0.644007	0.328385	0	HF	A2	NK	Female	Adult	20180720	No	Yes	No	NA	NA	1344	129702	NA	1396	456
D048	0	0	0.217634	0.782366	0	HL	A2	NK	Female	Adult	20180721	Yes	Yes	No	619	61767	1351	88968	368	1401	457
D058	0	0	0.0414169	0.958583	0	HL	A2	NK	Female	Adult	20180723	No	Yes	No	NA	NA	1340	95576.3	NA	1389	461
D063	0	0.299875	0.333934	0.326495	0.0396962	HL	A2	NK	Female	Adult	20180803	Yes	Yes	No	816	188116	1408	150910	503	1436	458
D068	0	0.214667	0.130902	0.614489	0.0399418	HL	A2	NK	Female	Adult	20180804	Yes	Yes	No	856	342075	1490	145347	541	1500	472
D072	0	0.364382	0.11452	0.500434	0.0206641	HL	A2	NK	Female	Adult	20180805	Yes	Yes	No	1092	276041	1404	245017	690	1440	457
D081	0	0.343936	0.293502	0.362562	0	HL	A2	NK	Female	Adult	20180807	No	Yes	No	NA	NA	1399	89238.2	NA	1430	466
E009	0	0.260373	0.0625174	0.677109	0	HL	A2	NK	Female	Adult	20180616	Yes	Yes	No	1073	391309	1347	128480	649	1402	447
E017	0.0240229	0	0.1418	0.834177	0	HL	A2	NK	Female	Adult	20180617	Yes	Yes	Yes	1134	225789	1224	95214.5	696	1253	394
E020	0	0.0602648	0.229645	0.704002	0.00608735	HL	A2	NK	Female	Adult	20180618	Yes	Yes	No	1131	250144	1348	245468	704	1397	439
E026	0	0	0.287649	0.712351	0	HL	A2	NK	Female	Adult	20180619	No	Yes	No	NA	NA	1288	42768.3	NA	1339	449
E030	0	0	0.307368	0.692632	0	HL	A2	NK	Female	Adult	20180620	Yes	Yes	No	1019	337392	1326	106166	619	1366	436
N041	0	0	0.791559	0.208441	0	HF	A2	NK	Female	Adult	20171113	Yes	Yes	Yes	1178	375764	1325	82380.5	754	1366	465
Y003	0.102934	0	0.864814	0.0322525	0	HF	A2	NK	Female	Adult	20180926	Yes	No	No	984	118399	NA	NA	625	NA	412
Y006	0.030195	0	0.951352	0.0184525	0	HF	A2	NK	Female	Adult	20180927	Yes	Yes	No	1173	334190	1289	123646	726	1319	397
Y012	0.123464	0	0.740331	0.136205	0	HF	A2	NK	Female	Adult	20180929	Yes	Yes	No	1073	420308	1272	104882	689	1299	438
Y014	0.0964912	0	0.903509	0	0	HF	A2	NK	Female	Adult	20180930	Yes	Yes	Yes	1145	311895	1307	105276	734	1343	457
Y015	0.0731552	0	0.907602	0.019243	0	HF	A2	NK	Female	Adult	20181001	No	Yes	No	NA	NA	1351	93069.8	NA	1382	393
Y021	0.162706	0	0.795579	0.0417151	0	HF	A2	NK	Female	Adult	20181002	Yes	Yes	No	1080	311959	1272	154312	679	1304	443
Y025	0.0653577	0	0.739942	0.1947	0	HF	A2	NK	Female	Adult	20181003	Yes	Yes	No	1091	290285	1350	170599	692	1387	436
Y030	0.209812	0	0.790188	0	0	HF	A2	NK	Female	Adult	20181004	Yes	Yes	No	1100	297921	1344	180671	689	1374	388
Y034	0.0944157	0	0.891767	0.0138169	0	HF	A2	NK	Female	Adult	20181005	Yes	Yes	No	1105	306781	1280	202282	700	1323	414
Y036	0.0162354	0	0.951674	0.0320903	0	HF	A2	NK	Female	Adult	20181006	Yes	Yes	No	1075	282712	1253	111964	668	1289	292
A016	0	0	0.950508	0.049492	0	HF	A3	NK	Female	juvenile	20171213	Yes	Yes	No	895	95498.9	1052	162559	522	1102	311
A017	0	0	1	0	0	HF	A3	NK	Female	juvenile	20171214	Yes	Yes	No	890	290213	1109	281204	507	1148	364
A036	0	0	0	1	0	HL	A3	NK	Female	juvenile	20180123	Yes	Yes	No	852	33555.4	1131	158616	478	1164	352
A042	0	0	0.025221	0.974779	0	HL	A3	NK	Female	juvenile	20180125	Yes	Yes	No	823	61850.5	1177	139551	471	1199	359
A061	0	0	0	1	0	HL	A3	NK	Female	juvenile	20180203	Yes	Yes	No	946	190477	1238	106894	579	1284	366
A064	0.009423	0	0	0.990577	0	HL	A3	NK	Female	juvenile	20180204	Yes	Yes	No	875	154811	1265	88592.9	512	1298	383
N002	0.110914	0	0.889086	0	0	HF	A3	NK	Female	juvenile	20171004	No	Yes	No	NA	NA	1211	129114	NA	1239	322
N003	0.03501	0	0.96499	0	0	HF	A3	NK	Female	juvenile	20171005	No	Yes	No	NA	NA	1077	66894.3	NA	1128	361
A027	0	0.032299	0	0.967701	0	HL	A4	NK	NA	juvenile	20180120	Yes	Yes	No	818	20430.9	1156	57911.8	485	1176	331
A037	0	0	0.008265	0.991735	0	HL	A4	NK	NA	juvenile	20180123	Yes	Yes	No	711	12566.4	1156	212806	397	1184	407
A044	0	0	0.069925	0.839327	0.090747	HL	A4	NK	NA	juvenile	20180125	Yes	Yes	No	971	166161	1350	164380	564	1373	396
A057	0.019679	0	0.029269	0.883796	0.067256	HL	A4	NK	NA	juvenile	20180202	Yes	Yes	No	939	258554	1297	146509	541	1345	336
A071	0	0	0	0.920962	0.079038	HL	A4	NK	NA	juvenile	20180206	Yes	Yes	No	886	105024	1167	89797.3	515	1214	364
Y002	0.011306	0	0.961404	0.02729	0	HF	A4	NK	NA	juvenile	20180927	Yes	Yes	No	975	201093	1242	141728	585	1272	423
Y007	0	0	0.942248	0.057752	0	HF	A4	NK	NA	juvenile	20180928	Yes	Yes	No	807	147956	1343	127912	518	1369	263
Y023	0.008318	0	0.991682	0	0	HF	A4	NK	NA	juvenile	20181003	No	Yes	No	NA	NA	1050	81157.4	NA	1095	316
Y031	0	0	1	0	0	HF	A4	NK	NA	juvenile	20181005	Yes	Yes	No	799	36742.9	1051	63968.4	456	1088	358
Y038	0	0	1	0	0	HF	A4	NK	NA	juvenile	20181007	Yes	Yes	No	713	35244.2	1183	113573	399	1224	316
B037	0.05949	0	0.016754	0.923756	0	HL	B1	BC	Male	Adult	20180105	Yes	Yes	No	789	33371.2	1193	108590	441	1267	361
B041	0	0.013052	0	0.986948	0	HL	B1	BC	Male	Adult	20180107	Yes	Yes	No	894	170525	1247	76425.7	497	1319	357
B051	0	0.012678	0	0.935343	0.051979	HL	B1	BC	Male	Adult	20180224	Yes	Yes	No	942	291366	1197	26257.2	546	1248	375
B055	0.009099	0.080495	0.033831	0.876575	0	HL	B1	BC	Male	Adult	20180225	Yes	Yes	No	1003	260182	1229	50384.5	565	1308	355
B059	0.044866	0.007049	0.071252	0.876834	0	HL	B1	BC	Male	Adult	20180226	Yes	Yes	No	923	223398	1168	35982.1	518	1223	296
X008	0.056148	0	0.877374	0.066478	0	HF	B1	BC	Male	Adult	20180916	Yes	Yes	No	903	197390	1057	105581	536	1104	330
X015	0.037534	0	0.922377	0.040089	0	HF	B1	BC	Male	Adult	20180918	Yes	Yes	No	791	99350.1	1207	92548.8	456	1238	312
X023	0.17771	0	0.82229	0	0	HF	B1	BC	Male	Adult	20181026	Yes	Yes	No	741	3463.92	1202	58085.1	408	1254	386
X028	0.03876	0	0.901505	0.059736	0	HF	B1	BC	Male	Adult	20181027	Yes	Yes	No	980	199570	1284	37707.3	558	1349	337
X038	0	0	1	0	0	HF	B1	BC	Male	Adult	20181030	Yes	Yes	No	864	153011	1205	70138.3	491	1261	349
B005	0	0	0.661648	0.338352	0	HF	B2	BC	Female	Adult	20171119	Yes	Yes	No	1027	144740	1060	248454	632	1108	298
B010	0.00584724	0	0.742234	0.251919	0	HF	B2	BC	Female	Adult	20171121	Yes	Yes	No	1013	216580	957	163616	618	1002	322
B012	0	0	0.867742	0.132258	0	HF	B2	BC	Female	Adult	20171122	No	Yes	No	NA	NA	1024	73176.5	NA	1084	269
B023	0.23408	0	0.323632	0.401493	0.040796	HL	B2	BC	Female	Adult	20171221	Yes	Yes	No	1050	131965	851	117563	646	904	292
B026	0.0729348	0	0.651451	0.266931	0.00868271	HF	B2	BC	Female	Adult	20171222	Yes	Yes	No	1029	260441	891	78178.1	640	952	349
B030	0.0717551	0	0.214669	0.713576	0	HL	B2	BC	Female	Adult	20180103	Yes	Yes	No	1021	108751	985	154062	634	1046	326
B035	0.0375754	0	0.0283873	0.934037	0	HL	B2	BC	Female	Adult	20180104	Yes	Yes	No	1013	323555	980	123458	619	1039	329
B039	0.0236247	0	0.0477557	0.838508	0.0901114	HL	B2	BC	Female	Adult	20180105	Yes	Yes	No	1035	301208	973	83528.4	642	1028	338
B042	0.027477	0	0	0.890633	0.0818896	HL	B2	BC	Female	Adult	20180106	Yes	Yes	No	1024	309666	1030	115352	631	1081	363
B047	0	0	0.420951	0.531355	0.0476934	HL	B2	BC	Female	Adult	20180107	Yes	Yes	No	1047	297346	1074	59122.6	637	1135	359
B050	0	0	0	0.931791	0.0682088	HL	B2	BC	Female	Adult	20180222	Yes	Yes	Yes	1132	297754	983	34462	686	1039	352
B053	0	0.101794	0	0.882583	0.0156231	HL	B2	BC	Female	Adult	20180223	Yes	Yes	No	1100	428191	989	61186.4	684	1054	367
B056	0.0169205	0.0962775	0.0460237	0.840778	0	HL	B2	BC	Female	Adult	20180224	Yes	Yes	No	1040	244993	1009	62259.4	633	1073	347
B058	0	0	0.0551935	0.944806	0	HL	B2	BC	Female	Adult	20180225	Yes	Yes	No	1048	241689	959	60167.1	633	1020	357
B063	0.00719566	0.152982	0.0648595	0.746969	0.0279941	HL	B2	BC	Female	Adult	20180226	Yes	Yes	No	1080	237355	967	50450.1	658	1025	321
B071	0	0.198899	0.186762	0.614339	0	HL	B2	BC	Female	Adult	20180325	Yes	Yes	No	1089	321015	914	90957.7	670	971	336
B078	0.233867	0.068921	0.0659525	0.57189	0.0593702	HL	B2	BC	Female	Adult	20180327	Yes	Yes	No	996	226737	944	89015.4	602	1010	306
B084	0	0.288506	0.0694958	0.618871	0.0231267	HL	B2	BC	Female	Adult	20180328	Yes	Yes	No	983	188837	863	55656	596	922	307
B092	0.0283336	0.430846	0.137579	0.403242	0	HL	B2	BC	Female	Adult	20180413	Yes	Yes	No	1029	295686	885	60445	621	940	324
B098	0	0.226292	0.312108	0.4616	0	HL	B2	BC	Female	Adult	20180415	Yes	Yes	No	998	243495	906	76498.8	610	963	313
B100	0	0.176094	0.605017	0.218888	0	HF	B2	BC	Female	Adult	20180416	Yes	Yes	Yes	1108	193805	866	52089.8	683	908	304
C005	0.0338553	0.217897	0.217897	0.53035	0	HL	B2	BC	Female	Adult	20180503	Yes	Yes	No	996	288899	938	52467.1	606	975	246
C010	0	0.630558	0.216459	0.152984	0	HL	B2	BC	Female	Adult	20180505	Yes	Yes	No	1033	221965	891	53268.2	628	967	342
C012	0	0.376189	0.379559	0.244252	0	HL	B2	BC	Female	Adult	20180506	Yes	Yes	No	1015	282953	971	41639.2	624	1019	316
C021	0	0	0.550024	0.449976	0	HL	B2	BC	Female	Adult	20180607	Yes	Yes	No	1008	311724	1012	220309	625	1048	329
C027	0	0	0.733149	0.266851	0	HF	B2	BC	Female	Adult	20180609	Yes	Yes	No	1023	311362	999	86957.8	635	1046	333
C033	0	0	0.842323	0.157677	0	HF	B2	BC	Female	Adult	20180611	Yes	Yes	No	1012	252241	1009	110745	615	1053	305
C045	0	0	0.252156	0.747844	0	HL	B2	BC	Female	Adult	20180708	Yes	Yes	No	1034	263618	914	41275.3	636	958	232
C051	0.0273781	0.0279776	0.31205	0.626699	0.00589528	HL	B2	BC	Female	Adult	20180726	Yes	Yes	No	1014	118549	841	234156	612	875	258
C056	0	0.0674946	0.796436	0.136069	0	HF	B2	BC	Female	Adult	20180813	Yes	Yes	No	1030	228699	854	72459.3	633	888	248
C061	0	0	0.945366	0.0546338	0	HF	B2	BC	Female	Adult	20180814	Yes	Yes	No	1075	68252.9	846	145137	656	886	236
C065	0	0.0325581	0.967442	0	0	HF	B2	BC	Female	Adult	20180815	Yes	Yes	Yes	1077	238425	824	290224	669	870	278
C068	0	0.19018	0.670292	0.139528	0	HF	B2	BC	Female	Adult	20180817	Yes	Yes	No	1164	241211	892	123999	717	943	355
G009	0.197816	0	0.802184	0	0	HF	B2	BC	Female	Adult	20171025	Yes	Yes	Yes	1051	275539	1035	88007	659	1080	376
G027	0.180173	0	0.819827	0	0	HF	B2	BC	Female	Adult	20171027	Yes	Yes	No	1046	213371	1100	157118	645	1146	321
X007	0	0	0.940791	0.0592093	0	HF	B2	BC	Female	Adult	20180915	Yes	Yes	No	1030	334338	1044	120984	642	1078	336
X011	0.166636	0	0.813544	0.0198202	0	HF	B2	BC	Female	Adult	20180916	Yes	Yes	No	965	251619	1089	226678	612	1130	336
X014	0.17015	0.0229885	0.762975	0.0438871	0	HF	B2	BC	Female	Adult	20180917	No	Yes	No	NA	NA	1053	78614.9	NA	1092	321
X018	0.108853	0.0379939	0.853153	0	0	HF	B2	BC	Female	Adult	20180918	Yes	Yes	No	858	235960	1012	58881.3	525	1047	306
X024	0.227802	0	0.772198	0	0	HF	B2	BC	Female	Adult	20181025	Yes	Yes	No	1020	247078	1007	104716	615	1045	367
X027	0.11354	0	0.74045	0.14601	0	HF	B2	BC	Female	Adult	20181026	Yes	Yes	No	1044	260697	1101	70688	635	1156	354
X031	0.0223097	0.00787402	0.874278	0.0955381	0	HF	B2	BC	Female	Adult	20181027	Yes	Yes	No	1027	252428	1056	82590.3	631	1104	336
X034	0.0914309	0	0.801661	0.106909	0	HF	B2	BC	Female	Adult	20181028	Yes	Yes	No	1048	269124	1055	79079.9	638	1104	368
X039	0.0230583	0	0.963592	0.0133495	0	HF	B2	BC	Female	Adult	20181030	Yes	Yes	No	894	319119	1077	45102	545	1118	339
X044	0	0	0.619783	0.380217	0	HF	B2	BC	Female	Adult	20181122	Yes	Yes	No	1024	248670	1024	49699.9	629	1073	352
X047	0	0	0.667133	0.332867	0	HF	B2	BC	Female	Adult	20181123	No	Yes	No	NA	NA	1015	72707.5	NA	1065	351
X049	0	0	0.783598	0.216402	0	HF	B2	BC	Female	Adult	20181124	Yes	Yes	No	1130	200877	1037	142038	686	1096	291
X051	0	0	0.628933	0.371067	0	HF	B2	BC	Female	Adult	20181125	Yes	Yes	No	1032	294331	980	69233.4	621	1045	309
X052	0	0	0.779319	0.220681	0	HF	B2	BC	Female	Adult	20181126	Yes	Yes	No	1139	235934	1051	130015	706	1139	377
X055	0	0	0.539706	0.460294	0	HL	B2	BC	Female	Adult	20181210	No	Yes	No	NA	NA	1062	61302	NA	1107	370
X057	0	0	1	0	0	HF	B2	BC	Female	Adult	20181212	Yes	Yes	No	987	188828	1080	59920.5	607	1131	345
X059	0	0	0.423007	0.576993	0	HL	B2	BC	Female	Adult	20181213	Yes	Yes	No	1027	285628	1094	80161.6	627	1173	353
X065	0	0	0.52609	0.47391	0	HL	B2	BC	Female	Adult	20181216	Yes	Yes	No	1037	213489	1005	64465.2	630	1052	361
X069	0	0	0.238775	0.739974	0.0212511	HL	B2	BC	Female	Adult	20181217	Yes	Yes	Yes	1088	229905	1060	96275	677	1114	360

## Sheet: Data S2
Supplementary Data 2 | Detailed information of predicted phage genomes identified in the viral metagenomes (VMs) and microbial metagenomes (MMs).
Contig	Genome length	GC content	Approach	Genome type	Lifestyle	Completeness	Phage population	PhaGCN Taxonomy	crAss-like phage	Codon usage
D063_meta_k141_328149	10519	0.374941	MM	episomal	virulent	10.3845	A058_meta_k141_309908	Herelleviridae	Yes	11
E020_meta_k141_335286	11765	0.371186	MM	episomal	virulent	11.5917	A058_meta_k141_309908	Herelleviridae	Yes	11
Y025_virome_k141_54980	12968	0.388572	VM	episomal	virulent	12.7673	B026_virome_k141_79873	Salasmaviridae	Yes	15
A020_meta_k141_123284	14160	0.369421	MM	episomal	virulent	13.9323	A058_meta_k141_309908	Herelleviridae	Yes	15
A036_virome_k141_63098	17279	0.392152	VM	episomal	virulent	17.0675	B026_virome_k141_79873	Salasmaviridae	Yes	15
X057_virome_k141_22798	19629	0.380967	VM	episomal	virulent	19.159	B026_virome_k141_79873	Salasmaviridae	Yes	15
D010_virome_k141_83399	19564	0.372265	VM	episomal	virulent	19.2877	A058_meta_k141_309908	Herelleviridae	Yes	11
A038_meta_k141_321547	20543	0.370783	MM	episomal	virulent	20.3058	A058_meta_k141_309908	Herelleviridae	Yes	11
X024_virome_k141_69690	21216	0.378205	VM	episomal	virulent	20.7133	B026_virome_k141_79873	Salasmaviridae	Yes	15
Y014-2_virome_k141_19674	21218	0.39278	VM	episomal	virulent	20.9173	B026_virome_k141_79873	Salasmaviridae	Yes	15
X069-2_virome_k141_40779	21418	0.376039	VM	episomal	virulent	20.9212	X069-2_virome_k141_40779	Salasmaviridae	Yes	15
A038-2_virome_k141_24776	21471	0.394066	VM	episomal	virulent	21.1483	B026_virome_k141_79873	Salasmaviridae	Yes	15
X044_virome_k141_33035	22716	0.376431	VM	episomal	virulent	22.2158	B026_virome_k141_79873	Salasmaviridae	Yes	15
Y012_virome_k141_55869	23178	0.393131	VM	episomal	virulent	22.8427	B026_virome_k141_79873	Salasmaviridae	Yes	15
B058_virome_k141_35110	24773	0.386994	VM	episomal	virulent	24.2086	B026_virome_k141_79873	Salasmaviridae	Yes	15
D016_virome_k141_39331	24751	0.374934	VM	episomal	virulent	24.3664	A058_meta_k141_309908	Herelleviridae	Yes	11
X051_virome_k141_1086	25181	0.386561	VM	episomal	virulent	24.5754	B026_virome_k141_79873	Salasmaviridae	Yes	15
B050-1_virome_k141_15844	25271	0.383958	VM	episomal	virulent	24.6838	B026_virome_k141_79873	Salasmaviridae	Yes	15
X038_meta_k141_183222	25646	0.385245	MM	episomal	virulent	25.05	B026_virome_k141_79873	Salasmaviridae	Yes	15
B050-2_virome_k141_50374	25965	0.387252	VM	episomal	virulent	25.3827	B026_virome_k141_79873	Salasmaviridae	Yes	15
B092_meta_k141_38517	26814	0.382673	MM	episomal	virulent	26.2162	B026_virome_k141_79873	Salasmaviridae	Yes	15
C061_meta_k141_23615	26828	0.382548	MM	episomal	virulent	26.2299	B026_virome_k141_79873	Salasmaviridae	Yes	15
X069-1_virome_k141_38578	26850	0.382719	VM	episomal	virulent	26.2514	B026_virome_k141_79873	Salasmaviridae	Yes	15
C056_meta_k141_90263	26857	0.382731	MM	episomal	virulent	26.2583	B026_virome_k141_79873	Salasmaviridae	Yes	15
X051-2_meta_k141_38984	26879	0.382418	MM	episomal	virulent	26.2798	B026_virome_k141_79873	Salasmaviridae	Yes	15
B063_meta_k141_36726	26907	0.382577	MM	episomal	virulent	26.3071	B026_virome_k141_79873	Salasmaviridae	Yes	15
X049_meta_k141_50387	26912	0.382729	MM	episomal	virulent	26.312	B026_virome_k141_79873	Salasmaviridae	Yes	15
Y014-3_virome_k141_68580	26950	0.381818	VM	episomal	virulent	26.3492	B026_virome_k141_79873	Salasmaviridae	Yes	15
B071_meta_k141_108267	26951	0.382435	MM	episomal	virulent	26.3502	B026_virome_k141_79873	Salasmaviridae	Yes	15
Y014-1_virome_k141_63603	26973	0.382086	VM	episomal	virulent	26.3717	B026_virome_k141_79873	Salasmaviridae	Yes	15
X034_virome_k141_4476	26991	0.383128	VM	episomal	virulent	26.3892	B026_virome_k141_79873	Salasmaviridae	Yes	15
X023_meta_k141_61963	27008	0.38396	MM	episomal	virulent	26.4058	B026_virome_k141_79873	Salasmaviridae	Yes	15
C051_meta_k141_156249	27048	0.382801	MM	episomal	virulent	26.445	B026_virome_k141_79873	Salasmaviridae	Yes	15
C051_virome_k141_106599	27076	0.382257	VM	episomal	virulent	26.4724	B026_virome_k141_79873	Salasmaviridae	Yes	15
B098_virome_k141_6894	27100	0.382915	VM	episomal	virulent	26.4958	B026_virome_k141_79873	Salasmaviridae	Yes	15
B026_meta_k141_161873	27102	0.382186	MM	episomal	virulent	26.4978	B026_virome_k141_79873	Salasmaviridae	Yes	15
B039_meta_k141_150153	27106	0.382203	MM	episomal	virulent	26.5017	B026_virome_k141_79873	Salasmaviridae	Yes	15
C027_virome_k141_58416	27111	0.382206	VM	episomal	virulent	26.5066	B026_virome_k141_79873	Salasmaviridae	Yes	15
C033_virome_k141_11229	27132	0.382464	VM	episomal	virulent	26.5272	B026_virome_k141_79873	Salasmaviridae	Yes	15
B023_meta_k141_152566	27148	0.382312	MM	episomal	virulent	26.5428	B026_virome_k141_79873	Salasmaviridae	Yes	15
B035_meta_k141_41091	27171	0.383129	MM	episomal	virulent	26.5652	B026_virome_k141_79873	Salasmaviridae	Yes	15
B039_virome_k141_26143	27185	0.38135	VM	episomal	virulent	26.579	B026_virome_k141_79873	Salasmaviridae	Yes	15
C012_meta_k141_157369	27187	0.383051	MM	episomal	virulent	26.5809	B026_virome_k141_79873	Salasmaviridae	Yes	15
X059-2_meta_k141_26875	27212	0.383985	MM	episomal	virulent	26.6053	B026_virome_k141_79873	Salasmaviridae	Yes	15
X057_meta_k141_37746	27237	0.382715	MM	episomal	virulent	26.6298	B026_virome_k141_79873	Salasmaviridae	Yes	15
C065_meta_k141_15218	27240	0.381424	MM	episomal	virulent	26.6327	B026_virome_k141_79873	Salasmaviridae	Yes	15
G027_virome_k141_28470	27250	0.382165	VM	episomal	virulent	26.6425	B026_virome_k141_79873	Salasmaviridae	Yes	15
C045_virome_k141_3582	27262	0.382804	VM	episomal	virulent	26.6542	B026_virome_k141_79873	Salasmaviridae	Yes	15
X044-2_meta_k141_159405	27295	0.381572	MM	episomal	virulent	26.6865	B026_virome_k141_79873	Salasmaviridae	Yes	15
C056_virome_k141_68717	27372	0.381119	VM	episomal	virulent	26.7618	B026_virome_k141_79873	Salasmaviridae	Yes	15
Y036_virome_k141_58812	27188	0.374614	VM	episomal	virulent	26.7725	A058_meta_k141_309908	Herelleviridae	Yes	11
C065-2_virome_k141_48536	27388	0.379838	VM	episomal	virulent	26.7775	B026_virome_k141_79873	Salasmaviridae	Yes	15
C068_meta_k141_61044	27403	0.382476	MM	episomal	virulent	26.7921	B026_virome_k141_79873	Salasmaviridae	Yes	15
A023_virome_k141_25689	28166	0.385678	VM	episomal	virulent	28.0387	A058_meta_k141_309908	Herelleviridae	Yes	11
B055_virome_k141_360	32230	0.388458	VM	episomal	virulent	31.463	B026_virome_k141_79873	Salasmaviridae	Yes	15
D072_meta_k141_309208	32724	0.377521	MM	episomal	virulent	32.4467	A058_meta_k141_309908	Herelleviridae	Yes	11
C061_virome_k141_371997	36349	0.387659	VM	episomal	virulent	35.5139	B026_virome_k141_79873	Salasmaviridae	Yes	15
Y021_virome_k141_108461	36448	0.390282	VM	episomal	virulent	35.6031	B026_virome_k141_79873	Salasmaviridae	Yes	15
A017_meta_k141_111136	36627	0.37931	MM	episomal	virulent	36.3402	A058_meta_k141_309908	Herelleviridae	Yes	11
E009_virome_k141_54778	38190	0.387405	VM	episomal	virulent	37.3597	B026_virome_k141_79873	Salasmaviridae	Yes	15
Y003_virome_k141_17351	38345	0.387612	VM	episomal	virulent	37.5115	B026_virome_k141_79873	Salasmaviridae	Yes	15
N041-2_virome_k141_111110	38402	0.387011	VM	episomal	virulent	37.569	B026_virome_k141_79873	Salasmaviridae	Yes	15
N041-3_virome_k141_103344	38585	0.387223	VM	episomal	virulent	37.7731	B026_virome_k141_79873	Salasmaviridae	Yes	15
A023_virome_k141_55827	38758	0.377264	VM	episomal	virulent	37.8501	B026_virome_k141_79873	Salasmaviridae	Yes	15
A028_virome_k141_62278	43638	0.381709	VM	episomal	virulent	42.9381	A058_meta_k141_309908	Herelleviridae	Yes	11
B100-3_virome_k141_80217	46826	0.385918	VM	episomal	virulent	45.856	B026_virome_k141_79873	Salasmaviridae	Yes	15
C010_virome_k141_43162	49603	0.384654	VM	episomal	virulent	48.6255	B026_virome_k141_79873	Salasmaviridae	Yes	15
N041-1_virome_k141_145372	52530	0.386998	VM	episomal	virulent	51.3885	B026_virome_k141_79873	Salasmaviridae	Yes	15
Y030_virome_k141_95968	53273	0.38466	VM	episomal	virulent	52.2285	B026_virome_k141_79873	Salasmaviridae	Yes	15
E017-3_virome_k141_28050	55204	0.374502	VM	episomal	virulent	54.7608	B026_virome_k141_79873	Salasmaviridae	Yes	15
A079_virome_k141_49080	62688	0.381524	VM	episomal	virulent	62.3451	A058_meta_k141_309908	Herelleviridae	Yes	11
Y036_virome_k141_5810	63908	0.380641	VM	episomal	virulent	62.6706	B026_virome_k141_79873	Salasmaviridae	Yes	15
E017-1_virome_k141_44642	64273	0.380424	VM	episomal	virulent	63.0545	B026_virome_k141_79873	Salasmaviridae	Yes	15
D072_virome_k141_79634	66195	0.379062	VM	episomal	virulent	64.8157	B026_virome_k141_79873	Salasmaviridae	Yes	15
X065_virome_k141_56783	66870	0.377942	VM	episomal	virulent	65.5615	B026_virome_k141_79873	Salasmaviridae	Yes	15
B056_virome_k141_47563	67577	0.378339	VM	episomal	virulent	66.299	B026_virome_k141_79873	Salasmaviridae	Yes	15
E020_virome_k141_7802	73178	0.375318	VM	episomal	virulent	71.7867	B026_virome_k141_79873	Salasmaviridae	Yes	15
A094_virome_k141_63154	73378	0.375399	VM	episomal	virulent	71.8845	B026_virome_k141_79873	Salasmaviridae	Yes	15
D046-2_meta_k141_37349	74445	0.381382	MM	episomal	virulent	73.1088	A058_meta_k141_309908	Herelleviridae	Yes	11
A067_meta_k141_331951	74201	0.381518	MM	episomal	virulent	73.4878	A058_meta_k141_309908	Herelleviridae	Yes	11
E017-2_virome_k141_160171	79559	0.374628	VM	episomal	virulent	78.0051	B026_virome_k141_79873	Salasmaviridae	Yes	15
A124-3_virome_k141_26991	79609	0.382444	VM	episomal	virulent	78.4788	A058_meta_k141_309908	Herelleviridae	Yes	11
A013_virome_k141_200220	80945	0.372611	VM	episomal	virulent	79.3698	B026_virome_k141_79873	Salasmaviridae	Yes	15
B037_virome_k141_759898	82092	0.372984	VM	episomal	virulent	80.4718	B026_virome_k141_79873	Salasmaviridae	Yes	15
C012_virome_k141_159143	82786	0.367248	VM	episomal	virulent	81.0644	B026_virome_k141_79873	Salasmaviridae	Yes	15
B005_virome_k141_201448	84185	0.369436	VM	episomal	virulent	82.7947	B026_virome_k141_79873	Salasmaviridae	Yes	15
X023_virome_k141_104127	84528	0.373308	VM	episomal	virulent	82.9392	B026_virome_k141_79873	Salasmaviridae	Yes	15
X039_virome_k141_17098	89255	0.371811	VM	episomal	virulent	87.4428	B026_virome_k141_79873	Salasmaviridae	Yes	15
X008_virome_k141_8345	91875	0.371995	VM	episomal	virulent	90.06	B026_virome_k141_79873	Salasmaviridae	Yes	15
X011_virome_k141_7387	91991	0.371819	VM	episomal	virulent	90.1472	B026_virome_k141_79873	Salasmaviridae	Yes	15
A124-2_virome_k141_83799	93134	0.37169	VM	episomal	virulent	91.2688	B026_virome_k141_79873	Salasmaviridae	Yes	15
X015_virome_k141_169433	93700	0.371932	VM	episomal	virulent	91.8401	B026_virome_k141_79873	Salasmaviridae	Yes	15
B041_virome_k141_90375	95338	0.372349	VM	episomal	virulent	93.4068	B026_virome_k141_79873	Salasmaviridae	Yes	15
C065-3_virome_k141_105983	96170	0.370521	VM	episomal	virulent	94.2165	B026_virome_k141_79873	Salasmaviridae	Yes	15
B092_virome_k141_43592	96459	0.371702	VM	episomal	virulent	94.4882	B026_virome_k141_79873	Salasmaviridae	Yes	15
A067_virome_k141_60129	96863	0.383882	VM	episomal	virulent	95.2784	A058_meta_k141_309908	Herelleviridae	Yes	11
A013_meta_k141_353618	96908	0.3839	MM	episomal	virulent	95.3227	A058_meta_k141_309908	Herelleviridae	Yes	11
A037_meta_k141_423710	96936	0.383748	MM	episomal	virulent	95.3512	A058_meta_k141_309908	Herelleviridae	Yes	11
A124-2_virome_k141_79756	96959	0.383863	VM	episomal	virulent	95.3739	A058_meta_k141_309908	Herelleviridae	Yes	11
A124-1_virome_k141_73818	97014	0.383883	VM	episomal	virulent	95.428	A058_meta_k141_309908	Herelleviridae	Yes	11
A052_meta_k141_581771	97014	0.384006	MM	episomal	virulent	95.4282	A058_meta_k141_309908	Herelleviridae	Yes	11
D068_meta_k141_9061	97015	0.383807	MM	episomal	virulent	95.4288	A058_meta_k141_309908	Herelleviridae	Yes	11
D016_meta_k141_338522	97015	0.38391	MM	episomal	virulent	95.4288	A058_meta_k141_309908	Herelleviridae	Yes	11
Y015_meta_k141_349925	97016	0.383906	MM	episomal	virulent	95.4298	A058_meta_k141_309908	Herelleviridae	Yes	11
A016_meta_k141_199874	97010	0.383929	MM	episomal	virulent	95.4661	A058_meta_k141_309908	Herelleviridae	Yes	11
X052_virome_k141_91187	97731	0.371366	VM	episomal	virulent	95.7623	B026_virome_k141_79873	Salasmaviridae	Yes	15
A057_meta_k141_51313	97436	0.383801	MM	episomal	virulent	95.8431	A058_meta_k141_309908	Herelleviridae	Yes	11
B084_virome_k141_4733	97835	0.370573	VM	episomal	virulent	95.8478	B026_virome_k141_79873	Salasmaviridae	Yes	15
A057_virome_k141_297747	97446	0.383648	VM	episomal	virulent	95.8536	A058_meta_k141_309908	Herelleviridae	Yes	11
A058_meta_k141_309908	97458	0.383652	MM	episomal	virulent	95.8652	A058_meta_k141_309908	Herelleviridae	Yes	11
Y016_virome_k141_157314	98120	0.371545	VM	episomal	virulent	96.1434	B026_virome_k141_79873	Salasmaviridae	Yes	15
B059_virome_k141_57589	98133	0.371261	VM	episomal	virulent	96.1563	B026_virome_k141_79873	Salasmaviridae	Yes	15
A040_virome_k141_102805	98422	0.37136	VM	episomal	virulent	96.44	B026_virome_k141_79873	Salasmaviridae	Yes	15
X065_meta_k141_149110	98442	0.371315	MM	episomal	virulent	96.443	B026_virome_k141_79873	Salasmaviridae	Yes	15
C021_meta_k141_56961	98459	0.371241	MM	episomal	virulent	96.4597	B026_virome_k141_79873	Salasmaviridae	Yes	15
B058_meta_k141_97828	98462	0.371341	MM	episomal	virulent	96.4628	B026_virome_k141_79873	Salasmaviridae	Yes	15
B047_meta_k141_307670	98453	0.371487	MM	episomal	virulent	96.4697	B026_virome_k141_79873	Salasmaviridae	Yes	15
C010_meta_k141_12551	98472	0.371588	MM	episomal	virulent	96.4884	B026_virome_k141_79873	Salasmaviridae	Yes	15
X039_meta_k141_13928	98529	0.37116	MM	episomal	virulent	96.5277	B026_virome_k141_79873	Salasmaviridae	Yes	15
X047_meta_k141_111299	98540	0.37121	MM	episomal	virulent	96.5385	B026_virome_k141_79873	Salasmaviridae	Yes	15
X018_meta_k141_41479	98551	0.371117	MM	episomal	virulent	96.5493	B026_virome_k141_79873	Salasmaviridae	Yes	15
X007_meta_k141_62328	98554	0.371147	MM	episomal	virulent	96.552	B026_virome_k141_79873	Salasmaviridae	Yes	15
B030_virome_k141_98198	98569	0.370989	VM	episomal	virulent	96.5538	B026_virome_k141_79873	Salasmaviridae	Yes	15
B042_meta_k141_87136	98561	0.371039	MM	episomal	virulent	96.5588	B026_virome_k141_79873	Salasmaviridae	Yes	15
B005_meta_k141_61521	98573	0.371126	MM	episomal	virulent	96.5709	B026_virome_k141_79873	Salasmaviridae	Yes	15
A124-3_virome_k141_11304	98584	0.371206	VM	episomal	virulent	96.5714	B026_virome_k141_79873	Salasmaviridae	Yes	15
X055_meta_k141_144869	98582	0.371123	MM	episomal	virulent	96.5797	B026_virome_k141_79873	Salasmaviridae	Yes	15
X015_meta_k141_162503	98581	0.371796	MM	episomal	virulent	96.5958	B026_virome_k141_79873	Salasmaviridae	Yes	15
B012_meta_k141_1160	98595	0.371672	MM	episomal	virulent	96.6089	B026_virome_k141_79873	Salasmaviridae	Yes	15
B098_meta_k141_46849	98619	0.371125	MM	episomal	virulent	96.6157	B026_virome_k141_79873	Salasmaviridae	Yes	15
D010_virome_k141_28985	98640	0.371046	VM	episomal	virulent	96.6282	B026_virome_k141_79873	Salasmaviridae	Yes	15
X059_virome_k141_36754	98615	0.371617	VM	episomal	virulent	96.6318	B026_virome_k141_79873	Salasmaviridae	Yes	15
X031_meta_k141_31570	98643	0.371025	MM	episomal	virulent	96.6394	B026_virome_k141_79873	Salasmaviridae	Yes	15
Y006_virome_k141_78375	98626	0.371778	VM	episomal	virulent	96.6401	B026_virome_k141_79873	Salasmaviridae	Yes	15
A044_virome_k141_267999	98625	0.37161	VM	episomal	virulent	96.6414	B026_virome_k141_79873	Salasmaviridae	Yes	15
X008_meta_k141_128825	98629	0.371747	MM	episomal	virulent	96.6422	B026_virome_k141_79873	Salasmaviridae	Yes	15
X038_virome_k141_68577	98632	0.371614	VM	episomal	virulent	96.646	B026_virome_k141_79873	Salasmaviridae	Yes	15
B053_virome_k141_38815	98655	0.371051	VM	episomal	virulent	96.6483	B026_virome_k141_79873	Salasmaviridae	Yes	15
C045_meta_k141_134424	98656	0.370996	MM	episomal	virulent	96.6529	B026_virome_k141_79873	Salasmaviridae	Yes	15
X028_virome_k141_47833	98644	0.37167	VM	episomal	virulent	96.6577	B026_virome_k141_79873	Salasmaviridae	Yes	15
B055_meta_k141_219044	98646	0.371571	MM	episomal	virulent	96.6597	B026_virome_k141_79873	Salasmaviridae	Yes	15
B051_meta_k141_20660	98652	0.371701	MM	episomal	virulent	96.6649	B026_virome_k141_79873	Salasmaviridae	Yes	15
B037_meta_k141_220545	98665	0.371682	MM	episomal	virulent	96.6781	B026_virome_k141_79873	Salasmaviridae	Yes	15
X027_virome_k141_39311	98685	0.371191	VM	episomal	virulent	96.6811	B026_virome_k141_79873	Salasmaviridae	Yes	15
B041_meta_k141_94007	98670	0.371612	MM	episomal	virulent	96.6832	B026_virome_k141_79873	Salasmaviridae	Yes	15
C065-1_virome_k141_5287	98689	0.371075	VM	episomal	virulent	96.6843	B026_virome_k141_79873	Salasmaviridae	Yes	15
C005_virome_k141_72886	98689	0.371095	VM	episomal	virulent	96.6851	B026_virome_k141_79873	Salasmaviridae	Yes	15
G009-2_meta_k141_45565	98691	0.371118	MM	episomal	virulent	96.6872	B026_virome_k141_79873	Salasmaviridae	Yes	15
X031_virome_k141_19997	98693	0.37108	VM	episomal	virulent	96.6891	B026_virome_k141_79873	Salasmaviridae	Yes	15
G027_meta_k141_27370	98694	0.371137	MM	episomal	virulent	96.6899	B026_virome_k141_79873	Salasmaviridae	Yes	15
C027_meta_k141_14571	98694	0.371036	MM	episomal	virulent	96.6901	B026_virome_k141_79873	Salasmaviridae	Yes	15
X052_meta_k141_84241	98678	0.371846	MM	episomal	virulent	96.6901	B026_virome_k141_79873	Salasmaviridae	Yes	15
Y028_virome_k141_272	98678	0.37137	VM	episomal	virulent	96.6908	B026_virome_k141_79873	Salasmaviridae	Yes	15
B100-1_virome_k141_55818	98699	0.370885	VM	episomal	virulent	96.695	B026_virome_k141_79873	Salasmaviridae	Yes	15
B059_meta_k141_531732	98685	0.371576	MM	episomal	virulent	96.6979	B026_virome_k141_79873	Salasmaviridae	Yes	15
X028_meta_k141_152354	98695	0.371559	MM	episomal	virulent	96.7077	B026_virome_k141_79873	Salasmaviridae	Yes	15
B100_meta_k141_115272	98719	0.371073	MM	episomal	virulent	96.7146	B026_virome_k141_79873	Salasmaviridae	Yes	15
X027_meta_k141_148180	98720	0.371394	MM	episomal	virulent	96.7146	B026_virome_k141_79873	Salasmaviridae	Yes	15
B071_virome_k141_83147	98725	0.371213	VM	episomal	virulent	96.7197	B026_virome_k141_79873	Salasmaviridae	Yes	15
G009-2_virome_k141_7701	98726	0.371189	VM	episomal	virulent	96.7208	B026_virome_k141_79873	Salasmaviridae	Yes	15
B010_virome_k141_88393	98726	0.371088	VM	episomal	virulent	96.7213	B026_virome_k141_79873	Salasmaviridae	Yes	15
D016_virome_k141_104594	98727	0.371003	VM	episomal	virulent	96.7223	B026_virome_k141_79873	Salasmaviridae	Yes	15
X069_meta_k141_104524	98730	0.371093	MM	episomal	virulent	96.7254	B026_virome_k141_79873	Salasmaviridae	Yes	15
C021_virome_k141_49784	98730	0.370769	VM	episomal	virulent	96.7254	B026_virome_k141_79873	Salasmaviridae	Yes	15
X024_meta_k141_28985	98736	0.371212	MM	episomal	virulent	96.7304	B026_virome_k141_79873	Salasmaviridae	Yes	15
B030_meta_k141_94568	98738	0.371063	MM	episomal	virulent	96.7332	B026_virome_k141_79873	Salasmaviridae	Yes	15
B050_meta_k141_140912	98746	0.370921	MM	episomal	virulent	96.7409	B026_virome_k141_79873	Salasmaviridae	Yes	15
X069-3_virome_k141_40276	98746	0.370982	VM	episomal	virulent	96.741	B026_virome_k141_79873	Salasmaviridae	Yes	15
G009-1_virome_k141_38590	98757	0.371002	VM	episomal	virulent	96.7513	B026_virome_k141_79873	Salasmaviridae	Yes	15
A020_virome_k141_80452	98760	0.371284	VM	episomal	virulent	96.754	B026_virome_k141_79873	Salasmaviridae	Yes	15
X049_virome_k141_45827	98766	0.370846	VM	episomal	virulent	96.7601	B026_virome_k141_79873	Salasmaviridae	Yes	15
B078_meta_k141_72690	98769	0.370815	MM	episomal	virulent	96.7636	B026_virome_k141_79873	Salasmaviridae	Yes	15
B010_meta_k141_9899	98774	0.37111	MM	episomal	virulent	96.7685	B026_virome_k141_79873	Salasmaviridae	Yes	15
C005_meta_k141_4706	98790	0.370827	MM	episomal	virulent	96.7842	B026_virome_k141_79873	Salasmaviridae	Yes	15
A035_virome_k141_38095	98854	0.371396	VM	episomal	virulent	96.8633	B026_virome_k141_79873	Salasmaviridae	Yes	15
X014_meta_k141_214832	98917	0.37115	MM	episomal	virulent	96.9084	B026_virome_k141_79873	Salasmaviridae	Yes	15
B084_meta_k141_112013	98987	0.370988	MM	episomal	virulent	96.9772	B026_virome_k141_79873	Salasmaviridae	Yes	15
X011_meta_k141_16724	98994	0.370871	MM	episomal	virulent	96.9838	B026_virome_k141_79873	Salasmaviridae	Yes	15
A103_virome_k141_46466	99001	0.370764	VM	episomal	virulent	96.9907	B026_virome_k141_79873	Salasmaviridae	Yes	15
E030_virome_k141_55	99007	0.370923	VM	episomal	virulent	96.9968	B026_virome_k141_79873	Salasmaviridae	Yes	15
C033_meta_k141_52698	99010	0.370952	MM	episomal	virulent	96.9997	B026_virome_k141_79873	Salasmaviridae	Yes	15
C086_virome_k141_118966	99014	0.370746	VM	episomal	virulent	97.0036	B026_virome_k141_79873	Salasmaviridae	Yes	15
B078_virome_k141_25159	99038	0.370959	VM	episomal	virulent	97.0269	B026_virome_k141_79873	Salasmaviridae	Yes	15
G009-3_virome_k141_31500	99045	0.372487	VM	episomal	virulent	97.0334	B026_virome_k141_79873	Salasmaviridae	Yes	15
B053_meta_k141_20162	99055	0.370905	MM	episomal	virulent	97.0438	B026_virome_k141_79873	Salasmaviridae	Yes	15
B100-2_virome_k141_328	99068	0.370008	VM	episomal	virulent	97.0563	B026_virome_k141_79873	Salasmaviridae	Yes	15
B050-3_virome_k141_5064	99068	0.370887	VM	episomal	virulent	97.0563	B026_virome_k141_79873	Salasmaviridae	Yes	15
B051_virome_k141_47723	99111	0.371573	VM	episomal	virulent	97.1153	B026_virome_k141_79873	Salasmaviridae	Yes	15
B056_meta_k141_18592	99135	0.370626	MM	episomal	virulent	97.1222	B026_virome_k141_79873	Salasmaviridae	Yes	15
X034_meta_k141_123431	99218	0.370598	MM	episomal	virulent	97.2035	B026_virome_k141_79873	Salasmaviridae	Yes	15
B042_virome_k141_67	99280	0.370145	VM	episomal	virulent	97.2642	B026_virome_k141_79873	Salasmaviridae	Yes	15
B063_virome_k141_45761	99282	0.370641	VM	episomal	virulent	97.266	B026_virome_k141_79873	Salasmaviridae	Yes	15
B035_virome_k141_25059	99350	0.370941	VM	episomal	virulent	97.3328	B026_virome_k141_79873	Salasmaviridae	Yes	15
B047_virome_k141_11227	101913	0.368981	VM	episomal	virulent	99.8436	B026_virome_k141_79873	Salasmaviridae	Yes	15
B026_virome_k141_79873	114770	0.363109	VM	episomal	virulent	100	B026_virome_k141_79873	Salasmaviridae	Yes	15
A063_meta_k141_156868	10043	0.292442	MM	episomal	temperate	0.992135	C010_virome_k141_51005	Salasmaviridae	0	11
A013_meta_k141_100300	10126	0.291626	MM	episomal	virulent	1.00058	C010_virome_k141_51005	Salasmaviridae	0	15
Y036_meta_k141_174776	11265	0.285131	MM	episomal	temperate	1.01384	C010_virome_k141_51005	Salasmaviridae	0	11
B023_virome_k141_120522	10435	0.317202	VM	episomal	virulent	2.13171	A044_virome_k141_127557	Salasmaviridae	0	11
C056_virome_k141_61219	10709	0.464656	VM	episomal	virulent	2.39526	C056_virome_k141_61219	Unknown	0	11
A094_virome_k141_104235_1	10091	0.315132	VM	prophage	temperate	2.5145	X057_meta_k141_170173_1	Salasmaviridae	0	11
G027_virome_k141_15385_1	10091	0.315231	VM	prophage	temperate	2.5145	X057_meta_k141_170173_1	Salasmaviridae	0	11
C005_virome_k141_83537_1	10091	0.315033	VM	prophage	temperate	2.5145	X057_meta_k141_170173_1	Salasmaviridae	0	11
B056_virome_k141_4559_1	10091	0.314835	VM	prophage	temperate	2.51457	X057_meta_k141_170173_1	Salasmaviridae	0	11
B100-3_virome_k141_64741_1	10181	0.315195	VM	prophage	temperate	2.53693	X057_meta_k141_170173_1	Salasmaviridae	0	11
B026_meta_k141_207250_1	10189	0.315144	MM	prophage	temperate	2.539	X057_meta_k141_170173_1	Salasmaviridae	0	11
X014_meta_k141_108118_1	10192	0.315149	MM	prophage	temperate	2.5397	X057_meta_k141_170173_1	Salasmaviridae	0	11
X007_virome_k141_39175	13285	0.352804	VM	episomal	temperate	2.7819	X027_virome_k141_54935	Unknown	0	11
A064_virome_k141_184106	10122	0.302707	VM	episomal	virulent	2.7943	A094_meta_k141_450876	Salasmaviridae	0	11
B041_virome_k141_61854	10074	0.321819	VM	episomal	virulent	2.79696	A010_virome_k141_51780	Salasmaviridae	0	11
B050-3_virome_k141_28127	10015	0.329406	VM	episomal	virulent	2.80696	Y031_meta_k141_259841	Salasmaviridae	0	11
Y033_virome_k141_81572	10167	0.288581	VM	episomal	virulent	2.80977	Y033_virome_k141_81572	Salasmaviridae	0	11
X059-2_meta_k141_182305	10068	0.330354	MM	episomal	temperate	2.82144	Y031_meta_k141_259841	Salasmaviridae	0	11
B012_meta_k141_200089	10068	0.330354	MM	episomal	temperate	2.82144	Y031_meta_k141_259841	Salasmaviridae	0	11
B041_meta_k141_32424	10068	0.330354	MM	episomal	temperate	2.82144	Y031_meta_k141_259841	Salasmaviridae	0	11
C012_virome_k141_157487	12924	0.318709	VM	episomal	virulent	2.83117	A044_virome_k141_127557	Salasmaviridae	0	11
A010_virome_k141_49022_1	10451	0.321883	VM	prophage	temperate	2.83192	A010_virome_k141_49022_1	Unknown	0	11
A017_virome_k141_65494	10287	0.31253	VM	episomal	temperate	2.84005	Y031_meta_k141_259841	Salasmaviridae	0	11
C012_virome_k141_44801	10128	0.320794	VM	episomal	temperate	2.85274	Y031_meta_k141_259841	Salasmaviridae	0	11
B100-2_virome_k141_65077	10309	0.316035	VM	episomal	virulent	2.85929	A010_virome_k141_51780	Salasmaviridae	0	11
Y031_meta_k141_167954	10324	0.318191	MM	episomal	virulent	2.86762	A010_virome_k141_51780	Salasmaviridae	0	11
C051_meta_k141_191457	10097	0.331287	MM	episomal	virulent	2.87756	G009-1_virome_k141_28589	Salasmaviridae	0	11
X024_meta_k141_29829	10097	0.331386	MM	episomal	virulent	2.87756	G009-1_virome_k141_28589	Salasmaviridae	0	11
B056_virome_k141_32907	10097	0.33089	VM	episomal	virulent	2.87764	G009-1_virome_k141_28589	Salasmaviridae	0	11
X051-2_meta_k141_115907_1	10469	0.304423	MM	prophage	temperate	2.89641	X008_virome_k141_52490	Salasmaviridae	0	11
A013_virome_k141_91848	10276	0.433145	VM	episomal	virulent	2.89901	B010_virome_k141_63223	Salasmaviridae	0	11
C065_meta_k141_115190	10169	0.37044	MM	episomal	virulent	2.89976	C045_meta_k141_288572_1	Salasmaviridae	0	11
C012_virome_k141_50681	10015	0.425262	VM	episomal	virulent	2.90178	Y003_virome_k141_85145	Kyanoviridae	0	11
E017-2_virome_k141_68914	10266	0.303818	VM	episomal	temperate	2.90266	A079_meta_k141_176477	Salasmaviridae	0	11
A065_virome_k141_102188	10304	0.317255	VM	episomal	virulent	2.90339	Y031_meta_k141_259841	Salasmaviridae	0	11
B053_virome_k141_95384	10485	0.325608	VM	episomal	temperate	2.91254	A044_virome_k141_127557	Salasmaviridae	0	11
A063_virome_k141_61455	10046	0.310372	VM	episomal	virulent	2.91373	D010_meta_k141_283427_1	Salasmaviridae	0	11
X008_virome_k141_44994	10276	0.309556	VM	episomal	temperate	2.91429	A094_meta_k141_450876	Salasmaviridae	0	11
A063_virome_k141_103185	10188	0.310169	VM	episomal	temperate	2.91441	A094_meta_k141_450876	Salasmaviridae	0	11
B050-2_virome_k141_41018	10071	0.435706	VM	episomal	virulent	2.92458	C027_virome_k141_58472	Kyanoviridae	0	11
X051-2_meta_k141_56801	10697	0.386463	MM	episomal	temperate	2.92734	X051-2_meta_k141_56801	Unknown	0	11
E017-3_virome_k141_114255	10546	0.333112	VM	episomal	virulent	2.9276	A065_virome_k141_90254	Salasmaviridae	0	11
B100-1_virome_k141_65636	10264	0.427903	VM	episomal	virulent	2.92819	Y003_virome_k141_85145	Kyanoviridae	0	11
Y038_meta_k141_310246	10144	0.326991	MM	episomal	virulent	2.93082	A023_meta_k141_175256	Salasmaviridae	0	11
E009_virome_k141_68693	10463	0.311765	VM	episomal	temperate	2.94268	D010_meta_k141_283427_1	Salasmaviridae	0	11
A035_meta_k141_185896	10366	0.321339	MM	episomal	virulent	2.94383	D010_meta_k141_283427_1	Salasmaviridae	0	11
A036_meta_k141_105287	10368	0.320505	MM	episomal	virulent	2.94426	D010_meta_k141_283427_1	Salasmaviridae	0	11
A053_virome_k141_146574	10370	0.32189	VM	episomal	virulent	2.94726	D010_meta_k141_283427_1	Salasmaviridae	0	11
X008_virome_k141_13550_1	10805	0.310782	VM	prophage	temperate	2.94742	A044_virome_k141_127557	Salasmaviridae	0	11
A124-2_virome_k141_6215	10662	0.288689	VM	episomal	virulent	2.94932	A124-2_virome_k141_6215	Salasmaviridae	0	11
B042_virome_k141_25177	10348	0.428875	VM	episomal	virulent	2.95038	Y003_virome_k141_85145	Kyanoviridae	0	11
B050-2_virome_k141_45881	10470	0.431423	VM	episomal	virulent	2.95627	C027_virome_k141_58472	Kyanoviridae	0	11
A124-3_virome_k141_42551_1	10784	0.309904	VM	prophage	temperate	2.95642	C005_virome_k141_53520	Salasmaviridae	0	11
E030_virome_k141_46789	11197	0.325266	VM	episomal	virulent	2.95965	A023_meta_k141_175256	Salasmaviridae	0	11
B059_meta_k141_183205	10608	0.320984	MM	episomal	virulent	2.96062	Y031_meta_k141_259841	Salasmaviridae	0	11
Y021_meta_k141_271059	10654	0.328891	MM	episomal	virulent	2.9611	Y031_meta_k141_259841	Salasmaviridae	0	11
A027_meta_k141_128718	10575	0.329456	MM	episomal	virulent	2.96399	B078_virome_k141_73223	Salasmaviridae	0	11
B053_virome_k141_71948	10697	0.316818	VM	episomal	temperate	2.96723	Y031_meta_k141_259841	Salasmaviridae	0	11
C061_virome_k141_307185	10263	0.300302	VM	episomal	virulent	2.96764	A023_meta_k141_175256	Salasmaviridae	0	11
X059_virome_k141_409	10438	0.329278	VM	episomal	virulent	2.97189	A023_meta_k141_175256	Salasmaviridae	0	11
A039_virome_k141_186186	10538	0.436705	VM	episomal	virulent	2.97293	B010_virome_k141_63223	Salasmaviridae	0	11
Y002_virome_k141_30258	10865	0.326001	VM	episomal	temperate	2.99132	A044_virome_k141_127557	Salasmaviridae	0	11
C021_virome_k141_41112	10399	0.428214	VM	episomal	virulent	2.99516	Y003_virome_k141_85145	Kyanoviridae	0	11
A057_meta_k141_309150	10758	0.31623	MM	episomal	temperate	3.03256	Y031_meta_k141_259841	Salasmaviridae	0	11
A036_meta_k141_175827	10825	0.328406	MM	episomal	virulent	3.03534	B078_virome_k141_73223	Salasmaviridae	0	11
C065-3_virome_k141_125728	10190	0.299019	VM	episomal	temperate	3.04007	A010_virome_k141_51780	Salasmaviridae	0	11
A027_meta_k141_247071	10743	0.322256	MM	episomal	virulent	3.05084	D010_meta_k141_283427_1	Salasmaviridae	0	11
D068_meta_k141_371186	10740	0.321229	MM	episomal	virulent	3.05214	D010_meta_k141_283427_1	Salasmaviridae	0	15
B005_virome_k141_13023	10657	0.322323	VM	episomal	virulent	3.05458	Y031_meta_k141_259841	Salasmaviridae	0	11
A013_virome_k141_173221	10999	0.303209	VM	episomal	virulent	3.05599	X008_virome_k141_52490	Salasmaviridae	0	11
A079_virome_k141_41061	10732	0.329575	VM	episomal	virulent	3.05657	A023_meta_k141_175256	Salasmaviridae	0	11
Y014-2_virome_k141_108135	10912	0.31754	VM	episomal	virulent	3.06342	A044_virome_k141_127557	Salasmaviridae	0	11
A069_virome_k141_23582	10592	0.434668	VM	episomal	virulent	3.06809	Y003_virome_k141_85145	Kyanoviridae	0	11
C010_meta_k141_57417_1	12292	0.307598	MM	prophage	temperate	3.0715	X057_meta_k141_170173_1	Salasmaviridae	0	15
X011_virome_k141_39216_1	12292	0.307598	VM	prophage	temperate	3.0715	X057_meta_k141_170173_1	Salasmaviridae	0	11
C045_meta_k141_224254_1	12292	0.307517	MM	prophage	temperate	3.07156	X057_meta_k141_170173_1	Salasmaviridae	0	15
X018_meta_k141_82047_1	12292	0.307598	MM	prophage	temperate	3.07156	X057_meta_k141_170173_1	Salasmaviridae	0	11
X051_virome_k141_41191_1	12292	0.307517	VM	prophage	temperate	3.07156	X057_meta_k141_170173_1	Salasmaviridae	0	11
C021_virome_k141_20688_1	12292	0.307517	VM	prophage	temperate	3.07156	X057_meta_k141_170173_1	Salasmaviridae	0	15
C051_virome_k141_170015_1	12292	0.307517	VM	prophage	temperate	3.07156	X057_meta_k141_170173_1	Salasmaviridae	0	15
B063_virome_k141_25304	10299	0.299155	VM	episomal	temperate	3.07269	A010_virome_k141_51780	Salasmaviridae	0	11
X024_meta_k141_97276_1	12300	0.307561	MM	prophage	temperate	3.07358	X057_meta_k141_170173_1	Salasmaviridae	0	15
X027_meta_k141_247258_1	12300	0.307561	MM	prophage	temperate	3.07358	X057_meta_k141_170173_1	Salasmaviridae	0	15
C021_meta_k141_105567_1	12300	0.307561	MM	prophage	temperate	3.07358	X057_meta_k141_170173_1	Salasmaviridae	0	15
X007_virome_k141_19544_1	12300	0.307561	VM	prophage	temperate	3.07358	X057_meta_k141_170173_1	Salasmaviridae	0	11
X027_virome_k141_57794_1	12300	0.307561	VM	prophage	temperate	3.07358	X057_meta_k141_170173_1	Salasmaviridae	0	11
B098_meta_k141_117985_1	12300	0.30748	MM	prophage	temperate	3.07364	X057_meta_k141_170173_1	Salasmaviridae	0	15
B039_meta_k141_144890_1	12300	0.307561	MM	prophage	temperate	3.07364	X057_meta_k141_170173_1	Salasmaviridae	0	15
C051_meta_k141_56092_1	12300	0.30748	MM	prophage	temperate	3.07364	X057_meta_k141_170173_1	Salasmaviridae	0	15
X011_meta_k141_171234_1	12303	0.307486	MM	prophage	temperate	3.07433	X057_meta_k141_170173_1	Salasmaviridae	0	11
X007_meta_k141_80694_1	12303	0.307486	MM	prophage	temperate	3.07433	X057_meta_k141_170173_1	Salasmaviridae	0	11
C027_virome_k141_75402	11146	0.305222	VM	episomal	virulent	3.07698	X008_virome_k141_52490	Salasmaviridae	0	11
X044-2_meta_k141_115513_1	12335	0.307256	MM	prophage	temperate	3.08231	X057_meta_k141_170173_1	Salasmaviridae	0	15
B053_virome_k141_40818	10835	0.430457	VM	episomal	virulent	3.09485	Y003_virome_k141_85145	Kyanoviridae	0	11
Y014-2_virome_k141_46783	11394	0.331578	VM	episomal	virulent	3.10019	D072_meta_k141_219285	Salasmaviridae	0	11
X011_meta_k141_299393	10412	0.300903	MM	episomal	temperate	3.1064	A010_virome_k141_51780	Salasmaviridae	0	11
X007_meta_k141_188000	10412	0.300903	MM	episomal	temperate	3.1064	A010_virome_k141_51780	Salasmaviridae	0	11
X057_meta_k141_292473	10412	0.300903	MM	episomal	temperate	3.1064	A010_virome_k141_51780	Salasmaviridae	0	11
C033_meta_k141_247204	10412	0.300903	MM	episomal	temperate	3.1064	A010_virome_k141_51780	Salasmaviridae	0	11
B050-1_virome_k141_13393	10121	0.441063	VM	episomal	virulent	3.10895	Y003_virome_k141_85145	Kyanoviridae	0	11
B030_virome_k141_93378	11117	0.330395	VM	episomal	temperate	3.11219	A044_virome_k141_127557	Salasmaviridae	0	11
A039_virome_k141_115507	10884	0.299614	VM	episomal	temperate	3.11584	A010_virome_k141_51780	Salasmaviridae	0	11
B010_virome_k141_92279	13800	0.322681	VM	episomal	virulent	3.11654	A044_virome_k141_127557	Salasmaviridae	0	11
B100-3_virome_k141_8134	10935	0.429538	VM	episomal	virulent	3.11962	Y003_virome_k141_85145	Kyanoviridae	0	11
A094_virome_k141_76537	11081	0.434347	VM	episomal	virulent	3.12374	C027_virome_k141_58472	Kyanoviridae	0	11
E017-3_virome_k141_76130	11141	0.328786	VM	episomal	temperate	3.14034	X008_virome_k141_52490	Salasmaviridae	0	11
E017-2_virome_k141_124312	11034	0.31131	VM	episomal	temperate	3.14605	A094_meta_k141_450876	Salasmaviridae	0	11
B023_virome_k141_70815	11460	0.317888	VM	episomal	virulent	3.16561	A044_virome_k141_127557	Salasmaviridae	0	11
B030_virome_k141_92766	10990	0.431938	VM	episomal	virulent	3.1657	Y003_virome_k141_85145	Kyanoviridae	0	11
Y034_virome_k141_108905	11510	0.327802	VM	episomal	virulent	3.16786	D010_meta_k141_283427_1	Salasmaviridae	0	11
A044_meta_k141_81440	11398	0.323916	MM	episomal	temperate	3.17191	Y031_meta_k141_259841	Salasmaviridae	0	11
A036_meta_k141_134066	11398	0.323916	MM	episomal	temperate	3.17191	Y031_meta_k141_259841	Salasmaviridae	0	11
E030_meta_k141_291369	11406	0.323163	MM	episomal	temperate	3.17402	Y031_meta_k141_259841	Salasmaviridae	0	15
A058_virome_k141_58845	10885	0.314286	VM	episomal	temperate	3.17988	Y031_meta_k141_259841	Salasmaviridae	0	11
Y007_meta_k141_336624	10975	0.324829	MM	episomal	virulent	3.18104	D010_meta_k141_283427_1	Salasmaviridae	0	11
N041-3_virome_k141_105867	11170	0.424709	VM	episomal	virulent	3.18636	C027_virome_k141_58472	Kyanoviridae	0	11
E009_virome_k141_76531	11369	0.302577	VM	episomal	temperate	3.19771	A079_meta_k141_176477	Salasmaviridae	0	11
A124-3_virome_k141_15227	11438	0.303287	VM	episomal	temperate	3.20045	A094_meta_k141_450876	Salasmaviridae	0	11
A038-1_virome_k141_73515	11528	0.298924	VM	episomal	temperate	3.20157	A079_meta_k141_176477	Salasmaviridae	0	11
Y014-1_virome_k141_62995	10837	0.317339	VM	episomal	virulent	3.20261	A053_meta_k141_363405	Salasmaviridae	0	11
E017-2_virome_k141_124633	11463	0.303498	VM	episomal	temperate	3.20773	A094_meta_k141_450876	Salasmaviridae	0	11
A039_virome_k141_55593	11710	0.309906	VM	episomal	virulent	3.20819	B084_meta_k141_42072	Salasmaviridae	0	11
B051_virome_k141_57568	10748	0.322479	VM	episomal	temperate	3.21078	A044_virome_k141_127557	Salasmaviridae	0	11
A017_meta_k141_128090	11552	0.323234	MM	episomal	temperate	3.21483	Y031_meta_k141_259841	Salasmaviridae	0	11
B041_virome_k141_100244	10489	0.315855	VM	episomal	virulent	3.22034	A065_virome_k141_90254	Salasmaviridae	0	11
N002_meta_k141_252690	11646	0.285162	MM	episomal	virulent	3.22127	N002_meta_k141_252690	Unknown	0	11
B050-3_virome_k141_15494	10317	0.431327	VM	episomal	virulent	3.22982	C027_virome_k141_58472	Kyanoviridae	0	11
D043_virome_k141_14543	11615	0.319587	VM	episomal	virulent	3.23495	Y031_meta_k141_259841	Salasmaviridae	0	11
A040_meta_k141_252374	11794	0.315754	MM	episomal	virulent	3.23772	D072_meta_k141_219285	Salasmaviridae	0	11
Y028_meta_k141_393713	11794	0.315839	MM	episomal	virulent	3.23772	D072_meta_k141_219285	Salasmaviridae	0	11
B039_virome_k141_1519	11266	0.429611	VM	episomal	virulent	3.24428	Y003_virome_k141_85145	Kyanoviridae	0	11
B051_virome_k141_114541	11800	0.326695	VM	episomal	virulent	3.24682	A044_virome_k141_127557	Salasmaviridae	0	11
E017-2_virome_k141_127228	11350	0.324758	VM	episomal	temperate	3.26318	A065_virome_k141_90254	Salasmaviridae	0	11
Y015_meta_k141_345462	11740	0.325298	MM	episomal	temperate	3.26729	Y031_meta_k141_259841	Salasmaviridae	0	11
Y007_meta_k141_13689_1	12121	0.392129	MM	prophage	temperate	3.26847	Y007_meta_k141_13689_1	Demerecviridae	0	11
Y038_meta_k141_125797_1	12121	0.392129	MM	prophage	temperate	3.26847	Y007_meta_k141_13689_1	Demerecviridae	0	11
X052_virome_k141_26740	11231	0.436114	VM	episomal	virulent	3.27519	Y003_virome_k141_85145	Kyanoviridae	0	11
B071_meta_k141_104252	10977	0.302268	MM	episomal	temperate	3.27528	A010_virome_k141_51780	Salasmaviridae	0	11
A023_virome_k141_92157	11271	0.445391	VM	episomal	virulent	3.27543	C027_virome_k141_58472	Kyanoviridae	0	11
A053_virome_k141_57893	11494	0.427527	VM	episomal	virulent	3.2791	Y003_virome_k141_85145	Kyanoviridae	0	11
Y030_virome_k141_1225	11784	0.321962	VM	episomal	virulent	3.2816	Y031_meta_k141_259841	Salasmaviridae	0	11
A063_virome_k141_366	11472	0.318253	VM	episomal	virulent	3.28577	D010_meta_k141_283427_1	Salasmaviridae	0	11
X049_virome_k141_38989	11420	0.357443	VM	episomal	virulent	3.28979	C045_meta_k141_288572_1	Salasmaviridae	0	11
B056_virome_k141_16954	12697	0.439631	VM	episomal	virulent	3.30075	C027_virome_k141_58472	Kyanoviridae	0	11
A040_meta_k141_174042	11153	0.295347	MM	episomal	virulent	3.31722	A040_meta_k141_174042	Unknown	0	11
Y007_virome_k141_123315	11949	0.312913	VM	episomal	virulent	3.32217	A010_virome_k141_51780	Salasmaviridae	0	11
A044_meta_k141_1235	11723	0.307515	MM	episomal	temperate	3.32595	A094_meta_k141_450876	Salasmaviridae	0	11
A027_meta_k141_262659	11723	0.307345	MM	episomal	temperate	3.32595	A094_meta_k141_450876	Salasmaviridae	0	11
A071_meta_k141_209030	11723	0.30743	MM	episomal	temperate	3.32595	A094_meta_k141_450876	Salasmaviridae	0	11
X069-2_virome_k141_7252_1	11978	0.300634	VM	prophage	temperate	3.32784	X055_meta_k141_320286	Salasmaviridae	0	11
A061_meta_k141_241224	11735	0.307627	MM	episomal	temperate	3.32927	A094_meta_k141_450876	Salasmaviridae	0	11
B058_virome_k141_27104	14430	0.286972	VM	episomal	virulent	3.33068	B084_virome_k141_572_1	Salasmaviridae	0	11
E030_virome_k141_5628_1	12220	0.318331	VM	prophage	temperate	3.33113	B084_meta_k141_42072	Salasmaviridae	0	11
B047_virome_k141_65188_1	12221	0.318386	VM	prophage	temperate	3.3314	B084_meta_k141_42072	Salasmaviridae	0	11
X014_meta_k141_122909_1	11995	0.300792	MM	prophage	temperate	3.33259	X055_meta_k141_320286	Salasmaviridae	0	11
C065-1_virome_k141_2805	11571	0.310518	VM	episomal	virulent	3.3326	A023_meta_k141_175256	Salasmaviridae	0	11
Y031_meta_k141_142301	10038	0.303148	MM	episomal	virulent	3.34185	A023_meta_k141_175256	Salasmaviridae	0	11
A020_meta_k141_1388	11532	0.333333	MM	episomal	virulent	3.34512	D010_meta_k141_283427_1	Salasmaviridae	0	15
C010_virome_k141_10912_1	12221	0.318141	VM	prophage	temperate	3.35308	B084_meta_k141_42072	Salasmaviridae	0	11
A124-3_virome_k141_27155	11819	0.307217	VM	episomal	temperate	3.35319	A094_meta_k141_450876	Salasmaviridae	0	11
C027_meta_k141_39615_1	12222	0.318606	MM	prophage	temperate	3.35339	B084_meta_k141_42072	Salasmaviridae	0	11
X018_meta_k141_87745_1	12221	0.318305	MM	prophage	temperate	3.3536	B084_meta_k141_42072	Salasmaviridae	0	11
X049_virome_k141_20102_1	12221	0.318141	VM	prophage	temperate	3.3536	B084_meta_k141_42072	Salasmaviridae	0	11
D016_virome_k141_8291	11539	0.437993	VM	episomal	virulent	3.35376	Y003_virome_k141_85145	Kyanoviridae	0	11
A067_virome_k141_56782	11788	0.320326	VM	episomal	virulent	3.36315	Y031_meta_k141_259841	Salasmaviridae	0	11
E020_virome_k141_133539	12150	0.330535	VM	episomal	virulent	3.37509	D072_meta_k141_219285	Salasmaviridae	0	11
Y030_virome_k141_70119	11001	0.314244	VM	episomal	virulent	3.37753	D010_meta_k141_283427_1	Salasmaviridae	0	11
A071_meta_k141_46677	11853	0.326921	MM	episomal	virulent	3.3787	B078_virome_k141_73223	Salasmaviridae	0	11
C010_virome_k141_40359	11807	0.431608	VM	episomal	virulent	3.39191	Y003_virome_k141_85145	Kyanoviridae	0	11
A013_virome_k141_148636	11979	0.315803	VM	episomal	virulent	3.39331	X055_meta_k141_320286	Salasmaviridae	0	11
A071_meta_k141_156234	12375	0.321293	MM	episomal	temperate	3.39378	Y031_meta_k141_259841	Salasmaviridae	0	11
N002_meta_k141_165164	12376	0.321348	MM	episomal	temperate	3.39405	Y031_meta_k141_259841	Salasmaviridae	0	11
Y038_meta_k141_292246	12382	0.321354	MM	episomal	temperate	3.39573	Y031_meta_k141_259841	Salasmaviridae	0	11
A017_virome_k141_112474	12375	0.321374	VM	episomal	temperate	3.3964	Y031_meta_k141_259841	Salasmaviridae	0	11
A061_meta_k141_228187	12375	0.321212	MM	episomal	temperate	3.39652	Y031_meta_k141_259841	Salasmaviridae	0	11
A042_meta_k141_194353	12375	0.321374	MM	episomal	temperate	3.39656	Y031_meta_k141_259841	Salasmaviridae	0	11
A037_meta_k141_245433	12375	0.321535	MM	episomal	temperate	3.39656	Y031_meta_k141_259841	Salasmaviridae	0	11
A064_meta_k141_314056	12375	0.321293	MM	episomal	temperate	3.39662	Y031_meta_k141_259841	Salasmaviridae	0	11
A035_meta_k141_214217	12375	0.321535	MM	episomal	temperate	3.39662	Y031_meta_k141_259841	Salasmaviridae	0	11
A017_meta_k141_135678	12382	0.321515	MM	episomal	temperate	3.39848	Y031_meta_k141_259841	Salasmaviridae	0	11
A016_meta_k141_106533	12382	0.321273	MM	episomal	temperate	3.39848	Y031_meta_k141_259841	Salasmaviridae	0	11
A065_meta_k141_217288	12382	0.321192	MM	episomal	temperate	3.39848	Y031_meta_k141_259841	Salasmaviridae	0	11
A053_meta_k141_183640	12382	0.321515	MM	episomal	temperate	3.39848	Y031_meta_k141_259841	Salasmaviridae	0	11
A044_meta_k141_187315	12382	0.321111	MM	episomal	temperate	3.39848	Y031_meta_k141_259841	Salasmaviridae	0	11
Y037_meta_k141_29358	12382	0.321354	MM	episomal	temperate	3.39848	Y031_meta_k141_259841	Salasmaviridae	0	11
A036_meta_k141_121843	12382	0.321354	MM	episomal	temperate	3.39848	Y031_meta_k141_259841	Salasmaviridae	0	11
A060_meta_k141_25666	12382	0.321434	MM	episomal	temperate	3.39866	Y031_meta_k141_259841	Salasmaviridae	0	11
Y033_meta_k141_508167	12382	0.321515	MM	episomal	temperate	3.39961	Y031_meta_k141_259841	Salasmaviridae	0	11
X031_virome_k141_32753_1	12391	0.316439	VM	prophage	temperate	3.39979	B084_meta_k141_42072	Salasmaviridae	0	11
A038-2_virome_k141_131239_1	12614	0.309656	VM	prophage	temperate	3.41118	C005_virome_k141_53520	Salasmaviridae	0	11
Y018_virome_k141_275557	12291	0.323651	VM	episomal	temperate	3.41825	Y031_meta_k141_259841	Salasmaviridae	0	11
B047_virome_k141_45614	12055	0.309083	VM	episomal	temperate	3.42115	A094_meta_k141_450876	Salasmaviridae	0	11
A067_virome_k141_37164	11719	0.316239	VM	episomal	temperate	3.42539	Y031_meta_k141_259841	Salasmaviridae	0	11
N041-2_virome_k141_5259	12042	0.428583	VM	episomal	virulent	3.42962	C027_virome_k141_58472	Kyanoviridae	0	11
N041-1_virome_k141_172990	12047	0.322902	VM	episomal	virulent	3.43068	A023_meta_k141_175256	Salasmaviridae	0	11
C086_virome_k141_131901	12426	0.319491	VM	episomal	virulent	3.44542	D010_meta_k141_283427_1	Salasmaviridae	0	11
Y037_meta_k141_1082	12173	0.309373	MM	episomal	temperate	3.45362	A094_meta_k141_450876	Salasmaviridae	0	11
C021_virome_k141_27519	12022	0.430627	VM	episomal	virulent	3.45368	Y003_virome_k141_85145	Kyanoviridae	0	11
E017-2_virome_k141_26119	12525	0.313373	VM	episomal	virulent	3.45802	Y031_meta_k141_259841	Salasmaviridae	0	11
Y014-1_virome_k141_8285_1	12500	0.30136	VM	prophage	temperate	3.46543	X008_virome_k141_52490	Salasmaviridae	0	11
D068_meta_k141_559159	12190	0.32863	MM	episomal	virulent	3.46599	A089_meta_k141_346377	Salasmaviridae	0	15
B005_meta_k141_60821_1	13882	0.30291	MM	prophage	temperate	3.46881	X057_meta_k141_170173_1	Salasmaviridae	0	11
G027_meta_k141_4680_1	13882	0.30291	MM	prophage	temperate	3.46887	X057_meta_k141_170173_1	Salasmaviridae	0	11
C033_virome_k141_19607	15377	0.321454	VM	episomal	virulent	3.47154	A044_virome_k141_127557	Salasmaviridae	0	11
Y036_virome_k141_41804	13359	0.450932	VM	episomal	virulent	3.47285	C027_virome_k141_58472	Kyanoviridae	0	11
A057_virome_k141_99453	12247	0.334286	VM	episomal	virulent	3.48925	A089_meta_k141_346377	Salasmaviridae	0	11
A124-3_virome_k141_62245	12248	0.431581	VM	episomal	virulent	3.50336	Y003_virome_k141_85145	Kyanoviridae	0	11
B030_virome_k141_24366	12259	0.429562	VM	episomal	virulent	3.50707	Y003_virome_k141_85145	Kyanoviridae	0	11
A013_virome_k141_110683	12090	0.309264	VM	episomal	temperate	3.51197	Y031_meta_k141_259841	Salasmaviridae	0	11
Y006_meta_k141_148345	12622	0.323007	MM	episomal	temperate	3.51258	Y031_meta_k141_259841	Salasmaviridae	0	11
Y028_virome_k141_43552	12814	0.315514	VM	episomal	temperate	3.51594	Y031_meta_k141_259841	Salasmaviridae	0	11
A063_virome_k141_119117	11787	0.310087	VM	episomal	virulent	3.51615	A023_meta_k141_175256	Salasmaviridae	0	11
A013_virome_k141_28031	11775	0.326454	VM	episomal	virulent	3.51888	C061_virome_k141_151379	Salasmaviridae	0	11
B058_virome_k141_91678	12698	0.320287	VM	episomal	virulent	3.52066	D010_meta_k141_283427_1	Salasmaviridae	0	11
B058_virome_k141_71612	15513	0.323406	VM	episomal	virulent	3.52264	A044_virome_k141_127557	Salasmaviridae	0	11
A052_virome_k141_67733	10117	0.492241	VM	episomal	virulent	3.52332	B005_virome_k141_17153	Salasmaviridae	0	11
N041-2_virome_k141_104581	12282	0.427211	VM	episomal	virulent	3.52837	Y003_virome_k141_85145	Kyanoviridae	0	11
E009_virome_k141_22108_1	12795	0.309965	VM	prophage	temperate	3.53182	C005_virome_k141_53520	Salasmaviridae	0	11
D010_virome_k141_93417	12897	0.310537	VM	episomal	temperate	3.53615	Y031_meta_k141_259841	Salasmaviridae	0	11
X044_virome_k141_901	15562	0.322645	VM	episomal	virulent	3.54024	A044_virome_k141_127557	Salasmaviridae	0	11
C012_virome_k141_46462	11536	0.315447	VM	episomal	temperate	3.54179	D010_meta_k141_283427_1	Salasmaviridae	0	11
X039_virome_k141_12637	12740	0.297959	VM	episomal	virulent	3.54246	Y031_meta_k141_259841	Salasmaviridae	0	11
A038-1_virome_k141_141118_1	12846	0.309357	VM	prophage	temperate	3.54873	C005_virome_k141_53520	Salasmaviridae	0	11
A124-2_virome_k141_66879	15552	0.322724	VM	episomal	virulent	3.55023	A044_virome_k141_127557	Salasmaviridae	0	11
A065_meta_k141_121639	12871	0.316059	MM	episomal	virulent	3.55509	A010_virome_k141_51780	Salasmaviridae	0	11
C061_virome_k141_301919	12545	0.464408	VM	episomal	virulent	3.55554	C061_virome_k141_301919	Autographiviridae	0	11
Y007_meta_k141_5409	12779	0.320682	MM	episomal	temperate	3.56081	Y031_meta_k141_259841	Salasmaviridae	0	11
A067_virome_k141_16943	10130	0.373544	VM	episomal	virulent	3.56632	B053_virome_k141_60588	Kyanoviridae	0	11
A064_virome_k141_46826	12783	0.319956	VM	episomal	virulent	3.57316	Y031_meta_k141_259841	Salasmaviridae	0	11
B050-2_virome_k141_13521	11430	0.430184	VM	episomal	virulent	3.57963	C027_virome_k141_58472	Kyanoviridae	0	11
A057_virome_k141_106134	12846	0.323603	VM	episomal	virulent	3.58487	A065_virome_k141_90254	Salasmaviridae	0	11
A063_meta_k141_234646	12399	0.328897	MM	episomal	virulent	3.5855	G009-1_virome_k141_28589	Salasmaviridae	0	11
A053_virome_k141_111624	13137	0.322524	VM	episomal	temperate	3.59192	Y031_meta_k141_259841	Salasmaviridae	0	11
X024_virome_k141_72924	12385	0.303755	VM	episomal	virulent	3.59729	A023_meta_k141_175256	Salasmaviridae	0	11
B056_virome_k141_22080	12525	0.431058	VM	episomal	virulent	3.59818	Y003_virome_k141_85145	Kyanoviridae	0	11
N041-1_virome_k141_86993	12579	0.413467	VM	episomal	virulent	3.59948	Y003_virome_k141_85145	Kyanoviridae	0	11
A124-3_virome_k141_33898	12900	0.321008	VM	episomal	temperate	3.61462	X008_virome_k141_52490	Salasmaviridae	0	11
C012_virome_k141_74320_1	13083	0.302148	VM	prophage	temperate	3.62526	X008_virome_k141_52490	Salasmaviridae	0	11
B050-1_virome_k141_29073	12754	0.432805	VM	episomal	virulent	3.64884	Y003_virome_k141_85145	Kyanoviridae	0	11
X039_virome_k141_14882	12951	0.323295	VM	episomal	temperate	3.65125	A065_virome_k141_90254	Salasmaviridae	0	11
Y007_virome_k141_478491	12806	0.429096	VM	episomal	virulent	3.65304	C027_virome_k141_58472	Kyanoviridae	0	11
A035_virome_k141_498108	12773	0.428091	VM	episomal	virulent	3.65405	Y003_virome_k141_85145	Kyanoviridae	0	11
A058_virome_k141_150262	10215	0.299853	VM	episomal	temperate	3.65976	X057_meta_k141_3202_1	Salasmaviridae	0	11
B039_virome_k141_37090_1	12271	0.292886	VM	prophage	temperate	3.66622	X008_virome_k141_109031	Salasmaviridae	0	11
B050-3_virome_k141_10226_1	12272	0.292943	VM	prophage	temperate	3.66671	X008_virome_k141_109031	Salasmaviridae	0	11
X057_meta_k141_140965_1	12284	0.292739	MM	prophage	temperate	3.67011	X008_virome_k141_109031	Salasmaviridae	0	11
X065_virome_k141_18276_1	12284	0.29282	VM	prophage	temperate	3.67011	X008_virome_k141_109031	Salasmaviridae	0	11
B047_virome_k141_54773_1	12285	0.292715	VM	prophage	temperate	3.67041	X008_virome_k141_109031	Salasmaviridae	0	11
B050-1_virome_k141_34817_1	12285	0.292715	VM	prophage	temperate	3.67041	X008_virome_k141_109031	Salasmaviridae	0	11
X059_virome_k141_37825_1	12285	0.292715	VM	prophage	temperate	3.67041	X008_virome_k141_109031	Salasmaviridae	0	11
B053_virome_k141_45144	13307	0.320283	VM	episomal	virulent	3.67218	D010_meta_k141_283427_1	Salasmaviridae	0	11
X028_virome_k141_6716	12644	0.437441	VM	episomal	virulent	3.67469	C027_virome_k141_58472	Kyanoviridae	0	11
A052_virome_k141_278589	12774	0.475497	VM	episomal	virulent	3.67681	A052_virome_k141_278589	Straboviridae	0	11
C061_virome_k141_464368	12865	0.414613	VM	episomal	virulent	3.68131	Y003_virome_k141_85145	Kyanoviridae	0	11
D043_virome_k141_67601_1	13328	0.302071	VM	prophage	temperate	3.69497	X008_virome_k141_52490	Salasmaviridae	0	11
C056_virome_k141_23884	12879	0.417191	VM	episomal	virulent	3.69818	Y003_virome_k141_85145	Kyanoviridae	0	11
X059_virome_k141_32908	13045	0.309927	VM	episomal	temperate	3.70239	A094_meta_k141_450876	Salasmaviridae	0	11
X069-2_virome_k141_441	12752	0.306854	VM	episomal	temperate	3.70434	Y031_meta_k141_259841	Salasmaviridae	0	11
X055_meta_k141_163160	13275	0.324068	MM	episomal	virulent	3.70866	X008_virome_k141_52490	Salasmaviridae	0	15
X052_meta_k141_81494_1	10569	0.369855	MM	prophage	temperate	3.71215	X052_virome_k141_80927	Kyanoviridae	0	11
B012_meta_k141_1642_1	10569	0.369855	MM	prophage	temperate	3.71215	X052_virome_k141_80927	Kyanoviridae	0	11
A044_virome_k141_54905	12800	0.311484	VM	episomal	virulent	3.71227	A010_virome_k141_51780	Salasmaviridae	0	11
Y037_virome_k141_155139	12795	0.328644	VM	episomal	virulent	3.71336	D010_meta_k141_283427_1	Salasmaviridae	0	11
A044_virome_k141_186617	13134	0.307599	VM	episomal	virulent	3.72495	Y025_virome_k141_84787	Salasmaviridae	0	11
A016_virome_k141_76629	13633	0.310056	VM	episomal	virulent	3.72758	B084_meta_k141_42072	Salasmaviridae	0	11
A013_virome_k141_27843_1	13467	0.301997	VM	prophage	temperate	3.73148	X008_virome_k141_52490	Salasmaviridae	0	11
X051-2_meta_k141_43578	13264	0.350196	MM	episomal	temperate	3.73564	X014_meta_k141_218225	Salasmaviridae	0	11
Y006_virome_k141_38711_1	13479	0.301209	VM	prophage	temperate	3.73606	X008_virome_k141_52490	Salasmaviridae	0	11
X052_virome_k141_46723	10021	0.318132	VM	episomal	virulent	3.73876	B055_meta_k141_28894	Unknown	0	11
Y012_virome_k141_37844_1	13493	0.301045	VM	prophage	temperate	3.73994	X008_virome_k141_52490	Salasmaviridae	0	11
A038-1_virome_k141_45263_1	13719	0.305051	VM	prophage	temperate	3.7405	B078_virome_k141_24577	Salasmaviridae	0	11
B100-2_virome_k141_53855_1	13502	0.301437	VM	prophage	temperate	3.74117	X008_virome_k141_52490	Salasmaviridae	0	11
Y014-3_virome_k141_23471_1	13496	0.301126	VM	prophage	temperate	3.74154	X008_virome_k141_52490	Salasmaviridae	0	11
A020_virome_k141_2362	13359	0.303316	VM	episomal	virulent	3.74161	A094_meta_k141_450876	Salasmaviridae	0	11
C065-3_virome_k141_107029	13164	0.358857	VM	episomal	temperate	3.74313	C045_meta_k141_288572_1	Salasmaviridae	0	11
Y002_virome_k141_226458	10752	0.488002	VM	episomal	virulent	3.74446	B005_virome_k141_17153	Salasmaviridae	0	11
A013_virome_k141_122898	13006	0.440335	VM	episomal	virulent	3.74536	Y003_virome_k141_85145	Kyanoviridae	0	11
X057_virome_k141_77150	13222	0.313039	VM	episomal	virulent	3.74665	A044_virome_k141_127557	Salasmaviridae	0	11
C061_virome_k141_290321	13472	0.315692	VM	episomal	virulent	3.74666	A010_virome_k141_51780	Salasmaviridae	0	11
A037_virome_k141_109453	13058	0.434523	VM	episomal	virulent	3.74796	Y003_virome_k141_85145	Kyanoviridae	0	11
A042_virome_k141_32336	12893	0.44148	VM	episomal	virulent	3.7509	C027_virome_k141_58472	Kyanoviridae	0	11
E020_virome_k141_46412	13029	0.315911	VM	episomal	virulent	3.75358	A010_virome_k141_51780	Salasmaviridae	0	11
Y025_virome_k141_101225	13471	0.325737	VM	episomal	temperate	3.76041	Y031_meta_k141_259841	Salasmaviridae	0	11
A079_virome_k141_48463_1	13572	0.301429	VM	prophage	temperate	3.76184	X008_virome_k141_52490	Salasmaviridae	0	11
A020_virome_k141_30711_1	13593	0.301773	VM	prophage	temperate	3.76844	X008_virome_k141_52490	Salasmaviridae	0	11
A089_virome_k141_91245_1	13836	0.304496	VM	prophage	temperate	3.77193	B078_virome_k141_24577	Salasmaviridae	0	11
E020_virome_k141_45161	12027	0.432111	VM	episomal	virulent	3.77266	C027_virome_k141_58472	Kyanoviridae	0	11
A061_virome_k141_23027	13762	0.323064	VM	episomal	temperate	3.77334	Y031_meta_k141_259841	Salasmaviridae	0	11
D063_virome_k141_31100_1	13613	0.300815	VM	prophage	temperate	3.77399	X008_virome_k141_52490	Salasmaviridae	0	11
Y014-2_virome_k141_103750_1	13632	0.301496	VM	prophage	temperate	3.77847	X008_virome_k141_52490	Salasmaviridae	0	11
A124-1_virome_k141_69225_1	13634	0.301086	VM	prophage	temperate	3.77949	X008_virome_k141_52490	Salasmaviridae	0	11
A065_virome_k141_65413	13834	0.309094	VM	episomal	virulent	3.78219	B084_meta_k141_42072	Salasmaviridae	0	11
B005_virome_k141_78664	13814	0.306573	VM	episomal	virulent	3.78427	X008_virome_k141_52490	Salasmaviridae	0	11
A071_meta_k141_85729	13390	0.323152	MM	episomal	virulent	3.79147	D010_meta_k141_283427_1	Salasmaviridae	0	11
B012_meta_k141_104896	10214	0.310065	MM	episomal	virulent	3.80081	B059_virome_k141_82268	Demerecviridae	0	11
G009-3_virome_k141_14342_1	12728	0.295333	VM	prophage	temperate	3.80276	X008_virome_k141_109031	Salasmaviridae	0	11
Y036_virome_k141_12446	15290	0.293656	VM	episomal	virulent	3.80409	Y014-1_virome_k141_44501	Salasmaviridae	0	11
A124-1_virome_k141_70757_1	13999	0.326952	VM	prophage	temperate	3.80489	A044_virome_k141_127557	Salasmaviridae	0	11
A058_virome_k141_3517_1	13999	0.326952	VM	prophage	temperate	3.80491	A044_virome_k141_127557	Salasmaviridae	0	11
A063_virome_k141_50222_1	13999	0.326952	VM	prophage	temperate	3.80491	A044_virome_k141_127557	Salasmaviridae	0	11
D072_meta_k141_16561_1	13999	0.327023	MM	prophage	temperate	3.80496	A044_virome_k141_127557	Salasmaviridae	0	11
A124_meta_k141_83751_1	13999	0.326952	MM	prophage	temperate	3.80496	A044_virome_k141_127557	Salasmaviridae	0	11
D068_meta_k141_288637_1	13999	0.327023	MM	prophage	temperate	3.80496	A044_virome_k141_127557	Salasmaviridae	0	11
E020_virome_k141_21416_1	13999	0.326952	VM	prophage	temperate	3.80496	A044_virome_k141_127557	Salasmaviridae	0	11
A069_virome_k141_57281_1	13999	0.326952	VM	prophage	temperate	3.80496	A044_virome_k141_127557	Salasmaviridae	0	11
A023_virome_k141_94085_1	13999	0.32688	VM	prophage	temperate	3.80496	A044_virome_k141_127557	Salasmaviridae	0	11
A124-2_virome_k141_42625_1	13999	0.326952	VM	prophage	temperate	3.80496	A044_virome_k141_127557	Salasmaviridae	0	11
A038-1_virome_k141_87337_1	13999	0.326952	VM	prophage	temperate	3.80496	A044_virome_k141_127557	Salasmaviridae	0	11
E009_virome_k141_55614_1	13999	0.326952	VM	prophage	temperate	3.80496	A044_virome_k141_127557	Salasmaviridae	0	11
A067_virome_k141_40388_1	13999	0.327023	VM	prophage	temperate	3.80496	A044_virome_k141_127557	Salasmaviridae	0	11
A038_virome_k141_71615_1	13999	0.326952	VM	prophage	temperate	3.80496	A044_virome_k141_127557	Salasmaviridae	0	11
B098_virome_k141_13509_1	12737	0.295753	VM	prophage	temperate	3.80545	X008_virome_k141_109031	Salasmaviridae	0	11
Y014-2_virome_k141_117476	13766	0.320645	VM	episomal	virulent	3.808	D010_meta_k141_283427_1	Salasmaviridae	0	11
B050-2_virome_k141_20081	10394	0.448817	VM	episomal	virulent	3.80817	Y003_virome_k141_85145	Kyanoviridae	0	11
A039_meta_k141_280342_1	13740	0.302984	MM	prophage	temperate	3.8092	X008_virome_k141_52490	Salasmaviridae	0	11
X052_virome_k141_18636	13718	0.317175	VM	episomal	virulent	3.81001	A010_virome_k141_51780	Salasmaviridae	0	11
Y012_meta_k141_129801_1	10544	0.290497	MM	prophage	temperate	3.8107	A023_virome_k141_83854	Unknown	0	11
A023_virome_k141_1949	12151	0.43124	VM	episomal	virulent	3.81074	C027_virome_k141_58472	Kyanoviridae	0	11
B047_meta_k141_270858	13745	0.316915	MM	episomal	virulent	3.81741	A010_virome_k141_51780	Salasmaviridae	0	11
X038_meta_k141_160371	13745	0.316915	MM	episomal	virulent	3.81741	A010_virome_k141_51780	Salasmaviridae	0	11
X023_meta_k141_160066	13745	0.316915	MM	episomal	virulent	3.81741	A010_virome_k141_51780	Salasmaviridae	0	11
X028_meta_k141_265352	13745	0.316915	MM	episomal	virulent	3.81741	A010_virome_k141_51780	Salasmaviridae	0	11
X028_virome_k141_53159	13745	0.316915	VM	episomal	virulent	3.81741	A010_virome_k141_51780	Salasmaviridae	0	11
X059-2_meta_k141_206639	13746	0.316892	MM	episomal	virulent	3.81765	A010_virome_k141_51780	Salasmaviridae	0	11
C045_virome_k141_3884	13474	0.312008	VM	episomal	temperate	3.81832	A044_virome_k141_127557	Salasmaviridae	0	11
N041-1_virome_k141_188210_1	13779	0.303505	VM	prophage	temperate	3.82001	X008_virome_k141_52490	Salasmaviridae	0	11
X007_virome_k141_33828_1	12795	0.295741	VM	prophage	temperate	3.82278	X008_virome_k141_109031	Salasmaviridae	0	11
C005_virome_k141_92987_1	12795	0.295741	VM	prophage	temperate	3.82278	X008_virome_k141_109031	Salasmaviridae	0	11
Y025_meta_k141_226428_1	13803	0.304934	MM	prophage	temperate	3.82586	X008_virome_k141_52490	Salasmaviridae	0	11
N041-1_virome_k141_192332	13321	0.431199	VM	episomal	virulent	3.8281	Y003_virome_k141_85145	Kyanoviridae	0	11
C065-3_virome_k141_13294	11820	0.456176	VM	episomal	virulent	3.84039	Y003_virome_k141_85145	Kyanoviridae	0	11
X034_meta_k141_96173_1	15380	0.3	MM	prophage	temperate	3.84323	X057_meta_k141_170173_1	Salasmaviridae	0	11
A069_meta_k141_150109_1	13873	0.30599	MM	prophage	temperate	3.84527	X008_virome_k141_52490	Salasmaviridae	0	11
Y021_virome_k141_116819_1	13881	0.304949	VM	prophage	temperate	3.84748	X008_virome_k141_52490	Salasmaviridae	0	11
Y006_meta_k141_84329_1	13883	0.305482	MM	prophage	temperate	3.84804	X008_virome_k141_52490	Salasmaviridae	0	11
Y015_meta_k141_75466_1	13883	0.305482	MM	prophage	temperate	3.84804	X008_virome_k141_52490	Salasmaviridae	0	11
E020_virome_k141_33484	13248	0.434783	VM	episomal	virulent	3.84916	Y003_virome_k141_85145	Kyanoviridae	0	11
B053_virome_k141_13597_1	13886	0.303039	VM	prophage	temperate	3.84959	X008_virome_k141_52490	Salasmaviridae	0	11
X057_virome_k141_101010	11860	0.456071	VM	episomal	virulent	3.8506	Y003_virome_k141_85145	Kyanoviridae	0	11
B056_virome_k141_17362_1	13900	0.306331	VM	prophage	temperate	3.85145	X008_virome_k141_52490	Salasmaviridae	0	11
A010_virome_k141_39479_1	13897	0.304886	VM	prophage	temperate	3.85272	X008_virome_k141_52490	Salasmaviridae	0	11
G027_virome_k141_34502_1	13905	0.305861	VM	prophage	temperate	3.85284	X008_virome_k141_52490	Salasmaviridae	0	11
Y002_meta_k141_90004	13828	0.320292	MM	episomal	temperate	3.85313	D072_meta_k141_219285	Salasmaviridae	0	11
C068_meta_k141_73758_1	15437	0.299605	MM	prophage	temperate	3.85755	X057_meta_k141_170173_1	Salasmaviridae	0	11
D046-2_meta_k141_431125_1	13920	0.303879	MM	prophage	temperate	3.85829	X008_virome_k141_52490	Salasmaviridae	0	11
A040_virome_k141_61843	13340	0.463793	VM	episomal	virulent	3.85888	A040_virome_k141_61843	Salasmaviridae	0	11
A023_meta_k141_59990_1	13920	0.304741	MM	prophage	temperate	3.8591	X008_virome_k141_52490	Salasmaviridae	0	11
Y037_meta_k141_29632	13676	0.300161	MM	episomal	virulent	3.85941	A023_meta_k141_175256	Salasmaviridae	0	11
X008_virome_k141_76271	13934	0.330774	VM	episomal	virulent	3.86022	A065_virome_k141_90254	Salasmaviridae	0	11
A037_meta_k141_256113	10497	0.321616	MM	episomal	virulent	3.86042	C027_meta_k141_248196	Demerecviridae	0	11
A061_meta_k141_255474	13976	0.315541	MM	episomal	virulent	3.86083	A010_virome_k141_51780	Salasmaviridae	0	11
C065_meta_k141_129866_1	12944	0.295581	MM	prophage	temperate	3.8673	X008_virome_k141_109031	Salasmaviridae	0	11
B005_meta_k141_154428_1	12944	0.295581	MM	prophage	temperate	3.8673	X008_virome_k141_109031	Salasmaviridae	0	11
C027_meta_k141_125678_1	12944	0.295581	MM	prophage	temperate	3.8673	X008_virome_k141_109031	Salasmaviridae	0	11
C068_meta_k141_97484_1	12944	0.295581	MM	prophage	temperate	3.8673	X008_virome_k141_109031	Salasmaviridae	0	11
B010_meta_k141_119698_1	12944	0.295581	MM	prophage	temperate	3.8673	X008_virome_k141_109031	Salasmaviridae	0	11
B058_virome_k141_67376_1	12944	0.295581	VM	prophage	temperate	3.8673	X008_virome_k141_109031	Salasmaviridae	0	11
X024_virome_k141_60180_1	12945	0.295558	VM	prophage	temperate	3.8676	X008_virome_k141_109031	Salasmaviridae	0	11
X027_virome_k141_21784_1	12945	0.295558	VM	prophage	temperate	3.8676	X008_virome_k141_109031	Salasmaviridae	0	11
A036_virome_k141_179817	11020	0.374864	VM	episomal	virulent	3.87023	B053_virome_k141_60588	Kyanoviridae	0	11
A124-3_virome_k141_362	13751	0.334158	VM	episomal	virulent	3.8708	A124_meta_k141_29030	Salasmaviridae	0	11
Y002_virome_k141_58232	13878	0.32656	VM	episomal	virulent	3.87333	Y031_meta_k141_259841	Salasmaviridae	0	11
B047_meta_k141_5768	11032	0.364848	MM	episomal	virulent	3.87471	X052_virome_k141_80927	Kyanoviridae	0	11
Y028_virome_k141_100258	13695	0.306535	VM	episomal	virulent	3.87553	X008_virome_k141_52490	Salasmaviridae	0	11
X023_meta_k141_168359	13705	0.305801	MM	episomal	virulent	3.87749	X008_virome_k141_52490	Salasmaviridae	0	11
G009-1_virome_k141_28052_1	13995	0.30711	VM	prophage	temperate	3.87778	X008_virome_k141_52490	Salasmaviridae	0	11
Y030_meta_k141_34537_1	14003	0.306006	MM	prophage	temperate	3.8813	X008_virome_k141_52490	Salasmaviridae	0	11
B063_virome_k141_12399	13565	0.433763	VM	episomal	virulent	3.89139	Y003_virome_k141_85145	Kyanoviridae	0	11
A058_virome_k141_11017_1	14044	0.307462	VM	prophage	temperate	3.89266	X008_virome_k141_52490	Salasmaviridae	0	11
A023_virome_k141_41976_1	14053	0.307052	VM	prophage	temperate	3.89597	X008_virome_k141_52490	Salasmaviridae	0	11
Y012_meta_k141_82966_1	14056	0.30599	MM	prophage	temperate	3.8968	X008_virome_k141_52490	Salasmaviridae	0	11
Y014-2_virome_k141_79209	13858	0.439097	VM	episomal	virulent	3.89736	C027_virome_k141_58472	Kyanoviridae	0	11
Y036_virome_k141_47829	10558	0.535897	VM	episomal	virulent	3.89983	Y036_virome_k141_47829	Unknown	0	11
A124-2_virome_k141_87637_1	13808	0.30982	VM	prophage	temperate	3.90384	C005_virome_k141_53520	Salasmaviridae	0	11
D068_meta_k141_428949	10064	0.332174	MM	episomal	virulent	3.90672	A038_meta_k141_328815	Demerecviridae	0	15
B047_virome_k141_40243	13640	0.309531	VM	episomal	temperate	3.9095	A010_virome_k141_51780	Salasmaviridae	0	11
Y021_virome_k141_15535	13999	0.32638	VM	episomal	temperate	3.91307	Y031_meta_k141_259841	Salasmaviridae	0	11
B100-2_virome_k141_80737	13897	0.436137	VM	episomal	virulent	3.91635	C027_virome_k141_58472	Kyanoviridae	0	11
X038_meta_k141_209317	10932	0.299579	MM	episomal	virulent	3.91664	X057_meta_k141_3202_1	Salasmaviridae	0	11
A042_meta_k141_266903	13156	0.30298	MM	episomal	virulent	3.92015	A094_meta_k141_450876	Salasmaviridae	0	11
A057_meta_k141_17467	13156	0.303664	MM	episomal	virulent	3.92048	A094_meta_k141_450876	Salasmaviridae	0	11
A053_virome_k141_82903	10688	0.287519	VM	episomal	virulent	3.92067	A038_virome_k141_48315	Salasmaviridae	0	11
B056_virome_k141_10907	10123	0.231058	VM	episomal	virulent	3.92513	B100-1_virome_k141_15880	Salasmaviridae	0	11
Y025_virome_k141_66827	10128	0.252765	VM	episomal	virulent	3.92553	Y014-3_virome_k141_65579	Salasmaviridae	0	11
A028_virome_k141_85307_1	14207	0.305413	VM	prophage	temperate	3.93779	X008_virome_k141_52490	Salasmaviridae	0	11
B053_meta_k141_150293	14150	0.317809	MM	episomal	virulent	3.9408	X055_meta_k141_320286	Salasmaviridae	0	11
A038_virome_k141_50155	13987	0.437335	VM	episomal	virulent	3.94171	C027_virome_k141_58472	Kyanoviridae	0	11
G027_meta_k141_27266_1	14236	0.307671	MM	prophage	temperate	3.94455	X008_virome_k141_52490	Salasmaviridae	0	11
Y002_meta_k141_140112	14393	0.321893	MM	episomal	temperate	3.95498	Y031_meta_k141_259841	Salasmaviridae	0	11
A052_virome_k141_165246	10953	0.463252	VM	episomal	virulent	3.95955	A052_virome_k141_165246	Straboviridae	0	11
Y014_meta_k141_128008	11279	0.382126	MM	episomal	virulent	3.96182	B053_virome_k141_60588	Kyanoviridae	0	11
A063_virome_k141_28061_1	14294	0.308801	VM	prophage	temperate	3.96196	X008_virome_k141_52490	Salasmaviridae	0	11
Y034_virome_k141_55011	15853	0.299628	VM	episomal	virulent	3.96909	Y014-1_virome_k141_44501	Salasmaviridae	0	11
B026_virome_k141_2777	11083	0.297302	VM	episomal	temperate	3.97074	X057_meta_k141_3202_1	Salasmaviridae	0	11
A065_meta_k141_230621	14070	0.331699	MM	episomal	virulent	3.97215	X008_virome_k141_52490	Salasmaviridae	0	11
B050-1_virome_k141_14021	14101	0.438054	VM	episomal	virulent	3.97359	C027_virome_k141_58472	Kyanoviridae	0	11
Y021_meta_k141_178633_1	14354	0.307649	MM	prophage	temperate	3.97859	X008_virome_k141_52490	Salasmaviridae	0	11
A037_virome_k141_75534	13902	0.432384	VM	episomal	virulent	3.98366	Y003_virome_k141_85145	Kyanoviridae	0	11
X034_virome_k141_6603	14361	0.314881	VM	episomal	virulent	3.98868	A010_virome_k141_51780	Salasmaviridae	0	11
B053_meta_k141_268433	13379	0.308992	MM	episomal	temperate	3.99151	A010_virome_k141_51780	Salasmaviridae	0	11
E017-1_virome_k141_90011	14633	0.310873	VM	episomal	temperate	3.99867	Y031_meta_k141_259841	Salasmaviridae	0	11
B042_virome_k141_40068	14212	0.437377	VM	episomal	virulent	4.00512	C027_virome_k141_58472	Kyanoviridae	0	11
X028_meta_k141_228267	11443	0.370882	MM	episomal	virulent	4.02579	X052_virome_k141_80927	Kyanoviridae	0	11
B039_virome_k141_32126_1	16139	0.296982	VM	prophage	temperate	4.03286	X057_meta_k141_170173_1	Salasmaviridae	0	11
G009-3_virome_k141_21914_1	16147	0.297021	VM	prophage	temperate	4.03489	X057_meta_k141_170173_1	Salasmaviridae	0	11
A039_meta_k141_137324	10314	0.325965	MM	episomal	virulent	4.03507	C027_meta_k141_248196	Demerecviridae	0	11
A017_virome_k141_92252	11003	0.286558	VM	episomal	virulent	4.03622	A038_virome_k141_48315	Salasmaviridae	0	11
Y031_virome_k141_66532	11495	0.37512	VM	episomal	virulent	4.03674	B053_virome_k141_60588	Kyanoviridae	0	11
D010_virome_k141_26530	14791	0.306808	VM	episomal	virulent	4.04083	A094_meta_k141_450876	Salasmaviridae	0	11
N041-3_virome_k141_45438	10510	0.234063	VM	episomal	virulent	4.04162	B063_virome_k141_30260	Salasmaviridae	0	11
X065_virome_k141_57656	11288	0.246456	VM	episomal	temperate	4.04418	X057_meta_k141_3202_1	Salasmaviridae	0	11
B092_virome_k141_38223	13918	0.439	VM	episomal	virulent	4.04434	Y003_virome_k141_85145	Kyanoviridae	0	11
G009-3_virome_k141_29111_1	14872	0.325646	VM	prophage	temperate	4.04659	A044_virome_k141_127557	Salasmaviridae	0	11
X049_virome_k141_14764	11301	0.239979	VM	episomal	temperate	4.04884	X057_meta_k141_3202_1	Salasmaviridae	0	11
B051_virome_k141_24044	14375	0.325565	VM	episomal	temperate	4.05299	A065_virome_k141_90254	Salasmaviridae	0	11
A124-1_virome_k141_54786	14659	0.319599	VM	episomal	temperate	4.06074	A065_virome_k141_90254	Salasmaviridae	0	11
Y007_virome_k141_322616	14889	0.31211	VM	episomal	virulent	4.06114	A094_meta_k141_450876	Salasmaviridae	0	11
C012_virome_k141_89609	14414	0.438601	VM	episomal	virulent	4.06205	C027_virome_k141_58472	Kyanoviridae	0	11
C010_virome_k141_27524	14406	0.440789	VM	episomal	virulent	4.06413	C027_virome_k141_58472	Kyanoviridae	0	11
A060_meta_k141_169458	13857	0.318828	MM	episomal	virulent	4.06519	Y031_meta_k141_259841	Salasmaviridae	0	11
Y006_virome_k141_13314	10021	0.29059	VM	episomal	virulent	4.06758	Y021_meta_k141_249681_1	Salasmaviridae	0	11
B030_virome_k141_73394	13649	0.475786	VM	episomal	virulent	4.06775	A052_virome_k141_31119	Kyanoviridae	0	11
C061_virome_k141_383149	13653	0.319856	VM	episomal	virulent	4.06858	Y031_meta_k141_259841	Salasmaviridae	0	11
B055_meta_k141_206154	14393	0.304454	MM	episomal	virulent	4.07212	X008_virome_k141_52490	Salasmaviridae	0	11
Y018_meta_k141_152165	11625	0.365333	MM	episomal	virulent	4.08321	B053_virome_k141_60588	Kyanoviridae	0	11
X069-3_virome_k141_37513	10128	0.310821	VM	episomal	virulent	4.09091	Y021_meta_k141_249681_1	Salasmaviridae	0	11
A039_meta_k141_131934	14698	0.315281	MM	episomal	virulent	4.0954	Y031_meta_k141_259841	Salasmaviridae	0	11
A079_virome_k141_3016	15069	0.310173	VM	episomal	temperate	4.09679	B084_meta_k141_42072	Salasmaviridae	0	11
A039_virome_k141_199676	10496	0.209127	VM	episomal	virulent	4.09762	B063_virome_k141_30260	Salasmaviridae	0	11
C033_virome_k141_78509	10111	0.346059	VM	episomal	virulent	4.09803	B100-2_virome_k141_80871	Salasmaviridae	0	11
Y012_meta_k141_19629	10054	0.376069	MM	episomal	virulent	4.09915	D068_meta_k141_300019	Salasmaviridae	0	11
A089_virome_k141_125673_1	13719	0.298054	VM	prophage	temperate	4.10048	X008_virome_k141_109031	Salasmaviridae	0	11
Y028_meta_k141_289062	14596	0.325363	MM	episomal	temperate	4.10103	Y031_meta_k141_259841	Salasmaviridae	0	11
X039_meta_k141_71973	10309	0.36279	MM	episomal	virulent	4.1033	B092_virome_k141_42031	Salasmaviridae	0	11
A037_virome_k141_71241	14444	0.437898	VM	episomal	virulent	4.11372	C027_virome_k141_58472	Kyanoviridae	0	11
A103_virome_k141_5104	10669	0.237417	VM	episomal	virulent	4.11679	B100-1_virome_k141_15880	Salasmaviridae	0	11
A063_virome_k141_2880	10548	0.321767	VM	episomal	virulent	4.12681	A038_meta_k141_328815	Demerecviridae	0	11
B050-1_virome_k141_25722	14313	0.424719	VM	episomal	virulent	4.12951	Y003_virome_k141_85145	Kyanoviridae	0	11
A010_meta_k141_271479	10231	0.259114	MM	episomal	virulent	4.1361	Y021_meta_k141_145102	Salasmaviridae	0	11
X065_virome_k141_12327	14455	0.32155	VM	episomal	virulent	4.14725	D010_meta_k141_283427_1	Salasmaviridae	0	11
X069-2_virome_k141_33507	10111	0.33152	VM	episomal	virulent	4.15119	X024_virome_k141_71074	Unknown	0	11
D072_meta_k141_240629	10351	0.321901	MM	episomal	virulent	4.1545	D063_meta_k141_517982	Salasmaviridae	0	11
X069-1_virome_k141_66765	10352	0.362828	VM	episomal	virulent	4.15534	B092_virome_k141_42031	Salasmaviridae	0	11
A028_meta_k141_298844	11107	0.32493	MM	episomal	virulent	4.15534	A038_meta_k141_328815	Demerecviridae	0	11
C061_virome_k141_279133	14624	0.319954	VM	episomal	virulent	4.15708	D010_meta_k141_283427_1	Salasmaviridae	0	11
N041-2_virome_k141_40283	14497	0.430296	VM	episomal	virulent	4.15816	C027_virome_k141_58472	Kyanoviridae	0	11
A124-2_virome_k141_22870	14495	0.321145	VM	episomal	virulent	4.16109	D010_meta_k141_283427_1	Salasmaviridae	0	11
A013_virome_k141_111507	14485	0.419192	VM	episomal	virulent	4.1612	Y003_virome_k141_85145	Kyanoviridae	0	11
A052_virome_k141_97925	15100	0.300066	VM	episomal	virulent	4.16229	B078_virome_k141_24577	Salasmaviridae	0	11
X034_virome_k141_14489	14527	0.310112	VM	episomal	temperate	4.16229	A010_virome_k141_51780	Salasmaviridae	0	11
A010_virome_k141_99536	13563	0.314827	VM	episomal	temperate	4.16412	A094_meta_k141_450876	Salasmaviridae	0	11
A103_virome_k141_19862	14520	0.320868	VM	episomal	virulent	4.16671	D010_meta_k141_283427_1	Salasmaviridae	0	11
B092_virome_k141_38850_1	16676	0.296234	VM	prophage	temperate	4.16716	X057_meta_k141_170173_1	Salasmaviridae	0	11
A042_virome_k141_15402	14669	0.437521	VM	episomal	virulent	4.17251	C027_virome_k141_58472	Kyanoviridae	0	11
X039_virome_k141_6284	13991	0.32721	VM	episomal	temperate	4.17542	A044_virome_k141_127557	Salasmaviridae	0	11
A037_virome_k141_79819	14726	0.420005	VM	episomal	virulent	4.17627	Y003_virome_k141_85145	Kyanoviridae	0	11
C061_virome_k141_151379	14001	0.320049	VM	episomal	temperate	4.17968	C061_virome_k141_151379	Salasmaviridae	0	11
B023_virome_k141_18669	10414	0.243614	VM	episomal	temperate	4.1812	X057_meta_k141_3202_1	Salasmaviridae	0	11
A038-1_virome_k141_1815	10267	0.258109	VM	episomal	virulent	4.18192	Y021_meta_k141_145102	Salasmaviridae	0	11
X008_virome_k141_26219	10302	0.264803	VM	episomal	temperate	4.18287	X057_meta_k141_3202_1	Salasmaviridae	0	11
C012_virome_k141_113431	15195	0.329385	VM	episomal	temperate	4.18717	A044_virome_k141_127557	Salasmaviridae	0	11
D016_virome_k141_702	14043	0.303924	VM	episomal	temperate	4.18875	D016_virome_k141_702	Unknown	0	11
B047_virome_k141_41789	14886	0.445519	VM	episomal	virulent	4.19506	C027_virome_k141_58472	Kyanoviridae	0	11
Y003_virome_k141_31629	10860	0.363628	VM	episomal	virulent	4.20585	Y007_meta_k141_445275	Unknown	0	11
Y036_virome_k141_44651	14523	0.427253	VM	episomal	virulent	4.20647	Y003_virome_k141_85145	Kyanoviridae	0	11
C061_virome_k141_321653	14962	0.331974	VM	episomal	temperate	4.20836	A065_virome_k141_90254	Salasmaviridae	0	11
B058_virome_k141_43532	10904	0.23496	VM	episomal	virulent	4.21262	B063_virome_k141_30260	Salasmaviridae	0	11
A020_virome_k141_66596	11610	0.322739	VM	episomal	virulent	4.21634	C027_meta_k141_248196	Demerecviridae	0	11
N041-1_virome_k141_188673	10959	0.234145	VM	episomal	virulent	4.21849	B063_virome_k141_30260	Salasmaviridae	0	11
X008_virome_k141_92863	14147	0.327631	VM	episomal	virulent	4.22201	A044_virome_k141_127557	Salasmaviridae	0	11
B100-3_virome_k141_87420	14568	0.419481	VM	episomal	virulent	4.22771	Y003_virome_k141_85145	Kyanoviridae	0	11
Y007_virome_k141_515542	14234	0.294647	VM	episomal	virulent	4.22961	Y007_virome_k141_515542	Salasmaviridae	0	11
X038_meta_k141_233582	15491	0.298431	MM	episomal	virulent	4.23435	Y031_meta_k141_259841	Salasmaviridae	0	11
X049_virome_k141_22089	10088	0.314631	VM	episomal	virulent	4.23998	B092_virome_k141_42031	Salasmaviridae	0	11
A027_meta_k141_241081	14840	0.31934	MM	episomal	temperate	4.24203	A027_meta_k141_241081	Salasmaviridae	0	11
A052_meta_k141_291370	10583	0.369177	MM	episomal	virulent	4.24408	D072_meta_k141_50686	Salasmaviridae	0	11
E017-1_virome_k141_25995	15238	0.317168	VM	episomal	virulent	4.25045	Y031_meta_k141_259841	Salasmaviridae	0	11
D072_meta_k141_247073	11651	0.301348	MM	episomal	virulent	4.25499	D063_meta_k141_517982	Salasmaviridae	0	11
Y036_meta_k141_73381	10422	0.275763	MM	episomal	temperate	4.25529	Y036_meta_k141_73381	Unknown	0	11
D016_virome_k141_6548	10978	0.269266	VM	episomal	virulent	4.25873	D016_virome_k141_6548	Unknown	0	11
Y030_virome_k141_72807_1	15370	0.304684	VM	prophage	temperate	4.2602	X008_virome_k141_52490	Salasmaviridae	0	11
A013_meta_k141_289689	17452	0.302831	MM	episomal	virulent	4.2638	Y014-1_virome_k141_44501	Salasmaviridae	0	11
A013_virome_k141_70638	10512	0.263794	VM	episomal	temperate	4.26814	X057_meta_k141_3202_1	Salasmaviridae	0	11
B041_virome_k141_21867	15239	0.321084	VM	episomal	virulent	4.2683	A023_meta_k141_175256	Salasmaviridae	0	11
D072_virome_k141_108194_1	15603	0.322502	VM	prophage	temperate	4.26973	D072_meta_k141_219285	Salasmaviridae	0	11
A038-2_virome_k141_130043	11293	0.304968	VM	episomal	virulent	4.27216	A010_meta_k141_465339	Unknown	0	11
A038_virome_k141_75777	10489	0.251883	VM	episomal	virulent	4.27399	Y021_meta_k141_145102	Salasmaviridae	0	11
B051_virome_k141_9438	14904	0.321726	VM	episomal	virulent	4.27671	D010_meta_k141_283427_1	Salasmaviridae	0	11
A040_meta_k141_253490	11432	0.325752	MM	episomal	virulent	4.27804	A038_meta_k141_328815	Demerecviridae	0	11
Y014-2_virome_k141_56077	10530	0.246439	VM	episomal	temperate	4.27821	C010_virome_k141_51005	Salasmaviridae	0	11
A058_virome_k141_161726	11010	0.318529	VM	episomal	virulent	4.28904	A038_meta_k141_328815	Demerecviridae	0	11
A079_virome_k141_26616	15698	0.300866	VM	episomal	virulent	4.29515	A079_meta_k141_176477	Salasmaviridae	0	11
C045_virome_k141_8758_1	14385	0.292318	VM	prophage	temperate	4.29783	B084_virome_k141_572_1	Salasmaviridae	0	11
Y006_meta_k141_149000	11791	0.294631	MM	episomal	virulent	4.30611	Y021_meta_k141_249681_1	Salasmaviridae	0	11
A110_meta_k141_74452	10910	0.332722	MM	episomal	virulent	4.31013	A017_meta_k141_63905	Demerecviridae	0	11
A052_virome_k141_104755	10253	0.418317	VM	episomal	virulent	4.31021	Y021_meta_k141_56280	Salasmaviridae	0	11
A064_meta_k141_219565	15149	0.318635	MM	episomal	virulent	4.31066	D010_meta_k141_283427_1	Salasmaviridae	0	11
X023_meta_k141_74359	11439	0.304747	MM	episomal	temperate	4.31181	C010_virome_k141_33472	Unknown	0	11
C010_virome_k141_9184	12302	0.369208	VM	episomal	virulent	4.31763	X052_virome_k141_80927	Kyanoviridae	0	11
Y033_virome_k141_193472	15249	0.320677	VM	episomal	virulent	4.31769	D010_meta_k141_283427_1	Salasmaviridae	0	11
Y002_virome_k141_276145	10481	0.308654	VM	episomal	virulent	4.31943	B092_virome_k141_42031	Salasmaviridae	0	11
A037_meta_k141_337664	15089	0.315528	MM	episomal	virulent	4.31951	Y031_meta_k141_259841	Salasmaviridae	0	11
Y014-1_virome_k141_121345	11149	0.252758	VM	episomal	virulent	4.3278	Y014-3_virome_k141_65579	Salasmaviridae	0	11
A065_meta_k141_337546	11574	0.323311	MM	episomal	virulent	4.33005	A038_meta_k141_328815	Demerecviridae	0	11
A060_meta_k141_29888	11572	0.323712	MM	episomal	virulent	4.33043	A038_meta_k141_328815	Demerecviridae	0	11
Y014-3_virome_k141_986	14697	0.315575	VM	episomal	temperate	4.33173	Y031_meta_k141_259841	Salasmaviridae	0	11
X065_virome_k141_6487	15624	0.313684	VM	episomal	virulent	4.33199	X055_meta_k141_320286	Salasmaviridae	0	11
B098_virome_k141_17292	15269	0.440631	VM	episomal	virulent	4.33601	C027_virome_k141_58472	Kyanoviridae	0	11
Y034_virome_k141_58533_1	15947	0.308898	VM	prophage	temperate	4.33928	Y025_virome_k141_84787	Salasmaviridae	0	11
A038_virome_k141_37520	10769	0.275327	VM	episomal	virulent	4.34121	Y021_meta_k141_145102	Salasmaviridae	0	11
B100-3_virome_k141_29687	15598	0.313117	VM	episomal	virulent	4.34241	A094_meta_k141_450876	Salasmaviridae	0	11
X008_virome_k141_9507	10330	0.474831	VM	episomal	virulent	4.34559	B005_virome_k141_17153	Salasmaviridae	0	11
A124-1_virome_k141_60078_1	15780	0.30621	VM	prophage	temperate	4.34735	A038-2_virome_k141_117757_1	Salasmaviridae	0	11
X039_virome_k141_8574	15151	0.320903	VM	episomal	virulent	4.34751	D010_meta_k141_283427_1	Salasmaviridae	0	11
A038-2_virome_k141_117757_1	15782	0.306172	VM	prophage	temperate	4.3479	A038-2_virome_k141_117757_1	Salasmaviridae	0	11
Y037_virome_k141_230061	15409	0.302875	VM	episomal	virulent	4.34915	A023_meta_k141_175256	Salasmaviridae	0	11
A038-1_virome_k141_5721	11472	0.312674	VM	episomal	virulent	4.35063	A038_virome_k141_42707	Unknown	0	11
Y021_virome_k141_112015	10763	0.250488	VM	episomal	temperate	4.35266	C010_virome_k141_51005	Salasmaviridae	0	11
G009-1_virome_k141_39060	10736	0.289028	VM	episomal	virulent	4.35799	Y021_meta_k141_249681_1	Salasmaviridae	0	11
Y033_meta_k141_417347	15393	0.320795	MM	episomal	virulent	4.35816	D010_meta_k141_283427_1	Salasmaviridae	0	11
D072_meta_k141_212302	12858	0.277104	MM	episomal	temperate	4.35938	D072_meta_k141_212302	Unknown	0	11
B053_virome_k141_75897	15180	0.41917	VM	episomal	virulent	4.36104	Y003_virome_k141_85145	Kyanoviridae	0	11
Y002_meta_k141_70960	10658	0.360574	MM	episomal	virulent	4.36181	D072_meta_k141_50686	Salasmaviridae	0	11
X052_virome_k141_70865	15246	0.426473	VM	episomal	virulent	4.36754	Y003_virome_k141_85145	Kyanoviridae	0	11
A069_meta_k141_154076	15498	0.301845	MM	episomal	virulent	4.37378	A023_meta_k141_175256	Salasmaviridae	0	11
B039_virome_k141_57146	11153	0.335246	VM	episomal	virulent	4.37497	B100-2_virome_k141_80871	Salasmaviridae	0	11
B030_virome_k141_4914	15848	0.31474	VM	episomal	virulent	4.37839	X055_meta_k141_320286	Salasmaviridae	0	11
N041-3_virome_k141_80270	15214	0.437886	VM	episomal	virulent	4.37858	Y003_virome_k141_85145	Kyanoviridae	0	11
D063_meta_k141_66006	10778	0.292633	MM	episomal	virulent	4.37884	D063_meta_k141_66006	Unknown	0	15
D016_virome_k141_746	17480	0.293822	VM	episomal	virulent	4.38089	X057_meta_k141_170173_1	Salasmaviridae	0	11
A044_meta_k141_156620	15525	0.302287	MM	episomal	temperate	4.38323	A010_virome_k141_51780	Salasmaviridae	0	11
B092_meta_k141_247551	11051	0.335807	MM	episomal	virulent	4.38697	B100-2_virome_k141_80871	Salasmaviridae	0	11
B042_meta_k141_43470	10640	0.309586	MM	episomal	virulent	4.38824	B092_virome_k141_42031	Salasmaviridae	0	11
A038-1_virome_k141_48750	15607	0.446018	VM	episomal	virulent	4.39825	C027_virome_k141_58472	Kyanoviridae	0	11
X059-2_meta_k141_253284	10982	0.335185	MM	episomal	virulent	4.39984	B100-2_virome_k141_80871	Salasmaviridae	0	11
A042_meta_k141_96454	11776	0.320737	MM	episomal	virulent	4.40225	C027_meta_k141_248196	Demerecviridae	0	11
B053_virome_k141_94361	11946	0.332664	VM	episomal	virulent	4.40913	B055_meta_k141_28894	Unknown	0	11
A016_meta_k141_51760	15369	0.320971	MM	episomal	virulent	4.41083	D010_meta_k141_283427_1	Salasmaviridae	0	11
Y014-1_virome_k141_89458	11311	0.23623	VM	episomal	virulent	4.41282	Y014-1_virome_k141_89458	Unknown	0	11
A061_virome_k141_184606	14974	0.315146	VM	episomal	temperate	4.41438	Y031_meta_k141_259841	Salasmaviridae	0	11
A053_virome_k141_24423	14996	0.315818	VM	episomal	temperate	4.41613	Y031_meta_k141_259841	Salasmaviridae	0	11
A028_meta_k141_166331	11674	0.305551	MM	episomal	virulent	4.41665	A010_meta_k141_465339	Unknown	0	11
Y036_virome_k141_6386	15345	0.43897	VM	episomal	virulent	4.41762	Y003_virome_k141_85145	Kyanoviridae	0	11
B005_virome_k141_148999	16167	0.296406	VM	episomal	virulent	4.41913	Y031_meta_k141_259841	Salasmaviridae	0	11
Y018_meta_k141_98118	16132	0.318993	MM	episomal	temperate	4.42259	Y031_meta_k141_259841	Salasmaviridae	0	11
Y025_meta_k141_224595	10794	0.269594	MM	episomal	virulent	4.42983	Y025_meta_k141_224595	Unknown	0	11
B050-1_virome_k141_47333	15716	0.322029	VM	episomal	virulent	4.4304	G009-1_virome_k141_28589	Salasmaviridae	0	11
Y014-1_virome_k141_128796	10954	0.24822	VM	episomal	temperate	4.4319	C010_virome_k141_51005	Salasmaviridae	0	11
B058_virome_k141_56533	15588	0.44175	VM	episomal	virulent	4.43317	C027_virome_k141_58472	Kyanoviridae	0	11
A053_meta_k141_121716	16182	0.327895	MM	episomal	virulent	4.43486	Y025_virome_k141_84787	Salasmaviridae	0	11
A016_meta_k141_123676	15497	0.301929	MM	episomal	virulent	4.43546	A023_meta_k141_175256	Salasmaviridae	0	11
A035_meta_k141_18373	11676	0.327424	MM	episomal	virulent	4.43556	A017_meta_k141_63905	Demerecviridae	0	11
X049_virome_k141_22018	10992	0.317413	VM	episomal	virulent	4.43752	B092_virome_k141_42031	Salasmaviridae	0	11
X034_virome_k141_50586	11404	0.327341	VM	episomal	virulent	4.43901	A038_meta_k141_328815	Demerecviridae	0	11
A039_virome_k141_196860	10929	0.286943	VM	episomal	virulent	4.44103	A039_virome_k141_196860	Unknown	0	11
A039_meta_k141_254243	15743	0.326367	MM	episomal	virulent	4.45127	X008_virome_k141_52490	Salasmaviridae	0	11
Y002_meta_k141_38510	10837	0.311249	MM	episomal	virulent	4.45617	B092_virome_k141_42031	Salasmaviridae	0	11
X059_virome_k141_14051	14525	0.329845	VM	episomal	virulent	4.45947	B041_meta_k141_264349	Unknown	0	11
B053_virome_k141_7901	14917	0.316418	VM	episomal	virulent	4.46114	A044_virome_k141_127557	Salasmaviridae	0	11
B042_meta_k141_25124	16049	0.315908	MM	episomal	virulent	4.46242	X055_meta_k141_320286	Salasmaviridae	0	11
B071_virome_k141_176309	14978	0.30438	VM	episomal	virulent	4.46275	A094_meta_k141_450876	Salasmaviridae	0	11
A039_meta_k141_37667_1	15699	0.325244	MM	prophage	temperate	4.46418	Y006_virome_k141_42904_1	Salasmaviridae	0	11
B050_meta_k141_30849	16067	0.315989	MM	episomal	virulent	4.46766	X055_meta_k141_320286	Salasmaviridae	0	15
B039_meta_k141_125547	16133	0.317486	MM	episomal	virulent	4.4713	A010_virome_k141_51780	Salasmaviridae	0	11
A061_meta_k141_241565	11962	0.321017	MM	episomal	virulent	4.47181	C027_meta_k141_248196	Demerecviridae	0	11
Y007_virome_k141_139269	11554	0.368011	VM	episomal	virulent	4.47462	Y003_virome_k141_57239	Unknown	0	11
Y003_virome_k141_18050	10561	0.255089	VM	episomal	virulent	4.47497	A083_virome_k141_17583	Salasmaviridae	0	11
A038_virome_k141_105510	12647	0.329011	VM	episomal	virulent	4.48381	B055_meta_k141_28894	Unknown	0	11
Y037_meta_k141_191977	16107	0.328056	MM	episomal	virulent	4.48462	Y025_virome_k141_84787	Salasmaviridae	0	11
Y028_meta_k141_465045	16109	0.327953	MM	episomal	virulent	4.48518	Y025_virome_k141_84787	Salasmaviridae	0	11
C027_meta_k141_116434	10222	0.433966	MM	episomal	virulent	4.49597	X024_virome_k141_38157	Salasmaviridae	0	11
G009-2_meta_k141_195109	11488	0.335916	MM	episomal	virulent	4.49986	B100-2_virome_k141_80871	Salasmaviridae	0	11
Y033_meta_k141_66467	16182	0.328266	MM	episomal	virulent	4.50386	Y025_virome_k141_84787	Salasmaviridae	0	11
A037_meta_k141_236039	16296	0.314863	MM	episomal	virulent	4.50714	D010_meta_k141_283427_1	Salasmaviridae	0	11
A020_virome_k141_70465	11704	0.326128	VM	episomal	virulent	4.50881	A038_meta_k141_328815	Demerecviridae	0	11
D026_virome_k141_23251	16507	0.309626	VM	episomal	temperate	4.50912	A044_virome_k141_127557	Salasmaviridae	0	11
A061_meta_k141_218006	12060	0.321061	MM	episomal	virulent	4.51009	A038_meta_k141_328815	Demerecviridae	0	11
Y007_virome_k141_405361	16309	0.314918	VM	episomal	virulent	4.51125	D010_meta_k141_283427_1	Salasmaviridae	0	11
A039_virome_k141_178364	15886	0.4351	VM	episomal	virulent	4.51894	C027_virome_k141_58472	Kyanoviridae	0	11
E020_meta_k141_208727	16041	0.307649	MM	episomal	virulent	4.52192	A023_meta_k141_175256	Salasmaviridae	0	11
A124-1_virome_k141_26970	15922	0.447117	VM	episomal	virulent	4.5227	C027_virome_k141_58472	Kyanoviridae	0	11
A027_meta_k141_149477	12171	0.321913	MM	episomal	virulent	4.52852	A038_meta_k141_328815	Demerecviridae	0	11
A036_meta_k141_52993	12171	0.321831	MM	episomal	virulent	4.52852	A038_meta_k141_328815	Demerecviridae	0	11
B084_meta_k141_104645	16288	0.315447	MM	episomal	virulent	4.5291	X055_meta_k141_320286	Salasmaviridae	0	11
C068_meta_k141_12890	16289	0.315428	MM	episomal	virulent	4.52932	X055_meta_k141_320286	Salasmaviridae	0	11
A061_virome_k141_73769	18214	0.29922	VM	episomal	virulent	4.53628	Y014-1_virome_k141_44501	Salasmaviridae	0	11
X049_virome_k141_7441	11429	0.301601	VM	episomal	virulent	4.53903	Y021_meta_k141_249681_1	Salasmaviridae	0	11
B039_virome_k141_45729	15789	0.421433	VM	episomal	virulent	4.53971	Y003_virome_k141_85145	Kyanoviridae	0	11
C061_meta_k141_81726	15845	0.32029	MM	episomal	virulent	4.54466	D010_meta_k141_283427_1	Salasmaviridae	0	11
B030_virome_k141_181162	15845	0.320227	VM	episomal	virulent	4.54466	D010_meta_k141_283427_1	Salasmaviridae	0	11
C086_virome_k141_6761	11208	0.314507	VM	episomal	virulent	4.54473	B092_virome_k141_42031	Salasmaviridae	0	11
A110_meta_k141_29111	16159	0.304103	MM	episomal	virulent	4.54587	A010_virome_k141_51780	Salasmaviridae	0	11
D010_virome_k141_57753	12130	0.321352	VM	episomal	virulent	4.54994	A038_meta_k141_328815	Demerecviridae	0	11
A064_virome_k141_191286	10771	0.425773	VM	episomal	virulent	4.55036	Y021_meta_k141_56280	Salasmaviridae	0	11
B042_meta_k141_52160	11289	0.320223	MM	episomal	virulent	4.55337	B092_virome_k141_42031	Salasmaviridae	0	11
G027_virome_k141_9910_1	15869	0.30569	VM	prophage	temperate	4.5601	Y031_meta_k141_259841	Salasmaviridae	0	11
B041_meta_k141_264349	14855	0.330528	MM	episomal	virulent	4.56079	B041_meta_k141_264349	Unknown	0	11
E017-2_virome_k141_42285	15727	0.324219	VM	episomal	virulent	4.56388	D010_meta_k141_283427_1	Salasmaviridae	0	11
X052_virome_k141_42335	15918	0.320895	VM	episomal	virulent	4.56574	D010_meta_k141_283427_1	Salasmaviridae	0	11
Y023_meta_k141_93663	15914	0.321101	MM	episomal	virulent	4.56763	D010_meta_k141_283427_1	Salasmaviridae	0	11
B037_meta_k141_82602	15930	0.321155	MM	episomal	virulent	4.56909	D010_meta_k141_283427_1	Salasmaviridae	0	11
B041_meta_k141_102253	15932	0.321052	MM	episomal	virulent	4.56976	D010_meta_k141_283427_1	Salasmaviridae	0	11
B053_virome_k141_79645	11913	0.330144	VM	episomal	virulent	4.56984	A038_meta_k141_328815	Demerecviridae	0	11
X059_virome_k141_24681	15945	0.320728	VM	episomal	virulent	4.57339	D010_meta_k141_283427_1	Salasmaviridae	0	11
C051_virome_k141_225377	15296	0.472934	VM	episomal	virulent	4.57427	A052_virome_k141_31119	Kyanoviridae	0	11
E030_virome_k141_14788	15967	0.320411	VM	episomal	virulent	4.57975	D010_meta_k141_283427_1	Salasmaviridae	0	11
X065_virome_k141_35635	12401	0.390049	VM	episomal	temperate	4.58144	X011_virome_k141_35044	Salasmaviridae	0	11
Y003_virome_k141_51536	11840	0.242652	VM	episomal	virulent	4.5852	Y014-2_virome_k141_38144	Salasmaviridae	0	11
A052_virome_k141_18466	10897	0.371662	VM	episomal	virulent	4.58904	B053_virome_k141_60588	Kyanoviridae	0	11
B012_meta_k141_86178	16003	0.320502	MM	episomal	virulent	4.58997	D010_meta_k141_283427_1	Salasmaviridae	0	11
A124-3_virome_k141_59904	16139	0.446496	VM	episomal	virulent	4.59097	C027_virome_k141_58472	Kyanoviridae	0	11
A057_virome_k141_59898	16784	0.309581	VM	episomal	virulent	4.59696	B084_meta_k141_42072	Salasmaviridae	0	11
B050-3_virome_k141_31397	16254	0.472807	VM	episomal	virulent	4.59872	B010_virome_k141_63223	Salasmaviridae	0	11
A124-2_virome_k141_9278	12551	0.279659	VM	episomal	virulent	4.60631	A038_virome_k141_48315	Salasmaviridae	0	11
B051_meta_k141_57637_1	13121	0.368874	MM	prophage	temperate	4.60847	X052_virome_k141_80927	Kyanoviridae	0	11
X023_meta_k141_67460_1	13121	0.368874	MM	prophage	temperate	4.60847	X052_virome_k141_80927	Kyanoviridae	0	11
X008_virome_k141_5084_1	13121	0.368874	VM	prophage	temperate	4.60847	X052_virome_k141_80927	Kyanoviridae	0	11
B055_virome_k141_7689_1	13121	0.368874	VM	prophage	temperate	4.60847	X052_virome_k141_80927	Kyanoviridae	0	11
X059-2_meta_k141_2620_1	13122	0.368846	MM	prophage	temperate	4.60883	X052_virome_k141_80927	Kyanoviridae	0	11
X038_meta_k141_2786_1	13122	0.368846	MM	prophage	temperate	4.60883	X052_virome_k141_80927	Kyanoviridae	0	11
B055_meta_k141_127636_1	13122	0.368846	MM	prophage	temperate	4.60883	X052_virome_k141_80927	Kyanoviridae	0	11
X015_meta_k141_85614_1	13122	0.368846	MM	prophage	temperate	4.60883	X052_virome_k141_80927	Kyanoviridae	0	11
X008_meta_k141_91680_1	13122	0.368846	MM	prophage	temperate	4.60883	X052_virome_k141_80927	Kyanoviridae	0	11
Y028_virome_k141_9367_1	13122	0.368846	VM	prophage	temperate	4.60883	X052_virome_k141_80927	Kyanoviridae	0	11
X028_virome_k141_11916_1	13122	0.368846	VM	prophage	temperate	4.60883	X052_virome_k141_80927	Kyanoviridae	0	11
X038_virome_k141_6754_1	13122	0.368846	VM	prophage	temperate	4.60883	X052_virome_k141_80927	Kyanoviridae	0	11
B051_virome_k141_1510_1	13122	0.368846	VM	prophage	temperate	4.60883	X052_virome_k141_80927	Kyanoviridae	0	11
Y018_meta_k141_38006	16779	0.310507	MM	episomal	virulent	4.61087	Y025_virome_k141_84787	Salasmaviridae	0	11
X059-2_meta_k141_129192	16080	0.320833	MM	episomal	virulent	4.61211	D010_meta_k141_283427_1	Salasmaviridae	0	11
A053_meta_k141_4390	12275	0.323747	MM	episomal	virulent	4.61284	C027_meta_k141_248196	Demerecviridae	0	11
D046-2_meta_k141_149199	18524	0.29891	MM	episomal	virulent	4.61344	Y014-1_virome_k141_44501	Salasmaviridae	0	11
Y002_meta_k141_117881	18524	0.29891	MM	episomal	virulent	4.61344	Y014-1_virome_k141_44501	Salasmaviridae	0	11
Y018_meta_k141_150351	18524	0.29891	MM	episomal	virulent	4.61344	Y014-1_virome_k141_44501	Salasmaviridae	0	11
G009-2_meta_k141_80986	11383	0.331547	MM	episomal	virulent	4.61379	B100-2_virome_k141_80871	Salasmaviridae	0	11
Y025_meta_k141_140816	18529	0.298883	MM	episomal	virulent	4.61468	Y014-1_virome_k141_44501	Salasmaviridae	0	11
B047_virome_k141_21683	16322	0.472062	VM	episomal	virulent	4.61773	B010_virome_k141_63223	Salasmaviridae	0	11
A057_meta_k141_207552	16096	0.320204	MM	episomal	virulent	4.62561	D010_meta_k141_283427_1	Salasmaviridae	0	11
B071_meta_k141_218843	16359	0.306742	MM	episomal	virulent	4.6261	A044_virome_k141_127557	Salasmaviridae	0	11
A039_meta_k141_279740	11012	0.370505	MM	episomal	virulent	4.62649	B053_virome_k141_60588	Kyanoviridae	0	11
A044_virome_k141_197341	10269	0.467231	VM	episomal	virulent	4.62668	A044_virome_k141_197341	Unknown	0	11
X069-3_virome_k141_25314_1	19453	0.294402	VM	prophage	temperate	4.62749	X057_meta_k141_170173_1	Salasmaviridae	0	11
D016_virome_k141_32644	16377	0.472064	VM	episomal	virulent	4.63329	B010_virome_k141_63223	Salasmaviridae	0	11
A023_meta_k141_82701	12430	0.329928	MM	episomal	virulent	4.63408	C027_meta_k141_248196	Demerecviridae	0	11
Y036_meta_k141_128745	18607	0.299027	MM	episomal	virulent	4.63411	Y014-1_virome_k141_44501	Salasmaviridae	0	11
Y021_meta_k141_163695	18607	0.299027	MM	episomal	virulent	4.63411	Y014-1_virome_k141_44501	Salasmaviridae	0	11
Y023_meta_k141_69259	18607	0.299027	MM	episomal	virulent	4.63416	Y014-1_virome_k141_44501	Salasmaviridae	0	11
N002_meta_k141_231459_1	16304	0.321455	MM	prophage	temperate	4.63585	A089_meta_k141_346377	Salasmaviridae	0	11
B100-2_virome_k141_46139	16376	0.30502	VM	episomal	virulent	4.63772	X008_virome_k141_52490	Salasmaviridae	0	11
Y028_virome_k141_60862	16171	0.321192	VM	episomal	virulent	4.6383	D010_meta_k141_283427_1	Salasmaviridae	0	11
C010_virome_k141_33891	12948	0.247683	VM	episomal	temperate	4.63891	X057_meta_k141_3202_1	Salasmaviridae	0	11
Y018_virome_k141_61155	18636	0.298884	VM	episomal	virulent	4.64133	Y014-1_virome_k141_44501	Salasmaviridae	0	11
E030_virome_k141_22495	16418	0.306676	VM	episomal	virulent	4.64286	A044_virome_k141_127557	Salasmaviridae	0	11
A020_meta_k141_100259	12584	0.313811	MM	episomal	virulent	4.64321	A017_meta_k141_63905	Demerecviridae	0	11
A028_meta_k141_284205	16872	0.314367	MM	episomal	virulent	4.64347	A094_meta_k141_450876	Salasmaviridae	0	15
Y037_meta_k141_199207	16874	0.314389	MM	episomal	virulent	4.64388	A094_meta_k141_450876	Salasmaviridae	0	11
A053_meta_k141_222565	16876	0.314292	MM	episomal	virulent	4.64439	A094_meta_k141_450876	Salasmaviridae	0	11
Y002_virome_k141_244352	11349	0.31527	VM	episomal	virulent	4.64454	B092_virome_k141_42031	Salasmaviridae	0	11
Y033_meta_k141_528068	16877	0.314096	MM	episomal	virulent	4.64478	A094_meta_k141_450876	Salasmaviridae	0	11
A060_meta_k141_323183	16878	0.314196	MM	episomal	virulent	4.64498	A094_meta_k141_450876	Salasmaviridae	0	11
A053_virome_k141_141625	16880	0.314218	VM	episomal	virulent	4.64553	A094_meta_k141_450876	Salasmaviridae	0	11
A017_meta_k141_208620	16883	0.314103	MM	episomal	virulent	4.64648	A094_meta_k141_450876	Salasmaviridae	0	11
A016_meta_k141_157153	16883	0.314044	MM	episomal	virulent	4.64648	A094_meta_k141_450876	Salasmaviridae	0	11
Y014-2_virome_k141_57940_1	17033	0.327952	VM	prophage	temperate	4.64672	Y014-2_virome_k141_57940_1	Salasmaviridae	0	11
A061_meta_k141_272816	16885	0.313947	MM	episomal	virulent	4.64677	A094_meta_k141_450876	Salasmaviridae	0	11
A064_meta_k141_323939	16885	0.314125	MM	episomal	virulent	4.64682	A094_meta_k141_450876	Salasmaviridae	0	11
A037_meta_k141_347404	16885	0.314066	MM	episomal	virulent	4.64703	A094_meta_k141_450876	Salasmaviridae	0	11
A035_meta_k141_250859	16885	0.314066	MM	episomal	virulent	4.64703	A094_meta_k141_450876	Salasmaviridae	0	11
A042_meta_k141_307882	16885	0.314066	MM	episomal	virulent	4.64703	A094_meta_k141_450876	Salasmaviridae	0	11
Y002_virome_k141_55822	16969	0.325476	VM	episomal	temperate	4.65567	A044_virome_k141_127557	Salasmaviridae	0	11
C086_virome_k141_131428	11598	0.284101	VM	episomal	virulent	4.65593	C045_meta_k141_9515	Salasmaviridae	0	11
X038_meta_k141_206105	11597	0.368026	MM	episomal	virulent	4.66425	B100-2_virome_k141_80871	Salasmaviridae	0	11
B042_virome_k141_55453	11935	0.330121	VM	episomal	virulent	4.67495	B100-2_virome_k141_80871	Salasmaviridae	0	11
A028_virome_k141_34771	11809	0.299771	VM	episomal	virulent	4.67521	Y021_meta_k141_249681_1	Salasmaviridae	0	11
D010_virome_k141_6836_1	17146	0.308468	VM	prophage	temperate	4.6829	X008_meta_k141_143079	Salasmaviridae	0	11
C061_virome_k141_114202	16414	0.28037	VM	episomal	virulent	4.69213	B084_virome_k141_572_1	Salasmaviridae	0	11
A028_meta_k141_153712	13098	0.244159	MM	episomal	temperate	4.69266	X057_meta_k141_3202_1	Salasmaviridae	0	11
Y028_virome_k141_34421	10343	0.30059	VM	episomal	virulent	4.69834	N041_meta_k141_197695	Salasmaviridae	0	11
C027_virome_k141_34373	16417	0.321618	VM	episomal	virulent	4.70841	D010_meta_k141_283427_1	Salasmaviridae	0	11
E020_meta_k141_326254	17112	0.304757	MM	episomal	virulent	4.71115	A079_meta_k141_176477	Salasmaviridae	0	11
A064_meta_k141_215723	17074	0.313342	MM	episomal	virulent	4.71369	A042_meta_k141_216083	Salasmaviridae	0	11
A103_meta_k141_210766	10465	0.313521	MM	episomal	virulent	4.71742	Y003_virome_k141_78300	Salasmaviridae	0	11
G009-2_virome_k141_29117_1	12918	0.311813	VM	prophage	temperate	4.7177	G009-2_virome_k141_29117_1	Unknown	0	11
Y014-1_virome_k141_102110	11662	0.330904	VM	episomal	virulent	4.71805	Y014_meta_k141_150867	Unknown	0	11
Y036_virome_k141_42299	16689	0.322847	VM	episomal	virulent	4.72468	X008_virome_k141_52490	Salasmaviridae	0	11
D046-2_meta_k141_38274	12781	0.291839	MM	episomal	temperate	4.7254	Y006_virome_k141_32603	Salasmaviridae	0	11
A064_virome_k141_171625	11208	0.414347	VM	episomal	virulent	4.72631	Y021_meta_k141_56280	Salasmaviridae	0	11
Y014_meta_k141_77562	11322	0.340488	MM	episomal	virulent	4.72764	Y014_meta_k141_77562	Unknown	0	11
A124-3_virome_k141_56330	16421	0.435723	VM	episomal	virulent	4.72816	Y003_virome_k141_85145	Kyanoviridae	0	11
Y021_virome_k141_102711	18994	0.298357	VM	episomal	virulent	4.73049	Y014-1_virome_k141_44501	Salasmaviridae	0	11
Y034_meta_k141_95197	17183	0.304312	MM	episomal	virulent	4.73069	A079_meta_k141_176477	Salasmaviridae	0	11
E030_meta_k141_166880	17183	0.304312	MM	episomal	virulent	4.73069	A079_meta_k141_176477	Salasmaviridae	0	15
A061_virome_k141_55490	17185	0.304335	VM	episomal	virulent	4.73142	A079_meta_k141_176477	Salasmaviridae	0	11
A103_meta_k141_71200	17186	0.304259	MM	episomal	virulent	4.73152	A079_meta_k141_176477	Salasmaviridae	0	15
A094_meta_k141_276606	17186	0.304259	MM	episomal	virulent	4.73152	A079_meta_k141_176477	Salasmaviridae	0	15
Y038_meta_k141_40734	17186	0.304259	MM	episomal	virulent	4.73152	A079_meta_k141_176477	Salasmaviridae	0	11
A071_meta_k141_110201	17189	0.303973	MM	episomal	virulent	4.73221	A079_meta_k141_176477	Salasmaviridae	0	11
A069_meta_k141_110511	17189	0.304206	MM	episomal	virulent	4.73234	A079_meta_k141_176477	Salasmaviridae	0	11
A017_virome_k141_146609	17200	0.304244	VM	episomal	virulent	4.73528	A079_meta_k141_176477	Salasmaviridae	0	11
A061_meta_k141_81012	12702	0.32672	MM	episomal	virulent	4.73557	B055_meta_k141_28894	Unknown	0	11
A027_meta_k141_101622	12703	0.326065	MM	episomal	virulent	4.73625	B055_meta_k141_28894	Unknown	0	11
B026_meta_k141_169294	11804	0.360556	MM	episomal	virulent	4.7378	B092_virome_k141_42031	Salasmaviridae	0	11
A060_meta_k141_124862	17021	0.325304	MM	episomal	virulent	4.73929	Y025_virome_k141_84787	Salasmaviridae	0	11
A028_virome_k141_83992	11676	0.287684	VM	episomal	virulent	4.73935	Y021_meta_k141_249681_1	Salasmaviridae	0	11
A053_virome_k141_137921	17023	0.325207	VM	episomal	virulent	4.73961	Y025_virome_k141_84787	Salasmaviridae	0	11
X008_virome_k141_183557	11684	0.294249	VM	episomal	virulent	4.73975	X038_meta_k141_126678	Salasmaviridae	0	11
B050-3_virome_k141_37629	15951	0.308758	VM	episomal	virulent	4.74045	A094_meta_k141_450876	Salasmaviridae	0	11
A028_virome_k141_92531	12739	0.326792	VM	episomal	virulent	4.74987	B055_meta_k141_28894	Unknown	0	11
X051_virome_k141_30077_1	17085	0.309277	VM	prophage	temperate	4.75178	A094_meta_k141_450876	Salasmaviridae	0	11
D063_virome_k141_46125	11322	0.370429	VM	episomal	virulent	4.75409	B053_virome_k141_60588	Kyanoviridae	0	11
B050-2_virome_k141_53786	16804	0.470602	VM	episomal	virulent	4.7541	B010_virome_k141_63223	Salasmaviridae	0	11
Y033_virome_k141_176763	16577	0.301683	VM	episomal	virulent	4.75724	A023_meta_k141_175256	Salasmaviridae	0	11
Y033_virome_k141_210088	17096	0.325339	VM	episomal	virulent	4.75815	Y025_virome_k141_84787	Salasmaviridae	0	11
C051_virome_k141_156855	16834	0.306582	VM	episomal	virulent	4.76026	A044_virome_k141_127557	Salasmaviridae	0	11
A124-3_virome_k141_61708	16845	0.470347	VM	episomal	virulent	4.7657	B010_virome_k141_63223	Salasmaviridae	0	11
B092_virome_k141_12367	16852	0.470211	VM	episomal	virulent	4.76768	B010_virome_k141_63223	Salasmaviridae	0	11
Y007_virome_k141_317900	10374	0.318585	VM	episomal	virulent	4.76773	Y003_virome_k141_78300	Salasmaviridae	0	11
A038_virome_k141_93687	11393	0.306943	VM	episomal	virulent	4.7689	N041_meta_k141_394013	Salasmaviridae	0	11
Y033_virome_k141_76895	17425	0.308465	VM	episomal	virulent	4.77036	A094_meta_k141_450876	Salasmaviridae	0	11
X031_meta_k141_69793	11405	0.422271	MM	episomal	virulent	4.77303	B012_meta_k141_234287	Salasmaviridae	0	11
Y028_meta_k141_167739	12395	0.330052	MM	episomal	virulent	4.77364	A038_meta_k141_328815	Demerecviridae	0	11
A053_meta_k141_290584	12833	0.323073	MM	episomal	virulent	4.77494	A038_meta_k141_328815	Demerecviridae	0	11
A124-1_virome_k141_72190	17324	0.314939	VM	episomal	temperate	4.78006	Y031_meta_k141_259841	Salasmaviridae	0	11
A038-1_virome_k141_43708	17324	0.314708	VM	episomal	temperate	4.78006	Y031_meta_k141_259841	Salasmaviridae	0	11
B059_virome_k141_48679	16926	0.446059	VM	episomal	virulent	4.78137	C027_virome_k141_58472	Kyanoviridae	0	11
A124-2_virome_k141_9280	17473	0.309048	VM	episomal	virulent	4.78336	B084_meta_k141_42072	Salasmaviridae	0	11
D043_virome_k141_9043	10624	0.320312	VM	episomal	virulent	4.78973	Y003_virome_k141_78300	Salasmaviridae	0	11
B051_meta_k141_148792	16867	0.321575	MM	episomal	virulent	4.79608	A065_virome_k141_90254	Salasmaviridae	0	11
Y006_virome_k141_63208	19639	0.297215	VM	episomal	virulent	4.80402	Y014-1_virome_k141_44501	Salasmaviridae	0	11
B055_meta_k141_13160	11074	0.435976	MM	episomal	virulent	4.81445	Y021_meta_k141_56280	Salasmaviridae	0	11
Y018_virome_k141_126801	15682	0.316095	VM	episomal	virulent	4.8147	A044_virome_k141_127557	Salasmaviridae	0	11
A010_virome_k141_68929	16940	0.320012	VM	episomal	virulent	4.82252	D010_meta_k141_283427_1	Salasmaviridae	0	11
A110_meta_k141_5366	11992	0.319046	MM	episomal	virulent	4.82727	A038_meta_k141_328815	Demerecviridae	0	11
D068_virome_k141_5277	16959	0.318946	VM	episomal	temperate	4.8279	Y031_meta_k141_259841	Salasmaviridae	0	11
A040_meta_k141_255820	17548	0.312514	MM	episomal	virulent	4.82952	A094_meta_k141_450876	Salasmaviridae	0	11
B035_virome_k141_26229	16979	0.440898	VM	episomal	virulent	4.8357	C027_virome_k141_58472	Kyanoviridae	0	11
A038-1_virome_k141_114757	12795	0.315045	VM	episomal	virulent	4.84036	A010_meta_k141_465339	Unknown	0	11
A057_virome_k141_18014	17647	0.315974	VM	episomal	virulent	4.84177	Y025_virome_k141_84787	Salasmaviridae	0	11
Y014-3_virome_k141_75509	11883	0.26803	VM	episomal	virulent	4.84701	C010_virome_k141_51005	Salasmaviridae	0	11
G027_meta_k141_120684	12770	0.31668	MM	episomal	virulent	4.84736	C027_meta_k141_248196	Demerecviridae	0	11
C051_virome_k141_119569	16664	0.43993	VM	episomal	virulent	4.84765	C027_virome_k141_58472	Kyanoviridae	0	11
X024_virome_k141_71074	11818	0.333982	VM	episomal	virulent	4.86006	X024_virome_k141_71074	Unknown	0	11
C065-3_virome_k141_33292	17202	0.469364	VM	episomal	virulent	4.8667	B010_virome_k141_63223	Salasmaviridae	0	11
Y028_virome_k141_27485	10716	0.307577	VM	episomal	virulent	4.86967	N041_meta_k141_197695	Salasmaviridae	0	11
B100-2_virome_k141_84707	17865	0.292975	VM	episomal	virulent	4.87201	Y031_meta_k141_259841	Salasmaviridae	0	11
A114_meta_k141_26803	13249	0.319345	MM	episomal	virulent	4.87381	A028_meta_k141_183170	Demerecviridae	0	11
D063_meta_k141_243629	12399	0.334059	MM	episomal	virulent	4.87764	C027_meta_k141_248196	Demerecviridae	0	15
A010_virome_k141_186195	13049	0.318415	VM	episomal	virulent	4.87818	A010_meta_k141_465339	Unknown	0	11
C061_virome_k141_370834	13900	0.377842	VM	episomal	virulent	4.88241	B053_virome_k141_60588	Kyanoviridae	0	11
C056_virome_k141_65483	17406	0.302252	VM	episomal	virulent	4.88609	X008_virome_k141_52490	Salasmaviridae	0	11
B084_virome_k141_16586	13653	0.244415	VM	episomal	temperate	4.8915	X057_meta_k141_3202_1	Salasmaviridae	0	11
Y033_meta_k141_10481	12562	0.323436	MM	episomal	virulent	4.89164	A038_meta_k141_328815	Demerecviridae	0	11
G027_meta_k141_57640	17312	0.305915	MM	episomal	virulent	4.89542	A044_virome_k141_127557	Salasmaviridae	0	11
Y014-3_virome_k141_47836	11733	0.336146	VM	episomal	virulent	4.89926	Y014_meta_k141_150867	Unknown	0	11
A053_virome_k141_190432	17803	0.304218	VM	episomal	virulent	4.89932	A079_meta_k141_176477	Salasmaviridae	0	11
C012_virome_k141_62477	17367	0.305752	VM	episomal	virulent	4.9112	A044_virome_k141_127557	Salasmaviridae	0	11
X031_virome_k141_14771	12234	0.2453	VM	episomal	temperate	4.91192	X057_meta_k141_3202_1	Salasmaviridae	0	11
A040_meta_k141_186805	13094	0.321369	MM	episomal	virulent	4.92067	C027_meta_k141_248196	Demerecviridae	0	11
A083_virome_k141_32825	12626	0.329637	VM	episomal	virulent	4.92332	A038_meta_k141_328815	Demerecviridae	0	11
E009_meta_k141_40347	12601	0.335688	MM	episomal	virulent	4.92355	A017_meta_k141_63905	Demerecviridae	0	15
E020_virome_k141_134503	17421	0.46863	VM	episomal	virulent	4.92866	B010_virome_k141_63223	Salasmaviridae	0	11
X023_meta_k141_11853	13481	0.327127	MM	episomal	virulent	4.92964	C027_meta_k141_248196	Demerecviridae	0	11
Y036_virome_k141_52950	11710	0.419471	VM	episomal	virulent	4.92978	Y021_meta_k141_56280	Salasmaviridae	0	11
A038-1_virome_k141_107411	17448	0.468363	VM	episomal	virulent	4.93629	B010_virome_k141_63223	Salasmaviridae	0	11
A037_virome_k141_98207	17448	0.467733	VM	episomal	virulent	4.93629	B010_virome_k141_63223	Salasmaviridae	0	11
A071_virome_k141_460741	14063	0.373107	VM	episomal	virulent	4.93853	B053_virome_k141_60588	Kyanoviridae	0	11
B098_virome_k141_18531	17466	0.305393	VM	episomal	virulent	4.93897	A044_virome_k141_127557	Salasmaviridae	0	11
E020_virome_k141_79068	17322	0.318208	VM	episomal	virulent	4.9413	Y031_meta_k141_259841	Salasmaviridae	0	11
B058_virome_k141_92999	16113	0.313225	VM	episomal	virulent	4.94702	A065_virome_k141_90254	Salasmaviridae	0	11
B071_virome_k141_2449	17316	0.302841	VM	episomal	virulent	4.94761	A023_meta_k141_175256	Salasmaviridae	0	11
A103_virome_k141_32759	12614	0.275567	VM	episomal	virulent	4.95044	B100-1_virome_k141_15880	Salasmaviridae	0	11
A028_virome_k141_48015	12257	0.306763	VM	episomal	virulent	4.9505	Y021_meta_k141_249681_1	Salasmaviridae	0	11
A061_virome_k141_84588	17500	0.468457	VM	episomal	virulent	4.95101	B010_virome_k141_63223	Salasmaviridae	0	11
Y037_meta_k141_245966	17955	0.299638	MM	episomal	virulent	4.95893	Y031_meta_k141_259841	Salasmaviridae	0	11
Y033_meta_k141_34278	17955	0.299638	MM	episomal	virulent	4.95893	Y031_meta_k141_259841	Salasmaviridae	0	11
A065_meta_k141_10983	17958	0.299588	MM	episomal	virulent	4.95976	Y031_meta_k141_259841	Salasmaviridae	0	11
B055_virome_k141_33278	14947	0.484846	VM	episomal	virulent	4.9627	B005_virome_k141_17153	Salasmaviridae	0	11
B023_virome_k141_165001	17905	0.327674	VM	episomal	temperate	4.96954	A044_virome_k141_127557	Salasmaviridae	0	11
A065_meta_k141_202863	18217	0.322885	MM	episomal	virulent	4.97771	D072_meta_k141_219285	Salasmaviridae	0	11
C045_virome_k141_4501	12377	0.363901	VM	episomal	virulent	4.97796	B100-2_virome_k141_80871	Salasmaviridae	0	11
D068_virome_k141_44020	12703	0.326301	VM	episomal	virulent	4.9801	B055_meta_k141_28894	Unknown	0	11
B050-1_virome_k141_7201	17790	0.30579	VM	episomal	virulent	4.98467	A044_virome_k141_127557	Salasmaviridae	0	11
B005_meta_k141_146828_1	17354	0.304195	MM	prophage	temperate	4.98683	Y031_meta_k141_259841	Salasmaviridae	0	11
B010_meta_k141_109280_1	17354	0.304195	MM	prophage	temperate	4.98683	Y031_meta_k141_259841	Salasmaviridae	0	11
C068_meta_k141_154705_1	17354	0.304253	MM	prophage	temperate	4.98683	Y031_meta_k141_259841	Salasmaviridae	0	11
X034_meta_k141_105691_1	17354	0.304195	MM	prophage	temperate	4.98683	Y031_meta_k141_259841	Salasmaviridae	0	11
G027_meta_k141_220573_1	17354	0.304195	MM	prophage	temperate	4.98683	Y031_meta_k141_259841	Salasmaviridae	0	11
B063_virome_k141_53601_1	17354	0.304253	VM	prophage	temperate	4.98683	Y031_meta_k141_259841	Salasmaviridae	0	11
B050-2_virome_k141_64634_1	17354	0.304253	VM	prophage	temperate	4.98683	Y031_meta_k141_259841	Salasmaviridae	0	11
B084_virome_k141_6873_1	17354	0.304253	VM	prophage	temperate	4.98683	Y031_meta_k141_259841	Salasmaviridae	0	11
B092_virome_k141_28113_1	17354	0.304253	VM	prophage	temperate	4.98683	Y031_meta_k141_259841	Salasmaviridae	0	11
C045_virome_k141_63382_1	17354	0.304253	VM	prophage	temperate	4.98683	Y031_meta_k141_259841	Salasmaviridae	0	11
B098_virome_k141_53048_1	17354	0.304253	VM	prophage	temperate	4.98683	Y031_meta_k141_259841	Salasmaviridae	0	11
B058_virome_k141_22139_1	17354	0.304253	VM	prophage	temperate	4.98683	Y031_meta_k141_259841	Salasmaviridae	0	11
B050-1_virome_k141_14309_1	17354	0.304253	VM	prophage	temperate	4.98683	Y031_meta_k141_259841	Salasmaviridae	0	11
B078_virome_k141_65201_1	17354	0.304253	VM	prophage	temperate	4.98683	Y031_meta_k141_259841	Salasmaviridae	0	11
A065_meta_k141_238625	13274	0.322209	MM	episomal	virulent	4.98819	C027_meta_k141_248196	Demerecviridae	0	11
X027_virome_k141_20859	17971	0.312615	VM	episomal	virulent	4.99138	A061_virome_k141_62926	Salasmaviridae	0	11
A013_meta_k141_554177	13114	0.324767	MM	episomal	virulent	4.99271	A038_meta_k141_328815	Demerecviridae	0	11
C065-2_virome_k141_12975	11426	0.444513	VM	episomal	virulent	4.99275	Y003_virome_k141_85145	Kyanoviridae	0	11
Y036_virome_k141_45859	17672	0.467519	VM	episomal	virulent	4.99967	B010_virome_k141_63223	Salasmaviridae	0	11
A058_virome_k141_72175_1	17440	0.325688	VM	prophage	temperate	4.99972	Y006_virome_k141_42904_1	Salasmaviridae	0	11
B050-3_virome_k141_958_1	17408	0.304458	VM	prophage	temperate	5.00235	Y031_meta_k141_259841	Salasmaviridae	0	11
G009-1_virome_k141_38611_1	17408	0.3044	VM	prophage	temperate	5.00235	Y031_meta_k141_259841	Salasmaviridae	0	11
Y021_virome_k141_95070	18325	0.31678	VM	episomal	temperate	5.01156	Y031_meta_k141_259841	Salasmaviridae	0	11
B051_virome_k141_22357	18363	0.309427	VM	episomal	virulent	5.01331	B084_meta_k141_42072	Salasmaviridae	0	11
E017-1_virome_k141_71653	18116	0.320049	VM	episomal	virulent	5.01343	A065_virome_k141_90254	Salasmaviridae	0	11
Y034_meta_k141_34205	12426	0.261951	MM	episomal	virulent	5.01439	Y021_meta_k141_145102	Salasmaviridae	0	11
A013_virome_k141_135054	10509	0.433057	VM	episomal	virulent	5.01543	X024_virome_k141_38157	Salasmaviridae	0	11
D058-2_meta_k141_81862	12620	0.329477	MM	episomal	virulent	5.01595	A017_meta_k141_63905	Demerecviridae	0	15
N041_meta_k141_268361	10122	0.279194	MM	episomal	virulent	5.02207	Y021_meta_k141_145102	Salasmaviridae	0	11
B058_virome_k141_82025	17620	0.317083	VM	episomal	virulent	5.02521	B078_virome_k141_73223	Salasmaviridae	0	11
B059_virome_k141_31060	17311	0.432326	VM	episomal	virulent	5.02633	Y003_virome_k141_85145	Kyanoviridae	0	11
B042_virome_k141_68574	12680	0.347555	VM	episomal	virulent	5.02694	B100-2_virome_k141_80871	Salasmaviridae	0	11
B039_virome_k141_26263	12441	0.345149	VM	episomal	virulent	5.02711	B100-2_virome_k141_80871	Salasmaviridae	0	11
A039_virome_k141_184441	14038	0.259652	VM	episomal	temperate	5.02943	X057_meta_k141_3202_1	Salasmaviridae	0	11
B050-2_virome_k141_3055	17938	0.305385	VM	episomal	virulent	5.02951	A044_virome_k141_127557	Salasmaviridae	0	11
A039_virome_k141_162531	18148	0.324719	VM	episomal	temperate	5.034	A065_virome_k141_90254	Salasmaviridae	0	11
Y030_virome_k141_107355	18093	0.308351	VM	episomal	virulent	5.03521	A094_meta_k141_450876	Salasmaviridae	0	11
C045_virome_k141_30565	13266	0.32768	VM	episomal	virulent	5.03826	C027_meta_k141_248196	Demerecviridae	0	11
A020_virome_k141_61356	11975	0.418789	VM	episomal	virulent	5.04247	Y021_meta_k141_56280	Salasmaviridae	0	11
A013_virome_k141_97968	10696	0.41408	VM	episomal	virulent	5.04259	X024_virome_k141_38157	Salasmaviridae	0	11
G027_virome_k141_35142	17992	0.303468	VM	episomal	virulent	5.05078	X008_virome_k141_52490	Salasmaviridae	0	11
A037_meta_k141_279326	17183	0.3202	MM	episomal	temperate	5.05446	Y031_meta_k141_259841	Salasmaviridae	0	11
B100-1_virome_k141_31061_1	18170	0.310347	VM	prophage	temperate	5.05599	A094_meta_k141_450876	Salasmaviridae	0	11
G009-2_meta_k141_82045	10698	0.331744	MM	episomal	temperate	5.05614	G009-2_meta_k141_82045	Unknown	0	11
A067_meta_k141_39821	12952	0.331686	MM	episomal	virulent	5.05687	A038_meta_k141_328815	Demerecviridae	0	11
G009-1_virome_k141_36457_1	13861	0.311666	VM	prophage	temperate	5.06208	G009-1_virome_k141_36457_1	Unknown	0	11
A060_meta_k141_251103	13477	0.321882	MM	episomal	virulent	5.06448	C027_meta_k141_248196	Demerecviridae	0	11
X007_virome_k141_10654	17922	0.304988	VM	episomal	virulent	5.06791	A044_virome_k141_127557	Salasmaviridae	0	11
Y028_meta_k141_285903	13358	0.328717	MM	episomal	virulent	5.06827	A038_meta_k141_328815	Demerecviridae	0	11
Y002_meta_k141_191807	17805	0.316765	MM	episomal	virulent	5.07916	Y031_meta_k141_259841	Salasmaviridae	0	11
C010_meta_k141_53453_1	17851	0.303849	MM	prophage	temperate	5.08705	A023_meta_k141_175256	Salasmaviridae	0	15
B055_virome_k141_71701	10145	0.25934	VM	episomal	virulent	5.08788	B055_virome_k141_71701	Unknown	0	11
X049_virome_k141_4062	17176	0.304029	VM	episomal	virulent	5.09193	B084_virome_k141_572_1	Salasmaviridae	0	11
B005_virome_k141_36412	18012	0.321563	VM	episomal	virulent	5.09932	D010_meta_k141_283427_1	Salasmaviridae	0	11
X069_meta_k141_127568	17210	0.304765	MM	episomal	virulent	5.10201	B084_virome_k141_572_1	Salasmaviridae	0	11
B010_virome_k141_101520	18710	0.296633	VM	episomal	virulent	5.10245	Y031_meta_k141_259841	Salasmaviridae	0	11
B092_meta_k141_116459	17212	0.304264	MM	episomal	virulent	5.1026	B084_virome_k141_572_1	Salasmaviridae	0	11
A028_virome_k141_68690	15383	0.484366	VM	episomal	virulent	5.10683	B005_virome_k141_17153	Salasmaviridae	0	11
C033_meta_k141_147724	17230	0.304353	MM	episomal	virulent	5.10794	B084_virome_k141_572_1	Salasmaviridae	0	11
B050_meta_k141_137664	17947	0.321948	MM	episomal	virulent	5.10966	A114_meta_k141_61044	Salasmaviridae	0	15
A052_virome_k141_31119	17080	0.476464	VM	episomal	virulent	5.11392	A052_virome_k141_31119	Kyanoviridae	0	11
E020_meta_k141_203657	18753	0.307844	MM	episomal	temperate	5.11696	A044_virome_k141_127557	Salasmaviridae	0	11
A057_virome_k141_255306	13661	0.389869	VM	episomal	virulent	5.11906	B053_virome_k141_60588	Kyanoviridae	0	11
B005_virome_k141_147794	18113	0.304312	VM	episomal	virulent	5.12265	A044_virome_k141_127557	Salasmaviridae	0	11
A040_meta_k141_206686	18329	0.321785	MM	episomal	virulent	5.12634	D010_meta_k141_283427_1	Salasmaviridae	0	11
X031_virome_k141_33047	17293	0.304343	VM	episomal	virulent	5.12662	B084_virome_k141_572_1	Salasmaviridae	0	11
G027_meta_k141_139273	17296	0.304406	MM	episomal	virulent	5.12751	B084_virome_k141_572_1	Salasmaviridae	0	11
X039_meta_k141_10657	17307	0.304328	MM	episomal	virulent	5.13077	B084_virome_k141_572_1	Salasmaviridae	0	11
B063_meta_k141_134794	17312	0.304298	MM	episomal	virulent	5.13225	B084_virome_k141_572_1	Salasmaviridae	0	11
A027_virome_k141_295887	14622	0.365477	VM	episomal	virulent	5.13588	B053_virome_k141_60588	Kyanoviridae	0	11
E009_meta_k141_269403	12773	0.314022	MM	episomal	virulent	5.13634	E009_meta_k141_269403	Unknown	0	15
C021_meta_k141_173189	17331	0.304252	MM	episomal	virulent	5.13788	B084_virome_k141_572_1	Salasmaviridae	0	11
B078_meta_k141_116397	17341	0.304308	MM	episomal	virulent	5.14085	B084_virome_k141_572_1	Salasmaviridae	0	11
X044_virome_k141_49225	17350	0.304438	VM	episomal	virulent	5.1437	B084_virome_k141_572_1	Salasmaviridae	0	11
B039_meta_k141_71658	17353	0.304385	MM	episomal	virulent	5.1444	B084_virome_k141_572_1	Salasmaviridae	0	11
C010_virome_k141_30453	10602	0.431994	VM	episomal	virulent	5.14595	X024_virome_k141_38157	Salasmaviridae	0	11
B026_meta_k141_124608	17359	0.304338	MM	episomal	virulent	5.14618	B084_virome_k141_572_1	Salasmaviridae	0	11
Y012_meta_k141_196867	18745	0.315764	MM	episomal	temperate	5.15089	Y031_meta_k141_259841	Salasmaviridae	0	11
C045_meta_k141_124051	17375	0.30446	MM	episomal	virulent	5.15093	B084_virome_k141_572_1	Salasmaviridae	0	11
B030_meta_k141_1520	18918	0.3013	MM	episomal	temperate	5.15346	B030_meta_k141_1520	Unknown	0	11
A053_virome_k141_75276	18089	0.441428	VM	episomal	virulent	5.16007	C027_virome_k141_58472	Kyanoviridae	0	11
Y031_virome_k141_120873	18090	0.441957	VM	episomal	virulent	5.16036	C027_virome_k141_58472	Kyanoviridae	0	11
Y037_virome_k141_499794	11386	0.292025	VM	episomal	virulent	5.16257	Y003_virome_k141_78300	Salasmaviridae	0	11
B050-3_virome_k141_3599	18134	0.450425	VM	episomal	virulent	5.16465	C027_virome_k141_58472	Kyanoviridae	0	11
C051_meta_k141_126599	17424	0.304522	MM	episomal	virulent	5.16545	B084_virome_k141_572_1	Salasmaviridae	0	11
A028_meta_k141_74536	18833	0.328094	MM	episomal	virulent	5.16614	Y025_virome_k141_84787	Salasmaviridae	0	15
X011_virome_k141_27662_1	18037	0.301602	VM	prophage	temperate	5.16815	A023_meta_k141_175256	Salasmaviridae	0	11
B050_meta_k141_48208	12697	0.339687	MM	episomal	virulent	5.16949	C027_meta_k141_248196	Demerecviridae	0	15
A063_meta_k141_2599	13946	0.316865	MM	episomal	virulent	5.1711	A038_meta_k141_328815	Demerecviridae	0	11
B023_virome_k141_185292	12897	0.357603	VM	episomal	virulent	5.17313	B092_virome_k141_42031	Salasmaviridae	0	11
B092_meta_k141_1719	12800	0.345	MM	episomal	virulent	5.1733	B100-2_virome_k141_80871	Salasmaviridae	0	11
B078_virome_k141_63879	17458	0.304674	VM	episomal	virulent	5.17553	B084_virome_k141_572_1	Salasmaviridae	0	11
A010_meta_k141_119975	13222	0.322342	MM	episomal	virulent	5.17714	A038_meta_k141_328815	Demerecviridae	0	11
D068_meta_k141_151771	13222	0.321283	MM	episomal	virulent	5.17714	A038_meta_k141_328815	Demerecviridae	0	11
X011_meta_k141_7468	17474	0.304681	MM	episomal	virulent	5.18028	B084_virome_k141_572_1	Salasmaviridae	0	11
C065-3_virome_k141_27706	18191	0.36628	VM	episomal	virulent	5.18491	C045_meta_k141_288572_1	Salasmaviridae	0	11
X028_virome_k141_1779	11701	0.448423	VM	episomal	virulent	5.19287	Y003_virome_k141_85145	Kyanoviridae	0	11
A124-1_virome_k141_35640	12799	0.270568	VM	episomal	temperate	5.19672	X057_meta_k141_3202_1	Salasmaviridae	0	11
X014_meta_k141_175765	17533	0.305082	MM	episomal	virulent	5.19777	B084_virome_k141_572_1	Salasmaviridae	0	11
X055_meta_k141_326723_1	18671	0.31798	MM	prophage	temperate	5.20043	Y031_meta_k141_259841	Salasmaviridae	0	15
A057_virome_k141_86976	18166	0.30469	VM	episomal	virulent	5.20134	A023_meta_k141_175256	Salasmaviridae	0	11
E020_meta_k141_370985	19070	0.310278	MM	episomal	virulent	5.20453	B084_meta_k141_42072	Salasmaviridae	0	11
A069_meta_k141_162616	14043	0.318878	MM	episomal	virulent	5.20707	A038_meta_k141_328815	Demerecviridae	0	11
X007_meta_k141_197327	18741	0.311296	MM	episomal	virulent	5.20766	A094_meta_k141_450876	Salasmaviridae	0	11
X018_meta_k141_126647	17567	0.305061	MM	episomal	virulent	5.20785	B084_virome_k141_572_1	Salasmaviridae	0	11
A044_virome_k141_80261	18260	0.442826	VM	episomal	virulent	5.20885	C027_virome_k141_58472	Kyanoviridae	0	11
D048_meta_k141_202057	12549	0.467049	MM	episomal	virulent	5.20947	D046-2_meta_k141_376043	Autographiviridae	0	11
X024_virome_k141_18165	10442	0.493201	VM	episomal	virulent	5.21226	B005_virome_k141_17153	Salasmaviridae	0	11
X051-2_meta_k141_132716	17591	0.305042	MM	episomal	virulent	5.21496	B084_virome_k141_572_1	Salasmaviridae	0	11
G009-1_virome_k141_23872	18752	0.311487	VM	episomal	virulent	5.21692	A094_meta_k141_450876	Salasmaviridae	0	11
X027_meta_k141_49956	17611	0.305093	MM	episomal	virulent	5.22089	B084_virome_k141_572_1	Salasmaviridae	0	11
B058_meta_k141_168158	17611	0.30515	MM	episomal	virulent	5.22089	B084_virome_k141_572_1	Salasmaviridae	0	11
Y028_meta_k141_135591	20857	0.293954	MM	episomal	virulent	5.22191	A038_virome_k141_48315	Salasmaviridae	0	11
G009-1_virome_k141_20105	13010	0.243428	VM	episomal	temperate	5.22349	X057_meta_k141_3202_1	Salasmaviridae	0	11
X011_meta_k141_33183_1	18343	0.304203	MM	prophage	temperate	5.22735	A023_meta_k141_175256	Salasmaviridae	0	11
Y002_meta_k141_11017	17818	0.318049	MM	episomal	temperate	5.22797	Y031_meta_k141_259841	Salasmaviridae	0	11
B100-2_virome_k141_77167	10749	0.417992	VM	episomal	virulent	5.22837	X024_virome_k141_38157	Salasmaviridae	0	11
Y034_meta_k141_174177	12994	0.336694	MM	episomal	virulent	5.22887	B092_virome_k141_42031	Salasmaviridae	0	11
A064_virome_k141_55499	18250	0.315671	VM	episomal	temperate	5.22916	A010_virome_k141_51780	Salasmaviridae	0	11
A058_meta_k141_22887	14122	0.320068	MM	episomal	virulent	5.23636	A038_meta_k141_328815	Demerecviridae	0	11
Y025_virome_k141_28221	12487	0.367742	VM	episomal	virulent	5.23992	B053_virome_k141_60588	Kyanoviridae	0	11
G009-3_virome_k141_31474	12983	0.305091	VM	episomal	virulent	5.24457	Y021_meta_k141_249681_1	Salasmaviridae	0	11
B056_meta_k141_221670	17694	0.305301	MM	episomal	virulent	5.2455	B084_virome_k141_572_1	Salasmaviridae	0	11
A069_virome_k141_3854	14643	0.243256	VM	episomal	temperate	5.24619	X057_meta_k141_3202_1	Salasmaviridae	0	11
B023_virome_k141_14	18274	0.321769	VM	episomal	virulent	5.24759	A114_meta_k141_61044	Salasmaviridae	0	11
B030_virome_k141_105621	16009	0.445999	VM	episomal	virulent	5.24812	Y003_virome_k141_85145	Kyanoviridae	0	11
Y025_virome_k141_91500	18832	0.322058	VM	episomal	virulent	5.25029	D010_meta_k141_283427_1	Salasmaviridae	0	11
Y021_virome_k141_73007	13110	0.246224	VM	episomal	temperate	5.25137	X057_meta_k141_3202_1	Salasmaviridae	0	11
A028_meta_k141_19463	12844	0.335487	MM	episomal	virulent	5.25295	A017_meta_k141_63905	Demerecviridae	0	11
X007_meta_k141_127557	17724	0.305349	MM	episomal	virulent	5.25439	B084_virome_k141_572_1	Salasmaviridae	0	11
X015_meta_k141_98118	17731	0.305341	MM	episomal	virulent	5.25646	B084_virome_k141_572_1	Salasmaviridae	0	11
X024_meta_k141_87781	17732	0.30538	MM	episomal	virulent	5.25676	B084_virome_k141_572_1	Salasmaviridae	0	11
C051_virome_k141_125845	17732	0.30538	VM	episomal	virulent	5.25676	B084_virome_k141_572_1	Salasmaviridae	0	11
B050-1_virome_k141_32906	14091	0.32283	VM	episomal	virulent	5.25899	C027_meta_k141_248196	Demerecviridae	0	11
B050-1_virome_k141_5734	14033	0.44545	VM	episomal	virulent	5.26649	A089_virome_k141_173940	Kyanoviridae	0	11
E009_meta_k141_400133	14022	0.319997	MM	episomal	virulent	5.26968	C027_meta_k141_248196	Demerecviridae	0	15
B100-1_virome_k141_19712	19349	0.298465	VM	episomal	virulent	5.27505	Y031_meta_k141_259841	Salasmaviridae	0	11
C061_meta_k141_95510	17797	0.305557	MM	episomal	virulent	5.27603	B084_virome_k141_572_1	Salasmaviridae	0	11
B092_virome_k141_53068_1	18958	0.309526	VM	prophage	temperate	5.27649	X055_meta_k141_320286	Salasmaviridae	0	11
B023_meta_k141_99393	17825	0.307938	MM	episomal	virulent	5.27804	B084_virome_k141_572_1	Salasmaviridae	0	11
Y034_meta_k141_65411	19320	0.321584	MM	episomal	virulent	5.2781	D072_meta_k141_219285	Salasmaviridae	0	11
D026_virome_k141_11767	11654	0.320062	VM	episomal	virulent	5.28178	Y003_virome_k141_78300	Salasmaviridae	0	11
D026_meta_k141_228822	10086	0.28257	MM	episomal	virulent	5.28248	D026_meta_k141_228822	Unknown	0	11
X024_virome_k141_35846	18633	0.350024	VM	episomal	virulent	5.28253	X014_meta_k141_218225	Salasmaviridae	0	11
A038-2_virome_k141_65159	13201	0.245284	VM	episomal	temperate	5.28782	X057_meta_k141_3202_1	Salasmaviridae	0	11
A042_meta_k141_216083	19180	0.310219	MM	episomal	virulent	5.29088	A042_meta_k141_216083	Salasmaviridae	0	11
A013_meta_k141_441081	14154	0.317507	MM	episomal	virulent	5.29141	A038_meta_k141_328815	Demerecviridae	0	11
Y034_meta_k141_71080	13053	0.347047	MM	episomal	virulent	5.29181	B092_virome_k141_42031	Salasmaviridae	0	11
A094_virome_k141_69742	14097	0.320494	VM	episomal	virulent	5.29866	A017_meta_k141_63905	Demerecviridae	0	11
A094_virome_k141_31035	18828	0.308742	VM	episomal	virulent	5.30322	A010_virome_k141_51780	Salasmaviridae	0	11
Y002_virome_k141_99282	10014	0.324546	VM	episomal	temperate	5.30388	C027_virome_k141_17917	Salasmaviridae	0	11
X044_virome_k141_9502	10816	0.298262	VM	episomal	temperate	5.30799	A044_virome_k141_127557	Salasmaviridae	0	11
Y025_virome_k141_69666	13708	0.243216	VM	episomal	virulent	5.30894	Y006_virome_k141_41519	Salasmaviridae	0	11
A042_meta_k141_197517	19028	0.317585	MM	episomal	virulent	5.31023	D010_meta_k141_283427_1	Salasmaviridae	0	11
C045_virome_k141_23879	13565	0.330778	VM	episomal	virulent	5.31342	B100-2_virome_k141_80871	Salasmaviridae	0	11
X051_virome_k141_57150	13576	0.292354	VM	episomal	virulent	5.31579	Y021_meta_k141_249681_1	Salasmaviridae	0	11
B050-2_virome_k141_50380_1	18834	0.322502	VM	prophage	temperate	5.32512	X027_virome_k141_12371	Salasmaviridae	0	11
A035_meta_k141_51670	17854	0.303741	MM	episomal	virulent	5.32633	A094_meta_k141_450876	Salasmaviridae	0	11
A036_meta_k141_59787	17854	0.303965	MM	episomal	virulent	5.32634	A094_meta_k141_450876	Salasmaviridae	0	11
A010_virome_k141_175089	17854	0.303853	VM	episomal	virulent	5.32637	A094_meta_k141_450876	Salasmaviridae	0	11
A037_meta_k141_161791	17854	0.303741	MM	episomal	virulent	5.32638	A094_meta_k141_450876	Salasmaviridae	0	11
A064_meta_k141_67963	17854	0.303741	MM	episomal	virulent	5.32638	A094_meta_k141_450876	Salasmaviridae	0	11
E009_virome_k141_93249	17854	0.30419	VM	episomal	virulent	5.32646	A094_meta_k141_450876	Salasmaviridae	0	11
A053_meta_k141_154409	17854	0.303685	MM	episomal	virulent	5.32646	A094_meta_k141_450876	Salasmaviridae	0	11
Y007_virome_k141_502876	17854	0.303741	VM	episomal	virulent	5.3265	A094_meta_k141_450876	Salasmaviridae	0	11
A061_meta_k141_93175	17865	0.304114	MM	episomal	virulent	5.32661	A094_meta_k141_450876	Salasmaviridae	0	11
A069_meta_k141_1766	17865	0.304338	MM	episomal	virulent	5.32665	A094_meta_k141_450876	Salasmaviridae	0	11
A040_meta_k141_88830	17865	0.304226	MM	episomal	virulent	5.32665	A094_meta_k141_450876	Salasmaviridae	0	11
A053_virome_k141_177774	17864	0.303907	VM	episomal	virulent	5.32677	A094_meta_k141_450876	Salasmaviridae	0	11
X049_virome_k141_449_1	18842	0.322577	VM	prophage	temperate	5.32738	X027_virome_k141_12371	Salasmaviridae	0	11
Y007_virome_k141_107795	18869	0.320685	VM	episomal	virulent	5.33165	Y025_virome_k141_84787	Salasmaviridae	0	11
B092_meta_k141_247994	13295	0.35487	MM	episomal	virulent	5.3318	B092_virome_k141_42031	Salasmaviridae	0	11
B037_meta_k141_126532	19376	0.317093	MM	episomal	virulent	5.33533	A023_meta_k141_175256	Salasmaviridae	0	11
Y021_virome_k141_70745	18780	0.318424	VM	episomal	virulent	5.33786	X008_virome_k141_52490	Salasmaviridae	0	11
C065-2_virome_k141_85736	20361	0.447375	VM	episomal	virulent	5.33996	C027_virome_k141_58472	Kyanoviridae	0	11
B092_virome_k141_14216	18030	0.305158	VM	episomal	virulent	5.34488	B084_virome_k141_572_1	Salasmaviridae	0	11
X008_meta_k141_100558	18031	0.306361	MM	episomal	virulent	5.3454	B084_virome_k141_572_1	Salasmaviridae	0	11
X011_virome_k141_23429	18031	0.30625	VM	episomal	virulent	5.3454	B084_virome_k141_572_1	Salasmaviridae	0	11
C010_virome_k141_37919	18031	0.305474	VM	episomal	virulent	5.3454	B084_virome_k141_572_1	Salasmaviridae	0	11
A053_virome_k141_50995	18568	0.423794	VM	episomal	virulent	5.35012	Y003_virome_k141_85145	Kyanoviridae	0	11
A094_virome_k141_4245	17975	0.303477	VM	episomal	virulent	5.3564	A094_meta_k141_450876	Salasmaviridae	0	11
A124-2_virome_k141_77541	18730	0.305606	VM	episomal	virulent	5.35701	A023_meta_k141_175256	Salasmaviridae	0	11
Y021_virome_k141_100615	19514	0.315415	VM	episomal	virulent	5.36151	Y031_meta_k141_259841	Salasmaviridae	0	11
A061_virome_k141_123424	18796	0.4485	VM	episomal	virulent	5.36175	C027_virome_k141_58472	Kyanoviridae	0	11
Y028_meta_k141_343245	13317	0.350304	MM	episomal	virulent	5.36185	B092_virome_k141_42031	Salasmaviridae	0	11
A094_virome_k141_18937	20449	0.447063	VM	episomal	virulent	5.36397	C027_virome_k141_58472	Kyanoviridae	0	11
A040_meta_k141_79313	10139	0.290561	MM	episomal	virulent	5.36511	A028_virome_k141_76020	Kyanoviridae	0	11
A013_virome_k141_77083	18824	0.448683	VM	episomal	virulent	5.36974	C027_virome_k141_58472	Kyanoviridae	0	11
B071_virome_k141_101811	13151	0.396472	VM	episomal	virulent	5.37058	B071_virome_k141_101811	Unknown	0	11
A052_meta_k141_538278	13766	0.331469	MM	episomal	virulent	5.37418	A038_meta_k141_328815	Demerecviridae	0	11
G009-3_virome_k141_35152	11719	0.32554	VM	episomal	virulent	5.37596	G009-3_virome_k141_35152	Unknown	0	11
D058-2_meta_k141_126548	13764	0.314879	MM	episomal	virulent	5.38346	A017_meta_k141_63905	Demerecviridae	0	11
C033_virome_k141_79034	22668	0.293056	VM	episomal	virulent	5.3841	B084_virome_k141_572_1	Salasmaviridae	0	11
Y012_virome_k141_7032	10594	0.322919	VM	episomal	virulent	5.38504	Y012_meta_k141_29216	Salasmaviridae	0	11
B030_virome_k141_158061_1	19691	0.310243	VM	prophage	temperate	5.38765	A044_virome_k141_127557	Salasmaviridae	0	15
A057_virome_k141_110049	18937	0.324919	VM	episomal	virulent	5.38772	D010_meta_k141_283427_1	Salasmaviridae	0	11
C005_meta_k141_103808	11464	0.298412	MM	episomal	temperate	5.38954	A044_virome_k141_127557	Salasmaviridae	0	11
A028_virome_k141_21973	14247	0.312768	VM	episomal	virulent	5.3901	A010_meta_k141_465339	Unknown	0	11
Y016_meta_k141_64651	19674	0.326471	MM	episomal	virulent	5.39591	Y025_virome_k141_84787	Salasmaviridae	0	11
G009-1_virome_k141_4491	14421	0.308786	VM	episomal	virulent	5.39976	C027_meta_k141_248196	Demerecviridae	0	11
B035_meta_k141_123306	10797	0.420209	MM	episomal	virulent	5.40222	X024_virome_k141_38157	Salasmaviridae	0	11
G009-2_virome_k141_576	13169	0.325917	VM	episomal	virulent	5.40685	Y021_meta_k141_249681_1	Salasmaviridae	0	11
A065_virome_k141_157915	18967	0.305636	VM	episomal	virulent	5.40768	A023_meta_k141_175256	Salasmaviridae	0	11
E020_virome_k141_60963	12758	0.446465	VM	episomal	virulent	5.4107	Y021_meta_k141_56280	Salasmaviridae	0	11
B035_virome_k141_44451	11553	0.298537	VM	episomal	temperate	5.41272	A044_virome_k141_127557	Salasmaviridae	0	11
Y025_virome_k141_82884	14346	0.222153	VM	episomal	virulent	5.41462	Y012_virome_k141_64267	Salasmaviridae	0	11
B058_virome_k141_22026	19125	0.303477	VM	episomal	virulent	5.4226	A065_virome_k141_90254	Salasmaviridae	0	11
A028_virome_k141_40530_1	19052	0.305427	VM	prophage	temperate	5.42601	A023_meta_k141_175256	Salasmaviridae	0	11
A057_virome_k141_230593	19487	0.308873	VM	episomal	virulent	5.42612	A010_virome_k141_51780	Salasmaviridae	0	11
C065-1_virome_k141_34088	19756	0.316106	VM	episomal	virulent	5.43852	A023_meta_k141_175256	Salasmaviridae	0	11
C012_virome_k141_120112	19626	0.318251	VM	episomal	temperate	5.44139	A044_virome_k141_127557	Salasmaviridae	0	11
Y033_meta_k141_426930	14262	0.31931	MM	episomal	virulent	5.44639	Y033_meta_k141_426930	Unknown	0	11
X051_virome_k141_51041	13243	0.322434	VM	episomal	virulent	5.45058	Y021_meta_k141_249681_1	Salasmaviridae	0	11
A065_virome_k141_248258	19862	0.31588	VM	episomal	virulent	5.45738	Y031_meta_k141_259841	Salasmaviridae	0	11
A017_meta_k141_149209	19612	0.321436	MM	episomal	virulent	5.46529	A124_meta_k141_29030	Salasmaviridae	0	11
C033_virome_k141_7742	18375	0.304054	VM	episomal	virulent	5.4731	A094_meta_k141_450876	Salasmaviridae	0	11
N041-3_virome_k141_55429	18812	0.322082	VM	episomal	virulent	5.47464	D010_meta_k141_283427_1	Salasmaviridae	0	11
A016_meta_k141_102322	19399	0.320223	MM	episomal	virulent	5.47785	X008_virome_k141_52490	Salasmaviridae	0	11
A071_meta_k141_173138	19418	0.319806	MM	episomal	virulent	5.48308	Y025_virome_k141_84787	Salasmaviridae	0	11
A079_meta_k141_372312	19418	0.320012	MM	episomal	temperate	5.48308	Y025_virome_k141_84787	Salasmaviridae	0	11
A061_virome_k141_238741	19419	0.320047	VM	episomal	temperate	5.48333	Y025_virome_k141_84787	Salasmaviridae	0	11
A064_meta_k141_263601	19419	0.319893	MM	episomal	virulent	5.48333	Y025_virome_k141_84787	Salasmaviridae	0	11
A069_meta_k141_148700	19419	0.319944	MM	episomal	temperate	5.48337	Y025_virome_k141_84787	Salasmaviridae	0	11
N002_meta_k141_20258	19419	0.319893	MM	episomal	temperate	5.48337	Y025_virome_k141_84787	Salasmaviridae	0	11
Y014-1_virome_k141_41606	19420	0.319876	VM	episomal	temperate	5.48348	Y025_virome_k141_84787	Salasmaviridae	0	11
Y012_meta_k141_187219	19420	0.319876	MM	episomal	temperate	5.48349	Y025_virome_k141_84787	Salasmaviridae	0	11
Y014-3_virome_k141_5358	19420	0.31967	VM	episomal	virulent	5.4836	Y025_virome_k141_84787	Salasmaviridae	0	11
D026_meta_k141_1022	19420	0.320237	MM	episomal	virulent	5.48365	Y025_virome_k141_84787	Salasmaviridae	0	15
Y038_meta_k141_25916	19420	0.319773	MM	episomal	virulent	5.48365	Y025_virome_k141_84787	Salasmaviridae	0	11
A042_meta_k141_267070	19420	0.320082	MM	episomal	virulent	5.48374	X008_virome_k141_52490	Salasmaviridae	0	11
A058_meta_k141_239752	19420	0.319928	MM	episomal	temperate	5.48374	X008_virome_k141_52490	Salasmaviridae	0	11
A063_meta_k141_323278	19420	0.319979	MM	episomal	temperate	5.48374	X008_virome_k141_52490	Salasmaviridae	0	11
A035_meta_k141_295622	19420	0.320134	MM	episomal	temperate	5.48374	X008_virome_k141_52490	Salasmaviridae	0	11
Y012_virome_k141_58306	19421	0.319602	VM	episomal	temperate	5.4839	Y025_virome_k141_84787	Salasmaviridae	0	11
Y021_meta_k141_193756	19421	0.319911	MM	episomal	virulent	5.48398	X008_virome_k141_52490	Salasmaviridae	0	11
Y036_meta_k141_135940	19421	0.319963	MM	episomal	virulent	5.48398	X008_virome_k141_52490	Salasmaviridae	0	11
Y002_meta_k141_175307	19421	0.319911	MM	episomal	virulent	5.48398	X008_virome_k141_52490	Salasmaviridae	0	11
D046-2_meta_k141_500683	19421	0.31986	MM	episomal	virulent	5.48402	X008_virome_k141_52490	Salasmaviridae	0	11
D016_meta_k141_259641	19421	0.31986	MM	episomal	virulent	5.48402	X008_virome_k141_52490	Salasmaviridae	0	15
Y031_meta_k141_68428	19421	0.319963	MM	episomal	temperate	5.48402	X008_virome_k141_52490	Salasmaviridae	0	11
A057_meta_k141_310799	19421	0.319963	MM	episomal	temperate	5.48402	X008_virome_k141_52490	Salasmaviridae	0	11
Y023_meta_k141_100258	19421	0.320014	MM	episomal	temperate	5.48402	X008_virome_k141_52490	Salasmaviridae	0	11
A061_meta_k141_308985	19422	0.319689	MM	episomal	virulent	5.48421	Y025_virome_k141_84787	Salasmaviridae	0	11
A017_meta_k141_258932	19422	0.320101	MM	episomal	virulent	5.48422	Y025_virome_k141_84787	Salasmaviridae	0	11
Y015_meta_k141_125647	19422	0.319843	MM	episomal	virulent	5.48426	X008_virome_k141_52490	Salasmaviridae	0	11
Y006_virome_k141_16086	19422	0.319895	VM	episomal	virulent	5.48426	X008_virome_k141_52490	Salasmaviridae	0	11
Y006_meta_k141_224554	19422	0.319946	MM	episomal	virulent	5.4843	X008_virome_k141_52490	Salasmaviridae	0	11
D010_meta_k141_238655	19422	0.319946	MM	episomal	virulent	5.4843	X008_virome_k141_52490	Salasmaviridae	0	15
D048_meta_k141_416475	19422	0.319792	MM	episomal	virulent	5.4843	X008_virome_k141_52490	Salasmaviridae	0	15
D043-2_meta_k141_67084	19422	0.319895	MM	episomal	virulent	5.4843	X008_virome_k141_52490	Salasmaviridae	0	15
A037_meta_k141_326997	19422	0.319946	MM	episomal	virulent	5.4843	X008_virome_k141_52490	Salasmaviridae	0	11
A036_meta_k141_197260	19422	0.319946	MM	episomal	virulent	5.4843	X008_virome_k141_52490	Salasmaviridae	0	11
A044_meta_k141_202307	19422	0.320152	MM	episomal	virulent	5.4843	X008_virome_k141_52490	Salasmaviridae	0	11
Y018_virome_k141_65768	19422	0.319843	VM	episomal	virulent	5.48432	X008_virome_k141_52490	Salasmaviridae	0	11
Y014_meta_k141_115828	19422	0.319895	MM	episomal	virulent	5.48434	X008_virome_k141_52490	Salasmaviridae	0	11
A017_virome_k141_124151	19422	0.319792	VM	episomal	virulent	5.48435	X008_virome_k141_52490	Salasmaviridae	0	11
Y006_meta_k141_54597_1	19260	0.305919	MM	prophage	temperate	5.48525	A023_meta_k141_175256	Salasmaviridae	0	11
Y025_meta_k141_274095_1	19260	0.305919	MM	prophage	temperate	5.48525	A023_meta_k141_175256	Salasmaviridae	0	11
D046-2_meta_k141_528048_1	19260	0.305919	MM	prophage	temperate	5.48525	A023_meta_k141_175256	Salasmaviridae	0	11
Y021_meta_k141_62865_1	19260	0.305919	MM	prophage	temperate	5.48525	A023_meta_k141_175256	Salasmaviridae	0	11
C065_meta_k141_76509	20159	0.299866	MM	episomal	temperate	5.48537	C065_meta_k141_76509	Salasmaviridae	0	11
A053_virome_k141_41995	19145	0.316166	VM	episomal	virulent	5.48656	A010_virome_k141_51780	Salasmaviridae	0	11
Y034_virome_k141_13831_1	19285	0.306508	VM	prophage	temperate	5.49256	A023_meta_k141_175256	Salasmaviridae	0	11
X051-2_meta_k141_106799	10136	0.299822	MM	episomal	temperate	5.49453	B078_meta_k141_174440	Unknown	0	11
X038_virome_k141_67080	19302	0.319811	VM	episomal	virulent	5.49502	D010_meta_k141_283427_1	Salasmaviridae	0	11
Y037_virome_k141_594935	19319	0.322325	VM	episomal	virulent	5.49631	G009-1_virome_k141_28589	Salasmaviridae	0	11
A071_meta_k141_162853	14834	0.323379	MM	episomal	virulent	5.50037	A038_meta_k141_328815	Demerecviridae	0	11
B084_virome_k141_18217	19105	0.430987	VM	episomal	virulent	5.50194	C027_virome_k141_58472	Kyanoviridae	0	11
D058-2_meta_k141_336869	14835	0.323357	MM	episomal	virulent	5.50548	A038_meta_k141_328815	Demerecviridae	0	11
X051_virome_k141_13566_1	19322	0.304989	VM	prophage	temperate	5.50618	A023_meta_k141_175256	Salasmaviridae	0	11
X034_virome_k141_50345_1	19323	0.305025	VM	prophage	temperate	5.50638	A023_meta_k141_175256	Salasmaviridae	0	11
C010_virome_k141_51475_1	19323	0.30518	VM	prophage	temperate	5.50645	A023_meta_k141_175256	Salasmaviridae	0	11
X018_meta_k141_70747_1	19323	0.304973	MM	prophage	temperate	5.50646	A023_meta_k141_175256	Salasmaviridae	0	11
B026_meta_k141_85337_1	19323	0.304973	MM	prophage	temperate	5.50646	A023_meta_k141_175256	Salasmaviridae	0	11
C045_virome_k141_3684_1	19323	0.305025	VM	prophage	temperate	5.50646	A023_meta_k141_175256	Salasmaviridae	0	11
X007_virome_k141_44854_1	19323	0.304973	VM	prophage	temperate	5.50646	A023_meta_k141_175256	Salasmaviridae	0	11
A094_virome_k141_7857_1	19323	0.305129	VM	prophage	temperate	5.50646	A023_meta_k141_175256	Salasmaviridae	0	11
A013_virome_k141_9118_1	19323	0.305077	VM	prophage	temperate	5.50656	A023_meta_k141_175256	Salasmaviridae	0	11
X014_meta_k141_62077_1	19323	0.304973	MM	prophage	temperate	5.50671	A023_meta_k141_175256	Salasmaviridae	0	11
X007_meta_k141_82919_1	19323	0.305025	MM	prophage	temperate	5.50671	A023_meta_k141_175256	Salasmaviridae	0	11
B084_virome_k141_24493_1	19325	0.305097	VM	prophage	temperate	5.50703	A023_meta_k141_175256	Salasmaviridae	0	11
B035_virome_k141_16811_1	19325	0.305045	VM	prophage	temperate	5.50703	A023_meta_k141_175256	Salasmaviridae	0	11
A020_virome_k141_7056	13609	0.294952	VM	episomal	virulent	5.50773	A038_virome_k141_30139	Unknown	0	11
A042_meta_k141_249722	19219	0.316093	MM	episomal	virulent	5.50876	A010_virome_k141_51780	Salasmaviridae	0	11
Y030_meta_k141_181632	19532	0.319476	MM	episomal	virulent	5.51532	X008_virome_k141_52490	Salasmaviridae	0	11
X039_meta_k141_201175	13552	0.357659	MM	episomal	virulent	5.51624	B092_virome_k141_42031	Salasmaviridae	0	11
X008_virome_k141_190984	19864	0.32058	VM	episomal	temperate	5.51821	A065_virome_k141_90254	Salasmaviridae	0	11
A061_virome_k141_200674	12166	0.441723	VM	episomal	virulent	5.51984	Y003_virome_k141_85145	Kyanoviridae	0	11
X039_meta_k141_134085_1	19883	0.310366	MM	prophage	temperate	5.52608	X055_meta_k141_320286	Salasmaviridae	0	15
Y028_meta_k141_191474	14288	0.327198	MM	episomal	virulent	5.53488	Y028_meta_k141_191474	Demerecviridae	0	11
A061_virome_k141_49181	19493	0.321654	VM	episomal	virulent	5.53769	D010_meta_k141_283427_1	Salasmaviridae	0	11
X059-2_meta_k141_123247	12896	0.427652	MM	episomal	virulent	5.53774	X024_virome_k141_38157	Salasmaviridae	0	11
Y015_meta_k141_5097	13826	0.334732	MM	episomal	virulent	5.54049	Y015_meta_k141_5097	Straboviridae	0	11
B023_meta_k141_158512_1	10076	0.429635	MM	prophage	temperate	5.54492	X024_virome_k141_38157	Salasmaviridae	0	15
B042_meta_k141_20625_1	10081	0.429719	MM	prophage	temperate	5.5483	X024_virome_k141_38157	Salasmaviridae	0	15
A071_meta_k141_166236	20353	0.316808	MM	episomal	virulent	5.56228	D072_meta_k141_219285	Salasmaviridae	0	11
C033_virome_k141_95932	19408	0.313994	VM	episomal	temperate	5.56276	A010_virome_k141_51780	Salasmaviridae	0	11
X031_meta_k141_193708	19554	0.322798	MM	episomal	virulent	5.56622	D010_meta_k141_283427_1	Salasmaviridae	0	11
A010_virome_k141_107511	10263	0.539901	VM	episomal	virulent	5.56911	Y036_virome_k141_47829	Unknown	0	11
Y033_virome_k141_183715	18858	0.320129	VM	episomal	temperate	5.56933	Y031_meta_k141_259841	Salasmaviridae	0	11
Y006_virome_k141_55914_1	19565	0.307897	VM	prophage	temperate	5.57211	A023_meta_k141_175256	Salasmaviridae	0	11
Y031_virome_k141_257491	13665	0.234029	VM	episomal	temperate	5.57544	C010_virome_k141_51005	Salasmaviridae	0	11
B051_meta_k141_333210	13460	0.380906	MM	episomal	virulent	5.5879	B047_meta_k141_210678	Salasmaviridae	0	11
A094_virome_k141_58247	12546	0.444524	VM	episomal	virulent	5.58835	Y003_virome_k141_85145	Kyanoviridae	0	11
A063_meta_k141_226881	13873	0.273841	MM	episomal	virulent	5.58895	Y021_meta_k141_145102	Salasmaviridae	0	11
B039_meta_k141_58817	10120	0.276087	MM	episomal	temperate	5.59047	X027_virome_k141_52372	Salasmaviridae	0	11
X008_virome_k141_160063	13469	0.380652	VM	episomal	virulent	5.59164	B047_meta_k141_210678	Salasmaviridae	0	11
X034_meta_k141_100344_1	19625	0.306955	MM	prophage	temperate	5.59261	A023_meta_k141_175256	Salasmaviridae	0	11
X052_virome_k141_80871	13473	0.380687	VM	episomal	virulent	5.5933	B047_meta_k141_210678	Salasmaviridae	0	11
X039_virome_k141_20348	19561	0.310311	VM	episomal	virulent	5.59879	Y031_meta_k141_259841	Salasmaviridae	0	11
A079_virome_k141_17655_1	19702	0.307786	VM	prophage	temperate	5.60543	A023_meta_k141_175256	Salasmaviridae	0	11
D010_virome_k141_121844	16892	0.425704	VM	episomal	virulent	5.60934	Y003_virome_k141_85145	Kyanoviridae	0	11
A052_meta_k141_329798	14289	0.330884	MM	episomal	virulent	5.61	A010_meta_k141_465339	Unknown	0	15
C012_virome_k141_154289_1	19687	0.308071	VM	prophage	temperate	5.61036	A023_meta_k141_175256	Salasmaviridae	0	11
C012_meta_k141_58525_1	10198	0.429104	MM	prophage	temperate	5.61119	X024_virome_k141_38157	Salasmaviridae	0	15
X008_meta_k141_140359	13908	0.351237	MM	episomal	virulent	5.61475	B100-2_virome_k141_80871	Salasmaviridae	0	11
X028_virome_k141_30358	19963	0.465712	VM	episomal	virulent	5.62221	B010_virome_k141_63223	Salasmaviridae	0	11
A038-2_virome_k141_11805	13932	0.25847	VM	episomal	virulent	5.62952	Y021_meta_k141_145102	Salasmaviridae	0	11
C012_virome_k141_110677_1	23627	0.294367	VM	prophage	temperate	5.63015	B084_virome_k141_572_1	Salasmaviridae	0	11
X069-1_virome_k141_30721_1	23636	0.294551	VM	prophage	temperate	5.63243	B084_virome_k141_572_1	Salasmaviridae	0	11
Y014-1_virome_k141_92409	20501	0.317253	VM	episomal	virulent	5.63386	A044_virome_k141_127557	Salasmaviridae	0	11
A023_virome_k141_20655_1	19818	0.310728	VM	prophage	temperate	5.6361	A023_meta_k141_175256	Salasmaviridae	0	11
D072_meta_k141_342206	15126	0.330755	MM	episomal	virulent	5.63919	B055_meta_k141_28894	Unknown	0	11
D048_virome_k141_30285	19853	0.317735	VM	episomal	virulent	5.64114	X008_virome_k141_52490	Salasmaviridae	0	11
A013_virome_k141_98110	20717	0.303664	VM	episomal	virulent	5.64689	Y031_meta_k141_259841	Salasmaviridae	0	11
B035_virome_k141_28729	20349	0.31063	VM	episomal	virulent	5.64807	X055_meta_k141_320286	Salasmaviridae	0	11
E030_virome_k141_40557	19837	0.303473	VM	episomal	virulent	5.65302	A023_meta_k141_175256	Salasmaviridae	0	11
A103_virome_k141_54299	14557	0.325342	VM	episomal	virulent	5.65398	A038_meta_k141_328815	Demerecviridae	0	11
B050-1_virome_k141_29109	12188	0.441254	VM	episomal	virulent	5.65426	Y003_virome_k141_85145	Kyanoviridae	0	11
A064_virome_k141_79460	20038	0.318994	VM	episomal	temperate	5.65812	Y025_virome_k141_84787	Salasmaviridae	0	11
Y014-3_virome_k141_42249	14613	0.241566	VM	episomal	virulent	5.65943	Y006_virome_k141_41519	Salasmaviridae	0	11
X039_virome_k141_16809_1	18928	0.301669	VM	prophage	temperate	5.66209	B084_virome_k141_572_1	Salasmaviridae	0	11
Y033_meta_k141_389433	15257	0.323655	MM	episomal	virulent	5.66242	A038_meta_k141_328815	Demerecviridae	0	11
Y015_meta_k141_199378	22642	0.296175	MM	episomal	virulent	5.6629	A038_virome_k141_48315	Salasmaviridae	0	11
Y034_meta_k141_188384	22642	0.296308	MM	episomal	virulent	5.6629	A038_virome_k141_48315	Salasmaviridae	0	11
Y014-1_virome_k141_90917_1	19937	0.308672	VM	prophage	temperate	5.67806	A023_meta_k141_175256	Salasmaviridae	0	11
Y003_virome_k141_44884	14118	0.364995	VM	episomal	virulent	5.68037	D072_meta_k141_50686	Salasmaviridae	0	11
A061_meta_k141_56460	19788	0.303315	MM	episomal	virulent	5.68168	A023_meta_k141_175256	Salasmaviridae	0	11
A058_virome_k141_58820	15213	0.331098	VM	episomal	virulent	5.68417	C027_meta_k141_248196	Demerecviridae	0	11
Y014-1_virome_k141_85255	20762	0.317792	VM	episomal	temperate	5.68522	A044_virome_k141_127557	Salasmaviridae	0	11
A016_meta_k141_64477	20217	0.315378	MM	episomal	virulent	5.68623	A094_meta_k141_450876	Salasmaviridae	0	11
B092_meta_k141_217932	14274	0.355121	MM	episomal	virulent	5.69032	B100-2_virome_k141_80871	Salasmaviridae	0	11
A058_virome_k141_141035	14996	0.331022	VM	episomal	virulent	5.69135	A038_meta_k141_328815	Demerecviridae	0	11
A039_virome_k141_103176	15063	0.312819	VM	episomal	virulent	5.69259	A017_meta_k141_63905	Demerecviridae	0	11
E030_virome_k141_46493	20531	0.317715	VM	episomal	virulent	5.6983	A044_virome_k141_127557	Salasmaviridae	0	11
Y036_meta_k141_170591	20023	0.319483	MM	episomal	virulent	5.70044	D010_meta_k141_283427_1	Salasmaviridae	0	11
Y007_virome_k141_167854	14726	0.36534	VM	episomal	virulent	5.70307	Y003_virome_k141_20597	Unknown	0	11
E030_virome_k141_37811	19834	0.3133	VM	episomal	virulent	5.70462	A065_virome_k141_90254	Salasmaviridae	0	11
D043_virome_k141_26888	12582	0.303211	VM	episomal	virulent	5.70512	Y003_virome_k141_78300	Salasmaviridae	0	11
C033_meta_k141_241511	15637	0.315086	MM	episomal	virulent	5.70663	C027_meta_k141_248196	Demerecviridae	0	11
A039_meta_k141_375939	20045	0.319631	MM	episomal	virulent	5.7067	D010_meta_k141_283427_1	Salasmaviridae	0	11
E026_meta_k141_218171	20801	0.302005	MM	episomal	virulent	5.70962	A079_meta_k141_176477	Salasmaviridae	0	15
A010_meta_k141_207321	20804	0.301961	MM	episomal	virulent	5.71044	A079_meta_k141_176477	Salasmaviridae	0	11
A013_meta_k141_259255	20804	0.301913	MM	episomal	virulent	5.7105	A079_meta_k141_176477	Salasmaviridae	0	11
N002_meta_k141_256324	20807	0.302014	MM	episomal	virulent	5.71128	A079_meta_k141_176477	Salasmaviridae	0	11
A089_meta_k141_111159	20817	0.301965	MM	episomal	virulent	5.71401	A079_meta_k141_176477	Salasmaviridae	0	11
X069-1_virome_k141_38797	20871	0.31527	VM	episomal	virulent	5.71623	A023_meta_k141_175256	Salasmaviridae	0	11
Y006_virome_k141_7452	14166	0.301144	VM	episomal	virulent	5.71968	Y021_meta_k141_249681_1	Salasmaviridae	0	11
A023_meta_k141_191	20862	0.30208	MM	episomal	temperate	5.7261	A079_meta_k141_176477	Salasmaviridae	0	11
B050-2_virome_k141_5704	20082	0.447117	VM	episomal	virulent	5.7286	C027_virome_k141_58472	Kyanoviridae	0	11
Y014-1_virome_k141_39100	14658	0.244303	VM	episomal	virulent	5.73911	Y014-3_virome_k141_2745	Unknown	0	11
Y025_virome_k141_56530	14799	0.270559	VM	episomal	virulent	5.73982	Y014-1_virome_k141_62065	Herelleviridae	0	11
Y014-2_virome_k141_8602	10010	0.319081	VM	episomal	virulent	5.75217	Y012_meta_k141_29216	Salasmaviridae	0	11
Y002_virome_k141_209369	20207	0.321374	VM	episomal	virulent	5.75281	D010_meta_k141_283427_1	Salasmaviridae	0	11
X008_meta_k141_71361	20121	0.30247	MM	episomal	virulent	5.75482	A023_meta_k141_175256	Salasmaviridae	0	11
A083_meta_k141_67233	15037	0.329787	MM	episomal	virulent	5.75686	A038_meta_k141_328815	Demerecviridae	0	11
X049_virome_k141_23841	13142	0.441866	VM	episomal	virulent	5.76141	Y003_virome_k141_85145	Kyanoviridae	0	11
A064_virome_k141_207628	17358	0.484618	VM	episomal	virulent	5.7632	B005_virome_k141_17153	Salasmaviridae	0	11
A124-2_virome_k141_11173_1	15477	0.28649	VM	prophage	temperate	5.76344	A038-2_virome_k141_57129_1	Unknown	0	11
A010_meta_k141_262018	14318	0.276505	MM	episomal	virulent	5.77529	Y021_meta_k141_145102	Salasmaviridae	0	11
Y028_virome_k141_30968	24215	0.294735	VM	episomal	virulent	5.77794	B084_virome_k141_572_1	Salasmaviridae	0	11
A039_virome_k141_62435	11118	0.295827	VM	episomal	virulent	5.78147	A038_meta_k141_263184	Salasmaviridae	0	11
D072_meta_k141_93313	15522	0.324958	MM	episomal	virulent	5.78723	A017_meta_k141_63905	Demerecviridae	0	11
A058_meta_k141_200963	15523	0.324808	MM	episomal	virulent	5.7876	A017_meta_k141_63905	Demerecviridae	0	11
A063_meta_k141_19562	15523	0.325002	MM	episomal	virulent	5.7876	A017_meta_k141_63905	Demerecviridae	0	11
A069_meta_k141_19513	15523	0.324937	MM	episomal	virulent	5.7876	A017_meta_k141_63905	Demerecviridae	0	11
B063_virome_k141_24601	20673	0.31471	VM	episomal	virulent	5.78899	A094_meta_k141_450876	Salasmaviridae	0	11
A042_meta_k141_67443	15529	0.325069	MM	episomal	virulent	5.78984	A017_meta_k141_63905	Demerecviridae	0	11
A040_meta_k141_152132	15122	0.336331	MM	episomal	virulent	5.79017	C027_meta_k141_248196	Demerecviridae	0	11
N041-3_virome_k141_102661	20099	0.423603	VM	episomal	virulent	5.79034	Y003_virome_k141_85145	Kyanoviridae	0	11
A124-2_virome_k141_18617_1	20204	0.32157	VM	prophage	temperate	5.79144	Y006_virome_k141_42904_1	Salasmaviridae	0	11
C027_virome_k141_36914	15001	0.323378	VM	episomal	virulent	5.79188	C027_meta_k141_248196	Demerecviridae	0	11
A069_meta_k141_1339	15141	0.330163	MM	episomal	virulent	5.79618	A038_meta_k141_328815	Demerecviridae	0	11
A036_meta_k141_210977	15141	0.330097	MM	episomal	virulent	5.79618	A038_meta_k141_328815	Demerecviridae	0	11
A114_meta_k141_202333	15141	0.330493	MM	episomal	virulent	5.79667	A038_meta_k141_328815	Demerecviridae	0	11
A079_meta_k141_449193	15141	0.330493	MM	episomal	virulent	5.79667	A038_meta_k141_328815	Demerecviridae	0	11
A110_meta_k141_208074	15141	0.330295	MM	episomal	virulent	5.79667	A038_meta_k141_328815	Demerecviridae	0	11
X069-1_virome_k141_51230_1	21200	0.307123	VM	prophage	temperate	5.79771	B084_meta_k141_42072	Salasmaviridae	0	11
B047_virome_k141_59188	14618	0.330962	VM	episomal	virulent	5.7985	B100-2_virome_k141_80871	Salasmaviridae	0	11
Y016_virome_k141_166219	23161	0.294461	VM	episomal	virulent	5.80031	A038_virome_k141_48315	Salasmaviridae	0	11
A094_virome_k141_84893	15525	0.332689	VM	episomal	virulent	5.8006	C027_meta_k141_248196	Demerecviridae	0	11
Y014-2_virome_k141_92813	15351	0.22448	VM	episomal	virulent	5.80271	Y012_virome_k141_64267	Salasmaviridae	0	11
D058-2_meta_k141_190620_1	21236	0.303777	MM	prophage	temperate	5.8038	Y031_meta_k141_259841	Salasmaviridae	0	11
Y014-1_virome_k141_90721	14982	0.240288	VM	episomal	virulent	5.80594	Y006_virome_k141_41519	Salasmaviridae	0	11
N041-3_virome_k141_769	20398	0.318463	VM	episomal	temperate	5.80931	A044_virome_k141_127557	Salasmaviridae	0	11
A027_meta_k141_46885	15586	0.324265	MM	episomal	virulent	5.81109	A017_meta_k141_63905	Demerecviridae	0	11
Y031_meta_k141_42845	19964	0.319675	MM	episomal	virulent	5.81207	D010_meta_k141_283427_1	Salasmaviridae	0	11
B084_virome_k141_3745_1	20083	0.29647	VM	prophage	temperate	5.81359	B084_virome_k141_3745_1	Salasmaviridae	0	11
B078_virome_k141_60703_1	20083	0.29647	VM	prophage	temperate	5.81359	B084_virome_k141_3745_1	Salasmaviridae	0	11
N041_meta_k141_391931	20296	0.315826	MM	episomal	temperate	5.81708	A010_virome_k141_51780	Salasmaviridae	0	11
C033_virome_k141_18671	20956	0.314278	VM	episomal	virulent	5.81885	A023_meta_k141_175256	Salasmaviridae	0	11
A053_meta_k141_361669	20340	0.314503	MM	episomal	virulent	5.82943	A010_virome_k141_51780	Salasmaviridae	0	11
A061_virome_k141_233189	20031	0.435525	VM	episomal	virulent	5.83626	C027_virome_k141_58472	Kyanoviridae	0	11
Y034_virome_k141_75427	10777	0.335715	VM	episomal	virulent	5.84863	Y033_virome_k141_121168	Salasmaviridae	0	11
C027_meta_k141_88944	10590	0.280831	MM	episomal	virulent	5.85463	B084_meta_k141_95821	Salasmaviridae	0	11
B035_meta_k141_160151	21069	0.310266	MM	episomal	virulent	5.85492	A094_meta_k141_450876	Salasmaviridae	0	11
B039_virome_k141_54212	14697	0.354222	VM	episomal	virulent	5.85895	B100-2_virome_k141_80871	Salasmaviridae	0	11
A020_virome_k141_47082	10249	0.302469	VM	episomal	virulent	5.86336	A038_meta_k141_263184	Salasmaviridae	0	11
X065_virome_k141_50785	20559	0.448271	VM	episomal	virulent	5.86466	C027_virome_k141_58472	Kyanoviridae	0	11
A124-1_virome_k141_44485	21461	0.315642	VM	episomal	temperate	5.87237	D072_meta_k141_219285	Salasmaviridae	0	11
B047_virome_k141_26584	19756	0.308615	VM	episomal	virulent	5.87286	A094_meta_k141_450876	Salasmaviridae	0	11
A069_virome_k141_10219	14587	0.321176	VM	episomal	virulent	5.8821	A039_virome_k141_35292	Salasmaviridae	0	11
G027_virome_k141_17197_1	14470	0.303179	VM	prophage	temperate	5.88946	X038_meta_k141_126678	Salasmaviridae	0	11
X044_virome_k141_45256	14858	0.329654	VM	episomal	virulent	5.89348	B100-2_virome_k141_80871	Salasmaviridae	0	11
A028_virome_k141_68267	21023	0.332303	VM	episomal	virulent	5.8939	Y025_virome_k141_84787	Salasmaviridae	0	11
A040_meta_k141_226825	21044	0.332399	MM	episomal	virulent	5.89977	Y025_virome_k141_84787	Salasmaviridae	0	11
A020_virome_k141_60148	11788	0.298269	VM	episomal	virulent	5.90771	A038_virome_k141_67731	Salasmaviridae	0	11
A023_meta_k141_103256	21585	0.320037	MM	episomal	temperate	5.91315	Y031_meta_k141_259841	Salasmaviridae	0	11
N041_meta_k141_258309	23646	0.295357	MM	episomal	virulent	5.9154	A038_virome_k141_48315	Salasmaviridae	0	11
A038_meta_k141_251494	23646	0.295357	MM	episomal	virulent	5.9154	A038_virome_k141_48315	Salasmaviridae	0	11
D081_meta_k141_347739	23646	0.295357	MM	episomal	virulent	5.9154	A038_virome_k141_48315	Salasmaviridae	0	11
D072_meta_k141_219684	23646	0.295357	MM	episomal	virulent	5.9154	A038_virome_k141_48315	Salasmaviridae	0	11
A023_meta_k141_118218	23646	0.295357	MM	episomal	virulent	5.9154	A038_virome_k141_48315	Salasmaviridae	0	11
Y012_virome_k141_38325	21584	0.320515	VM	episomal	temperate	5.91613	Y031_meta_k141_259841	Salasmaviridae	0	11
Y038_meta_k141_221629	23656	0.295274	MM	episomal	virulent	5.91795	A038_virome_k141_48315	Salasmaviridae	0	11
A023_meta_k141_180369	14488	0.332275	MM	episomal	virulent	5.92072	A017_meta_k141_63905	Demerecviridae	0	11
A036_virome_k141_79991	11011	0.332213	VM	episomal	temperate	5.92163	C027_virome_k141_17917	Salasmaviridae	0	11
A063_virome_k141_86780	14654	0.332264	VM	episomal	virulent	5.92385	A039_virome_k141_35292	Salasmaviridae	0	11
Y006_meta_k141_127593	23710	0.295698	MM	episomal	virulent	5.93141	A038_virome_k141_48315	Salasmaviridae	0	11
X069_meta_k141_96756	14592	0.351425	MM	episomal	virulent	5.93519	B092_virome_k141_42031	Salasmaviridae	0	11
B053_virome_k141_24973	21624	0.312246	VM	episomal	virulent	5.93702	B084_meta_k141_42072	Salasmaviridae	0	11
A110_meta_k141_4526	15803	0.319939	MM	episomal	virulent	5.93975	A017_meta_k141_63905	Demerecviridae	0	11
Y014-1_virome_k141_15414	10485	0.31855	VM	episomal	virulent	5.9409	Y012_meta_k141_29216	Salasmaviridae	0	11
C045_virome_k141_23781	14692	0.344201	VM	episomal	virulent	5.95111	B100-2_virome_k141_80871	Salasmaviridae	0	11
A028_meta_k141_147830	20174	0.299494	MM	episomal	virulent	5.95541	Y006_virome_k141_32603	Salasmaviridae	0	11
A023_virome_k141_54991	10187	0.411898	VM	episomal	virulent	5.95852	X024_virome_k141_38157	Salasmaviridae	0	11
A044_virome_k141_89737	21183	0.463721	VM	episomal	virulent	5.9658	B010_virome_k141_63223	Salasmaviridae	0	11
X008_virome_k141_139641	21084	0.305445	VM	episomal	virulent	5.97518	A065_virome_k141_90254	Salasmaviridae	0	11
B100-1_virome_k141_24855	20800	0.312692	VM	episomal	virulent	5.97709	Y031_meta_k141_259841	Salasmaviridae	0	11
Y006_virome_k141_32603	20230	0.301483	VM	episomal	virulent	5.9788	Y006_virome_k141_32603	Salasmaviridae	0	11
A061_meta_k141_163645	21488	0.317526	MM	episomal	virulent	5.98055	Y031_meta_k141_259841	Salasmaviridae	0	11
A065_meta_k141_6142	21783	0.311298	MM	episomal	temperate	5.98498	B084_meta_k141_42072	Salasmaviridae	0	11
X065_virome_k141_51315	19746	0.458675	VM	episomal	virulent	5.98517	C051_virome_k141_75336	Salasmaviridae	0	11
A064_meta_k141_217269	15732	0.331172	MM	episomal	virulent	5.98935	A038_meta_k141_328815	Demerecviridae	0	11
X028_virome_k141_2320	20968	0.44649	VM	episomal	virulent	5.99024	C027_virome_k141_58472	Kyanoviridae	0	11
C065-3_virome_k141_16771	10603	0.513628	VM	episomal	virulent	5.99419	A013_virome_k141_206277	Unknown	0	11
X052_virome_k141_10407	10818	0.475411	VM	episomal	virulent	5.99748	B010_virome_k141_23628	Salasmaviridae	0	11
C012_meta_k141_54195	15191	0.360213	MM	episomal	virulent	5.99878	B100-2_virome_k141_80871	Salasmaviridae	0	11
G009-3_virome_k141_17619	21587	0.309214	VM	episomal	virulent	5.99912	A094_meta_k141_450876	Salasmaviridae	0	11
A016_virome_k141_96023	21081	0.324036	VM	episomal	virulent	6.00159	D010_meta_k141_283427_1	Salasmaviridae	0	11
Y014-2_virome_k141_54887	21379	0.32256	VM	episomal	virulent	6.01087	Y025_virome_k141_84787	Salasmaviridae	0	11
A037_virome_k141_230288	13770	0.437691	VM	episomal	virulent	6.01433	Y003_virome_k141_85145	Kyanoviridae	0	11
E009_virome_k141_26053	21377	0.322449	VM	episomal	virulent	6.01767	Y025_virome_k141_84787	Salasmaviridae	0	11
X027_meta_k141_249718_1	21675	0.30925	MM	prophage	temperate	6.01924	X055_meta_k141_320286	Salasmaviridae	0	15
A044_virome_k141_187591	14221	0.421067	VM	episomal	virulent	6.01987	Y021_meta_k141_56280	Salasmaviridae	0	11
C005_meta_k141_13810_1	21678	0.309392	MM	prophage	temperate	6.02002	X055_meta_k141_320286	Salasmaviridae	0	15
X057_virome_k141_67176	19611	0.311509	VM	episomal	virulent	6.02098	A065_virome_k141_90254	Salasmaviridae	0	11
A058_meta_k141_97908	15729	0.330663	MM	episomal	virulent	6.02291	A038_meta_k141_328815	Demerecviridae	0	11
X047_meta_k141_32044	15108	0.331943	MM	episomal	virulent	6.02454	B092_virome_k141_42031	Salasmaviridae	0	15
A013_meta_k141_140611	14523	0.305447	MM	episomal	virulent	6.02675	N041_meta_k141_394013	Salasmaviridae	0	11
Y014-1_virome_k141_55135	12821	0.240777	VM	episomal	virulent	6.02683	Y012_virome_k141_34770	Salasmaviridae	0	11
Y014-2_virome_k141_67889	15946	0.242569	VM	episomal	temperate	6.02851	X057_meta_k141_3202_1	Salasmaviridae	0	11
C065_meta_k141_26758	21185	0.319849	MM	episomal	virulent	6.02859	D010_meta_k141_283427_1	Salasmaviridae	0	11
A039_virome_k141_107269	14656	0.258597	VM	episomal	temperate	6.02875	A103_virome_k141_49170	Salasmaviridae	0	11
A064_virome_k141_58054	21226	0.319514	VM	episomal	virulent	6.03059	D010_meta_k141_283427_1	Salasmaviridae	0	11
B098_meta_k141_198105	21218	0.321944	MM	episomal	virulent	6.03165	D010_meta_k141_283427_1	Salasmaviridae	0	11
N041_meta_k141_33201	14953	0.287835	MM	episomal	virulent	6.03165	Y021_meta_k141_145102	Salasmaviridae	0	11
E020_virome_k141_97895	21425	0.306511	VM	episomal	virulent	6.03376	A079_meta_k141_176477	Salasmaviridae	0	11
Y025_meta_k141_241093	21451	0.32143	MM	episomal	virulent	6.03826	Y025_virome_k141_84787	Salasmaviridae	0	11
E017-1_virome_k141_86304	21452	0.321975	VM	episomal	virulent	6.03878	Y025_virome_k141_84787	Salasmaviridae	0	11
A044_meta_k141_1258	21262	0.319631	MM	episomal	virulent	6.04029	D010_meta_k141_283427_1	Salasmaviridae	0	11
A071_meta_k141_103003	15786	0.330483	MM	episomal	virulent	6.04473	A038_meta_k141_328815	Demerecviridae	0	11
C033_meta_k141_13929_1	21790	0.309867	MM	prophage	temperate	6.05008	X055_meta_k141_320286	Salasmaviridae	0	15
A013_meta_k141_127684	21503	0.322002	MM	episomal	virulent	6.05314	Y025_virome_k141_84787	Salasmaviridae	0	15
X011_virome_k141_3004_1	21802	0.309742	VM	prophage	temperate	6.05339	X055_meta_k141_320286	Salasmaviridae	0	11
X024_meta_k141_99517_1	21803	0.309728	MM	prophage	temperate	6.05364	X055_meta_k141_320286	Salasmaviridae	0	15
X011_meta_k141_4885_1	21807	0.3099	MM	prophage	temperate	6.05454	X055_meta_k141_320286	Salasmaviridae	0	11
X051-2_meta_k141_28412_1	21806	0.309777	MM	prophage	temperate	6.05459	X055_meta_k141_320286	Salasmaviridae	0	15
G027_meta_k141_147997	21299	0.323208	MM	episomal	virulent	6.05475	D010_meta_k141_283427_1	Salasmaviridae	0	11
B026_meta_k141_1911_1	21808	0.309749	MM	prophage	temperate	6.05503	X055_meta_k141_320286	Salasmaviridae	0	11
B023_meta_k141_46084_1	21808	0.309703	MM	prophage	temperate	6.05503	X055_meta_k141_320286	Salasmaviridae	0	15
A061_virome_k141_217357	20251	0.311096	VM	episomal	virulent	6.05629	A065_virome_k141_90254	Salasmaviridae	0	11
C012_meta_k141_90080_1	21818	0.309561	MM	prophage	temperate	6.0566	X055_meta_k141_320286	Salasmaviridae	0	15
Y034_meta_k141_167908	21519	0.32218	MM	episomal	virulent	6.05745	Y025_virome_k141_84787	Salasmaviridae	0	11
E026_meta_k141_88749	21519	0.32232	MM	episomal	virulent	6.05745	Y025_virome_k141_84787	Salasmaviridae	0	15
A020_meta_k141_211616	21519	0.32218	MM	episomal	virulent	6.05765	Y025_virome_k141_84787	Salasmaviridae	0	15
D068_meta_k141_155151	21520	0.322258	MM	episomal	virulent	6.05774	Y025_virome_k141_84787	Salasmaviridae	0	15
D072_meta_k141_86405	21520	0.322398	MM	episomal	virulent	6.05774	Y025_virome_k141_84787	Salasmaviridae	0	11
A067_meta_k141_105067	21520	0.322305	MM	episomal	virulent	6.05793	Y025_virome_k141_84787	Salasmaviridae	0	15
E020_meta_k141_56353	21520	0.322351	MM	episomal	virulent	6.05793	Y025_virome_k141_84787	Salasmaviridae	0	11
E030_meta_k141_1557	21520	0.322351	MM	episomal	virulent	6.05793	Y025_virome_k141_84787	Salasmaviridae	0	15
A103_meta_k141_77169	21520	0.322119	MM	episomal	virulent	6.05793	Y025_virome_k141_84787	Salasmaviridae	0	15
A023_meta_k141_54639	21520	0.322119	MM	episomal	virulent	6.05793	Y025_virome_k141_84787	Salasmaviridae	0	11
A089_meta_k141_157441	21520	0.322398	MM	episomal	virulent	6.05793	Y025_virome_k141_84787	Salasmaviridae	0	11
E009_meta_k141_29441	21520	0.322258	MM	episomal	virulent	6.05793	Y025_virome_k141_84787	Salasmaviridae	0	15
A094_meta_k141_294691	21521	0.322383	MM	episomal	virulent	6.05821	Y025_virome_k141_84787	Salasmaviridae	0	15
A027_meta_k141_126717	21520	0.322305	MM	episomal	virulent	6.05836	Y025_virome_k141_84787	Salasmaviridae	0	11
A083_virome_k141_52212	20681	0.500459	VM	episomal	virulent	6.06619	B078_virome_k141_74762	Salasmaviridae	0	11
X028_virome_k141_2808	14655	0.378369	VM	episomal	virulent	6.084	B047_meta_k141_210678	Salasmaviridae	0	11
X015_meta_k141_142596	14656	0.378275	MM	episomal	virulent	6.08442	B047_meta_k141_210678	Salasmaviridae	0	11
C051_meta_k141_153878_1	21917	0.309395	MM	prophage	temperate	6.08548	X055_meta_k141_320286	Salasmaviridae	0	15
A044_meta_k141_233101	15933	0.335153	MM	episomal	virulent	6.09937	A038_meta_k141_328815	Demerecviridae	0	11
A089_meta_k141_62931	13602	0.250478	MM	episomal	virulent	6.10048	A083_virome_k141_3564	Salasmaviridae	0	11
C033_virome_k141_76095	21287	0.311364	VM	episomal	virulent	6.10269	A065_virome_k141_90254	Salasmaviridae	0	11
X057_meta_k141_186919_1	21575	0.30336	MM	prophage	temperate	6.11018	C005_virome_k141_53520	Salasmaviridae	0	11
D048_meta_k141_148737	14723	0.479046	MM	episomal	virulent	6.11197	D046-2_meta_k141_376043	Autographiviridae	0	11
N041-2_virome_k141_99218_1	22308	0.312354	VM	prophage	temperate	6.11205	A044_virome_k141_127557	Salasmaviridae	0	11
X027_virome_k141_15788	21309	0.317002	VM	episomal	virulent	6.11903	A065_virome_k141_90254	Salasmaviridae	0	11
A028_virome_k141_73335	10009	0.404236	VM	episomal	virulent	6.12583	D043_virome_k141_63059	Salasmaviridae	0	11
Y028_meta_k141_480856	21436	0.304534	MM	episomal	virulent	6.12615	A023_meta_k141_175256	Salasmaviridae	0	11
N003_meta_k141_200256	21436	0.304348	MM	episomal	virulent	6.12615	A023_meta_k141_175256	Salasmaviridae	0	11
Y002_meta_k141_21341	21439	0.304445	MM	episomal	virulent	6.12701	A023_meta_k141_175256	Salasmaviridae	0	11
Y002_virome_k141_13961	21439	0.304445	VM	episomal	virulent	6.12701	A023_meta_k141_175256	Salasmaviridae	0	11
Y018_virome_k141_28350	21439	0.304445	VM	episomal	virulent	6.12701	A023_meta_k141_175256	Salasmaviridae	0	11
A089_virome_k141_52075	21756	0.464653	VM	episomal	virulent	6.12717	B010_virome_k141_63223	Salasmaviridae	0	11
B078_meta_k141_24066_1	22080	0.30865	MM	prophage	temperate	6.13064	X055_meta_k141_320286	Salasmaviridae	0	15
X057_virome_k141_57285	15104	0.26013	VM	episomal	temperate	6.13457	A103_virome_k141_49170	Salasmaviridae	0	11
A038-1_virome_k141_139029	11446	0.443911	VM	episomal	virulent	6.13697	Y003_virome_k141_85145	Kyanoviridae	0	11
N002_meta_k141_307650	22331	0.316421	MM	episomal	temperate	6.13803	Y031_meta_k141_259841	Salasmaviridae	0	11
Y016_meta_k141_187375	21950	0.30246	MM	episomal	temperate	6.1401	A079_meta_k141_176477	Salasmaviridae	0	11
B041_meta_k141_98236	10395	0.34507	MM	episomal	virulent	6.14386	X015_meta_k141_20056	Unknown	0	15
Y014-3_virome_k141_52882	21603	0.318289	VM	episomal	virulent	6.14501	D010_meta_k141_283427_1	Salasmaviridae	0	11
X049_virome_k141_19036	15233	0.299416	VM	episomal	virulent	6.14732	Y021_meta_k141_249681_1	Salasmaviridae	0	11
B059_meta_k141_35191	25755	0.295671	MM	episomal	virulent	6.15046	B084_virome_k141_572_1	Salasmaviridae	0	11
B100-3_virome_k141_113383	12759	0.435536	VM	episomal	virulent	6.15285	X024_virome_k141_38157	Salasmaviridae	0	11
B026_virome_k141_44179_1	11158	0.42651	VM	prophage	temperate	6.15388	X024_virome_k141_38157	Salasmaviridae	0	11
C045_virome_k141_25176_1	11159	0.426382	VM	prophage	temperate	6.15443	X024_virome_k141_38157	Salasmaviridae	0	11
X069_meta_k141_3933	21435	0.315885	MM	episomal	virulent	6.15552	A065_virome_k141_90254	Salasmaviridae	0	11
B050-1_virome_k141_46540	21442	0.316109	VM	episomal	virulent	6.15687	A065_virome_k141_90254	Salasmaviridae	0	11
X065_meta_k141_122721	21443	0.316793	MM	episomal	virulent	6.15759	A065_virome_k141_90254	Salasmaviridae	0	11
D048_virome_k141_40237	17741	0.498281	VM	episomal	virulent	6.16016	B005_virome_k141_17153	Salasmaviridae	0	11
A079_virome_k141_15423	21837	0.317168	VM	episomal	virulent	6.16316	D010_meta_k141_283427_1	Salasmaviridae	0	11
C056_virome_k141_24565	15513	0.345259	VM	episomal	virulent	6.16328	E030_virome_k141_54965	Salasmaviridae	0	11
A124-1_virome_k141_46228	21697	0.317878	VM	episomal	virulent	6.16444	D010_meta_k141_283427_1	Salasmaviridae	0	11
C010_virome_k141_38645_1	17550	0.378519	VM	prophage	temperate	6.16594	X008_meta_k141_169483	Salasmaviridae	0	11
D068_meta_k141_116194	17237	0.329582	MM	episomal	virulent	6.16725	A010_meta_k141_465339	Unknown	0	11
Y007_virome_k141_226053	13605	0.295774	VM	episomal	virulent	6.16858	Y003_virome_k141_78300	Salasmaviridae	0	11
C065-2_virome_k141_117112	15206	0.260292	VM	episomal	temperate	6.16939	A103_virome_k141_49170	Salasmaviridae	0	11
X034_virome_k141_21000	16856	0.324692	VM	episomal	virulent	6.17267	C027_meta_k141_248196	Demerecviridae	0	11
B042_virome_k141_1665_1	21999	0.313014	VM	prophage	temperate	6.17267	X044_virome_k141_25443	Salasmaviridae	0	11
Y006_virome_k141_42904_1	21535	0.318644	VM	prophage	temperate	6.17297	Y006_virome_k141_42904_1	Salasmaviridae	0	11
C045_meta_k141_76407	16292	0.325988	MM	episomal	virulent	6.17394	A038_meta_k141_328815	Demerecviridae	0	11
N041_meta_k141_158397_1	13981	0.314284	MM	prophage	temperate	6.18478	B012_meta_k141_270276_1	Salasmaviridae	0	11
A017_meta_k141_18825	21623	0.303751	MM	episomal	virulent	6.18546	A023_meta_k141_175256	Salasmaviridae	0	11
Y006_virome_k141_40147	21653	0.44585	VM	episomal	virulent	6.18638	C027_virome_k141_58472	Kyanoviridae	0	11
Y007_virome_k141_190227	13652	0.318049	VM	episomal	virulent	6.18748	Y003_virome_k141_78300	Salasmaviridae	0	11
C065-3_virome_k141_126471	21651	0.444922	VM	episomal	virulent	6.18773	C027_virome_k141_58472	Kyanoviridae	0	11
C086_virome_k141_35580	21688	0.318794	VM	episomal	virulent	6.19019	C086_virome_k141_35580	Salasmaviridae	0	11
D016_virome_k141_16100	16081	0.242647	VM	episomal	virulent	6.19154	B063_virome_k141_30260	Salasmaviridae	0	11
B053_meta_k141_2676_1	11231	0.425519	MM	prophage	temperate	6.19414	X024_virome_k141_38157	Salasmaviridae	0	15
Y023_meta_k141_158367	21749	0.306727	MM	episomal	virulent	6.20968	A023_meta_k141_175256	Salasmaviridae	0	11
A037_meta_k141_146694	16317	0.326776	MM	episomal	virulent	6.21207	A038_meta_k141_328815	Demerecviridae	0	11
Y018_meta_k141_280455	21751	0.306377	MM	episomal	virulent	6.21617	A023_meta_k141_175256	Salasmaviridae	0	11
C061_virome_k141_309829	22456	0.316708	VM	episomal	temperate	6.21735	A065_virome_k141_90254	Salasmaviridae	0	11
Y038_meta_k141_107591	21779	0.306809	MM	episomal	virulent	6.21864	A023_meta_k141_175256	Salasmaviridae	0	11
C033_virome_k141_35936_1	22410	0.308657	VM	prophage	temperate	6.22452	X055_meta_k141_320286	Salasmaviridae	0	15
A023_meta_k141_169140	10071	0.36481	MM	episomal	virulent	6.22762	D043-2_meta_k141_369081	Salasmaviridae	0	11
C005_virome_k141_59610	16078	0.252457	VM	episomal	virulent	6.2293	B063_virome_k141_30260	Salasmaviridae	0	11
E020_virome_k141_26458	21798	0.444444	VM	episomal	virulent	6.22974	C027_virome_k141_58472	Kyanoviridae	0	11
D072_virome_k141_104423	11602	0.328736	VM	episomal	temperate	6.23947	C027_virome_k141_17917	Salasmaviridae	0	11
C065-3_virome_k141_113162	21765	0.310544	VM	episomal	virulent	6.23967	A065_virome_k141_90254	Salasmaviridae	0	11
A013_virome_k141_175243	10103	0.396714	VM	episomal	virulent	6.24741	D043-2_meta_k141_369081	Salasmaviridae	0	11
A040_meta_k141_282979	10819	0.322026	MM	episomal	temperate	6.24933	A040_meta_k141_282979	Unknown	0	11
B058_virome_k141_92941	15388	0.261048	VM	episomal	temperate	6.24937	A103_virome_k141_49170	Salasmaviridae	0	11
X008_virome_k141_83294	20913	0.317697	VM	episomal	virulent	6.25037	A044_virome_k141_127557	Salasmaviridae	0	11
G009-2_virome_k141_10731	15122	0.291165	VM	episomal	virulent	6.25133	Y021_meta_k141_249681_1	Salasmaviridae	0	11
A069_virome_k141_36696	14883	0.415104	VM	episomal	virulent	6.25396	Y021_meta_k141_56280	Salasmaviridae	0	11
A017_meta_k141_128022	15399	0.260471	MM	episomal	temperate	6.25436	A103_virome_k141_49170	Salasmaviridae	0	11
A103_meta_k141_124845	22170	0.318403	MM	episomal	virulent	6.25589	D010_meta_k141_283427_1	Salasmaviridae	0	15
G009-1_virome_k141_8219	14748	0.312585	VM	episomal	virulent	6.25635	Y021_meta_k141_249681_1	Salasmaviridae	0	11
X069-3_virome_k141_37814	15580	0.314634	VM	episomal	virulent	6.2578	Y021_meta_k141_249681_1	Salasmaviridae	0	11
B010_meta_k141_75655_1	22546	0.308126	MM	prophage	temperate	6.25902	X055_meta_k141_320286	Salasmaviridae	0	15
A083_virome_k141_27358	16147	0.232984	VM	episomal	virulent	6.26158	B100-1_virome_k141_15880	Salasmaviridae	0	11
C065-3_virome_k141_26572_1	11366	0.425567	VM	prophage	temperate	6.2686	X024_virome_k141_38157	Salasmaviridae	0	15
A027_meta_k141_59367	16373	0.325597	MM	episomal	virulent	6.2695	A038_meta_k141_328815	Demerecviridae	0	11
B092_virome_k141_2134	10142	0.394893	VM	episomal	virulent	6.27153	D043-2_meta_k141_369081	Salasmaviridae	0	11
Y012_virome_k141_27335	25070	0.296809	VM	episomal	virulent	6.27163	A038_virome_k141_48315	Salasmaviridae	0	11
X011_virome_k141_2211	20437	0.313891	VM	episomal	virulent	6.27458	A065_virome_k141_90254	Salasmaviridae	0	11
B041_meta_k141_114019	22885	0.312038	MM	episomal	virulent	6.27846	B084_meta_k141_42072	Salasmaviridae	0	11
C012_virome_k141_56797	10759	0.438052	VM	episomal	virulent	6.27869	X024_virome_k141_38157	Salasmaviridae	0	11
A044_meta_k141_1433	11370	0.324978	MM	episomal	temperate	6.28114	Y023_meta_k141_112563	Herelleviridae	0	11
G027_meta_k141_237164	15266	0.333683	MM	episomal	virulent	6.28421	C027_meta_k141_248196	Demerecviridae	0	11
X051_virome_k141_26210	15578	0.298947	VM	episomal	virulent	6.28575	Y021_meta_k141_249681_1	Salasmaviridae	0	11
A038-2_virome_k141_22439	15433	0.296507	VM	episomal	virulent	6.28575	A038_virome_k141_30139	Unknown	0	11
B078_virome_k141_63931	20489	0.313436	VM	episomal	virulent	6.29055	A065_virome_k141_90254	Salasmaviridae	0	11
A124-1_virome_k141_8326	22645	0.325149	VM	episomal	virulent	6.2914	Y025_virome_k141_84787	Salasmaviridae	0	11
D068_meta_k141_12540	16976	0.320511	MM	episomal	virulent	6.29461	A038_meta_k141_328815	Demerecviridae	0	11
B039_virome_k141_10706_1	22683	0.308381	VM	prophage	temperate	6.29611	X055_meta_k141_320286	Salasmaviridae	0	11
X069-1_virome_k141_11865	21922	0.310921	VM	episomal	virulent	6.29766	Y031_meta_k141_259841	Salasmaviridae	0	11
A057_virome_k141_111008	21096	0.314467	VM	episomal	virulent	6.30025	N041-2_virome_k141_85296	Salasmaviridae	0	11
A114_meta_k141_81809	16878	0.329897	MM	episomal	virulent	6.30654	C027_meta_k141_248196	Demerecviridae	0	11
A089_virome_k141_18181	14979	0.414914	VM	episomal	virulent	6.31674	Y021_meta_k141_56280	Salasmaviridae	0	11
B053_virome_k141_29764	10364	0.38489	VM	episomal	virulent	6.32131	A069_virome_k141_109932	Salasmaviridae	0	11
E009_virome_k141_13971	11760	0.328231	VM	episomal	temperate	6.32444	C027_virome_k141_17917	Salasmaviridae	0	11
Y021_virome_k141_98073	22417	0.316947	VM	episomal	virulent	6.32554	D010_meta_k141_283427_1	Salasmaviridae	0	11
A044_meta_k141_276827	17064	0.319034	MM	episomal	virulent	6.32722	A038_meta_k141_328815	Demerecviridae	0	11
N002_meta_k141_272318	22675	0.315369	MM	episomal	virulent	6.32948	D010_meta_k141_283427_1	Salasmaviridae	0	11
B023_virome_k141_13679	20617	0.313964	VM	episomal	virulent	6.32984	A065_virome_k141_90254	Salasmaviridae	0	11
A089_meta_k141_144255	16944	0.329556	MM	episomal	virulent	6.33078	C027_meta_k141_248196	Demerecviridae	0	11
A039_virome_k141_22794	22184	0.445862	VM	episomal	virulent	6.33493	C027_virome_k141_58472	Kyanoviridae	0	11
Y021_virome_k141_33135	15704	0.266111	VM	episomal	temperate	6.33528	C010_virome_k141_51005	Salasmaviridae	0	11
A016_virome_k141_73649	22526	0.309553	VM	episomal	virulent	6.33993	A010_virome_k141_51780	Salasmaviridae	0	11
C027_virome_k141_15331	22494	0.310261	VM	episomal	temperate	6.34158	C027_virome_k141_15331	Salasmaviridae	0	11
C061_meta_k141_171678	10032	0.274721	MM	episomal	temperate	6.34818	C061_meta_k141_171678	Unknown	0	11
C065_meta_k141_117006	10032	0.274721	MM	episomal	temperate	6.34818	C061_meta_k141_171678	Unknown	0	11
C061_virome_k141_65831	10032	0.274721	VM	episomal	temperate	6.34818	C061_meta_k141_171678	Unknown	0	11
C005_virome_k141_31455_1	22888	0.326634	VM	prophage	temperate	6.35073	B050-2_virome_k141_49881_1	Salasmaviridae	0	11
A038-2_virome_k141_74455	16558	0.318638	VM	episomal	virulent	6.35374	A038_virome_k141_42707	Unknown	0	11
X049_virome_k141_9169_1	22900	0.308515	VM	prophage	temperate	6.35488	X055_meta_k141_320286	Salasmaviridae	0	11
X065_virome_k141_48159	20708	0.313067	VM	episomal	virulent	6.35778	A065_virome_k141_90254	Salasmaviridae	0	11
X039_meta_k141_14463	11985	0.430705	MM	episomal	virulent	6.35789	X024_virome_k141_38157	Salasmaviridae	0	11
X059-2_meta_k141_138852	20709	0.313101	MM	episomal	virulent	6.35809	A065_virome_k141_90254	Salasmaviridae	0	11
A103_virome_k141_37838	20709	0.313149	VM	episomal	virulent	6.35809	A065_virome_k141_90254	Salasmaviridae	0	11
X057_virome_k141_8411_1	26671	0.296502	VM	prophage	temperate	6.35953	B084_virome_k141_572_1	Salasmaviridae	0	11
C021_virome_k141_44218	20718	0.313061	VM	episomal	virulent	6.36085	A065_virome_k141_90254	Salasmaviridae	0	11
A027_meta_k141_3597	17155	0.318158	MM	episomal	virulent	6.36096	A038_meta_k141_328815	Demerecviridae	0	11
A064_meta_k141_20832	10125	0.331457	MM	episomal	temperate	6.36167	A064_meta_k141_20832	Herelleviridae	0	11
Y023_meta_k141_112563	11517	0.324651	MM	episomal	temperate	6.36234	Y023_meta_k141_112563	Herelleviridae	0	11
C056_virome_k141_19681	12371	0.461887	VM	episomal	virulent	6.36629	C056_virome_k141_19681	Unknown	0	11
Y021_virome_k141_29407	15691	0.258492	VM	episomal	temperate	6.3668	A103_virome_k141_49170	Salasmaviridae	0	11
A016_virome_k141_132991	21379	0.303662	VM	episomal	virulent	6.36839	A094_meta_k141_450876	Salasmaviridae	0	11
A039_virome_k141_148167	22359	0.319603	VM	episomal	virulent	6.36899	A044_virome_k141_127557	Salasmaviridae	0	11
X031_virome_k141_34811	20749	0.312931	VM	episomal	virulent	6.37037	A065_virome_k141_90254	Salasmaviridae	0	11
C012_meta_k141_47848	20781	0.312738	MM	episomal	virulent	6.3802	A065_virome_k141_90254	Salasmaviridae	0	11
C027_virome_k141_7918	15713	0.257621	VM	episomal	temperate	6.38192	A103_virome_k141_49170	Salasmaviridae	0	11
X044_virome_k141_28096	20787	0.31462	VM	episomal	virulent	6.38204	A065_virome_k141_90254	Salasmaviridae	0	11
B084_virome_k141_44700	20807	0.312251	VM	episomal	temperate	6.38818	A065_virome_k141_90254	Salasmaviridae	0	11
B056_virome_k141_17841	20808	0.31262	VM	episomal	virulent	6.38849	A065_virome_k141_90254	Salasmaviridae	0	11
C045_meta_k141_45571_1	23030	0.307642	MM	prophage	temperate	6.38912	X055_meta_k141_320286	Salasmaviridae	0	15
G009-1_virome_k141_33540	11788	0.306413	VM	episomal	temperate	6.39005	B078_meta_k141_174440	Unknown	0	11
X051_virome_k141_45983	11473	0.280397	VM	episomal	virulent	6.3902	B084_meta_k141_95821	Salasmaviridae	0	11
A036_meta_k141_17732	17245	0.320847	MM	episomal	virulent	6.39435	A038_meta_k141_328815	Demerecviridae	0	11
B092_meta_k141_52326	20838	0.312458	MM	episomal	virulent	6.3977	A065_virome_k141_90254	Salasmaviridae	0	11
B005_meta_k141_38120	20841	0.312461	MM	episomal	virulent	6.39862	A065_virome_k141_90254	Salasmaviridae	0	11
C033_meta_k141_43741	20842	0.312494	MM	episomal	virulent	6.39892	A065_virome_k141_90254	Salasmaviridae	0	11
C045_meta_k141_6024	20842	0.312446	MM	episomal	virulent	6.39892	A065_virome_k141_90254	Salasmaviridae	0	11
C065_meta_k141_8319	20842	0.312398	MM	episomal	virulent	6.39892	A065_virome_k141_90254	Salasmaviridae	0	11
B037_meta_k141_54072	20842	0.312398	MM	episomal	virulent	6.39892	A065_virome_k141_90254	Salasmaviridae	0	11
B010_meta_k141_113133	20843	0.312431	MM	episomal	temperate	6.39923	A065_virome_k141_90254	Salasmaviridae	0	11
C010_meta_k141_57625	20843	0.312431	MM	episomal	temperate	6.39923	A065_virome_k141_90254	Salasmaviridae	0	11
B084_meta_k141_40822	20843	0.312479	MM	episomal	temperate	6.39923	A065_virome_k141_90254	Salasmaviridae	0	11
X018_meta_k141_82349	20843	0.312431	MM	episomal	temperate	6.39923	A065_virome_k141_90254	Salasmaviridae	0	11
B053_meta_k141_217722	20843	0.312479	MM	episomal	temperate	6.39923	A065_virome_k141_90254	Salasmaviridae	0	11
B012_meta_k141_34303	20843	0.312383	MM	episomal	temperate	6.39923	A065_virome_k141_90254	Salasmaviridae	0	11
B039_meta_k141_151212	20843	0.312431	MM	episomal	temperate	6.39923	A065_virome_k141_90254	Salasmaviridae	0	11
C051_meta_k141_212874	20843	0.312431	MM	episomal	temperate	6.39923	A065_virome_k141_90254	Salasmaviridae	0	11
X008_meta_k141_158995	20843	0.312479	MM	episomal	temperate	6.39923	A065_virome_k141_90254	Salasmaviridae	0	11
B050-3_virome_k141_39899	20843	0.312431	VM	episomal	temperate	6.39923	A065_virome_k141_90254	Salasmaviridae	0	11
B098_virome_k141_29347	20843	0.312431	VM	episomal	temperate	6.39923	A065_virome_k141_90254	Salasmaviridae	0	11
C010_virome_k141_42517	20843	0.312431	VM	episomal	temperate	6.39923	A065_virome_k141_90254	Salasmaviridae	0	11
A124-3_virome_k141_54207	22350	0.311678	VM	episomal	virulent	6.40246	A010_virome_k141_51780	Salasmaviridae	0	11
D072_meta_k141_18877	12509	0.336558	MM	episomal	virulent	6.40573	D072_meta_k141_18877	Unknown	0	11
A036_meta_k141_14873	16737	0.328494	MM	episomal	virulent	6.40889	A038_meta_k141_328815	Demerecviridae	0	11
A028_virome_k141_73510	16518	0.262744	VM	episomal	virulent	6.40904	B100-1_virome_k141_15880	Salasmaviridae	0	11
B042_virome_k141_72150	15781	0.257208	VM	episomal	temperate	6.40953	A103_virome_k141_49170	Salasmaviridae	0	11
A020_meta_k141_111425_1	14137	0.289595	MM	prophage	temperate	6.41038	A020_meta_k141_111425_1	Unknown	0	11
A083_meta_k141_12667	17842	0.32771	MM	episomal	virulent	6.41222	C027_meta_k141_248196	Demerecviridae	0	11
C065-3_virome_k141_101647	16112	0.259434	VM	episomal	temperate	6.41476	A103_virome_k141_49170	Salasmaviridae	0	11
B041_meta_k141_19991	20895	0.312324	MM	episomal	virulent	6.4152	A065_virome_k141_90254	Salasmaviridae	0	11
Y007_meta_k141_77590	10026	0.341412	MM	episomal	temperate	6.4152	A067_meta_k141_28089_1	Salasmaviridae	0	11
X039_meta_k141_221911	20901	0.312856	MM	episomal	virulent	6.41704	A065_virome_k141_90254	Salasmaviridae	0	11
X051-2_meta_k141_179130	20901	0.312856	MM	episomal	virulent	6.41704	A065_virome_k141_90254	Salasmaviridae	0	11
X014_meta_k141_190487	20901	0.312856	MM	episomal	virulent	6.41704	A065_virome_k141_90254	Salasmaviridae	0	11
B050-2_virome_k141_20103	16621	0.32489	VM	episomal	virulent	6.41767	C027_meta_k141_248196	Demerecviridae	0	11
B059_meta_k141_286133	22541	0.30327	MM	episomal	virulent	6.42355	A023_meta_k141_175256	Salasmaviridae	0	11
B092_virome_k141_52256	20923	0.314247	VM	episomal	virulent	6.42379	A065_virome_k141_90254	Salasmaviridae	0	11
B042_virome_k141_38560	15843	0.364641	VM	episomal	virulent	6.43085	B100-2_virome_k141_80871	Salasmaviridae	0	11
Y002_meta_k141_70168	10509	0.406889	MM	episomal	virulent	6.43185	D043_virome_k141_63059	Salasmaviridae	0	11
Y028_meta_k141_324747	11518	0.300313	MM	episomal	virulent	6.43246	Y012_meta_k141_29216	Salasmaviridae	0	11
Y018_meta_k141_38740	10510	0.406851	MM	episomal	virulent	6.43246	D043_virome_k141_63059	Salasmaviridae	0	11
X024_virome_k141_27706_1	23211	0.327474	VM	prophage	temperate	6.43681	B050-2_virome_k141_49881_1	Salasmaviridae	0	11
B035_virome_k141_13672	20967	0.314256	VM	episomal	virulent	6.4373	A065_virome_k141_90254	Salasmaviridae	0	11
X051_virome_k141_37075_1	23207	0.327401	VM	prophage	temperate	6.43943	B050-2_virome_k141_49881_1	Salasmaviridae	0	11
X049_virome_k141_4719	20980	0.314824	VM	episomal	virulent	6.44129	A065_virome_k141_90254	Salasmaviridae	0	11
Y033_meta_k141_208294	17124	0.329713	MM	episomal	virulent	6.44268	A038_meta_k141_328815	Demerecviridae	0	11
X007_meta_k141_23946	20989	0.311973	MM	episomal	virulent	6.44406	A065_virome_k141_90254	Salasmaviridae	0	11
X031_meta_k141_173967	20989	0.311973	MM	episomal	virulent	6.44406	A065_virome_k141_90254	Salasmaviridae	0	11
C021_meta_k141_154923	20989	0.311973	MM	episomal	virulent	6.44406	A065_virome_k141_90254	Salasmaviridae	0	11
B030_virome_k141_4851	20993	0.312009	VM	episomal	virulent	6.44528	A065_virome_k141_90254	Salasmaviridae	0	11
C065-1_virome_k141_13001	20993	0.311866	VM	episomal	virulent	6.44528	A065_virome_k141_90254	Salasmaviridae	0	11
C065-2_virome_k141_108690	20993	0.311866	VM	episomal	virulent	6.44528	A065_virome_k141_90254	Salasmaviridae	0	11
C005_virome_k141_40154	20993	0.311961	VM	episomal	virulent	6.44528	A065_virome_k141_90254	Salasmaviridae	0	11
B047_virome_k141_11286	20993	0.312009	VM	episomal	virulent	6.44528	A065_virome_k141_90254	Salasmaviridae	0	11
B056_meta_k141_203485	20994	0.311994	MM	episomal	temperate	6.44559	A065_virome_k141_90254	Salasmaviridae	0	11
B050_meta_k141_241691	20994	0.311946	MM	episomal	temperate	6.44559	A065_virome_k141_90254	Salasmaviridae	0	11
G027_meta_k141_255247	20994	0.311946	MM	episomal	temperate	6.44559	A065_virome_k141_90254	Salasmaviridae	0	11
B098_meta_k141_159001	20994	0.311946	MM	episomal	temperate	6.44559	A065_virome_k141_90254	Salasmaviridae	0	11
B063_meta_k141_132653	20994	0.311946	MM	episomal	temperate	6.44559	A065_virome_k141_90254	Salasmaviridae	0	11
B047_meta_k141_49336	20994	0.311946	MM	episomal	temperate	6.44559	A065_virome_k141_90254	Salasmaviridae	0	11
B071_meta_k141_280039	20994	0.311946	MM	episomal	temperate	6.44559	A065_virome_k141_90254	Salasmaviridae	0	11
A064_meta_k141_356127	21919	0.319312	MM	episomal	temperate	6.44702	Y031_meta_k141_259841	Salasmaviridae	0	11
Y031_meta_k141_108078	10723	0.292735	MM	episomal	temperate	6.44769	Y006_virome_k141_32603	Salasmaviridae	0	11
A020_meta_k141_164344	16012	0.329565	MM	episomal	virulent	6.45007	B055_meta_k141_28894	Unknown	0	15
X034_virome_k141_13639	16164	0.31898	VM	episomal	virulent	6.45075	Y021_meta_k141_249681_1	Salasmaviridae	0	11
B023_meta_k141_62674	21012	0.314201	MM	episomal	virulent	6.45112	A065_virome_k141_90254	Salasmaviridae	0	11
C005_virome_k141_99873	22587	0.422854	VM	episomal	virulent	6.45232	Y003_virome_k141_85145	Kyanoviridae	0	11
A038-2_virome_k141_57129_1	17327	0.286836	VM	prophage	temperate	6.45235	A038-2_virome_k141_57129_1	Unknown	0	11
B042_virome_k141_50469	11454	0.283744	VM	episomal	virulent	6.45562	X027_virome_k141_52372	Salasmaviridae	0	11
A083_meta_k141_122982	15959	0.257159	MM	episomal	virulent	6.45804	Y021_meta_k141_145102	Salasmaviridae	0	11
Y014-2_virome_k141_85660	15906	0.258707	VM	episomal	temperate	6.45931	A103_virome_k141_49170	Salasmaviridae	0	11
B041_virome_k141_56764	23550	0.312951	VM	episomal	virulent	6.46042	B084_meta_k141_42072	Salasmaviridae	0	11
A061_meta_k141_173322	21611	0.31359	MM	episomal	virulent	6.46134	A065_virome_k141_90254	Salasmaviridae	0	11
X027_meta_k141_61437	21052	0.314554	MM	episomal	virulent	6.4634	A065_virome_k141_90254	Salasmaviridae	0	11
Y025_virome_k141_46412	22582	0.312151	VM	episomal	virulent	6.46834	A010_virome_k141_51780	Salasmaviridae	0	11
X024_meta_k141_20549	21071	0.313559	MM	episomal	virulent	6.46923	A065_virome_k141_90254	Salasmaviridae	0	11
Y038_meta_k141_157290	21917	0.319706	MM	episomal	temperate	6.47008	Y031_meta_k141_259841	Salasmaviridae	0	11
A044_meta_k141_277665	21645	0.313929	MM	episomal	virulent	6.47151	A065_virome_k141_90254	Salasmaviridae	0	11
X028_virome_k141_53651	21084	0.312559	VM	episomal	virulent	6.47322	A065_virome_k141_90254	Salasmaviridae	0	11
E009_meta_k141_471726_1	23267	0.31723	MM	prophage	temperate	6.47526	A124_meta_k141_29030	Salasmaviridae	0	15
Y016_meta_k141_102259	21671	0.313737	MM	episomal	virulent	6.47928	A065_virome_k141_90254	Salasmaviridae	0	11
Y015_meta_k141_126830	10596	0.407607	MM	episomal	virulent	6.4851	D043_virome_k141_63059	Salasmaviridae	0	11
B035_virome_k141_15712	22527	0.427309	VM	episomal	virulent	6.48526	Y003_virome_k141_85145	Kyanoviridae	0	11
A060_meta_k141_390869	21693	0.313834	MM	episomal	virulent	6.48586	A065_virome_k141_90254	Salasmaviridae	0	11
Y034_meta_k141_132194	10606	0.407222	MM	episomal	virulent	6.49122	D043_virome_k141_63059	Salasmaviridae	0	11
A060_virome_k141_687155	10609	0.408521	VM	episomal	virulent	6.49305	D043_virome_k141_63059	Salasmaviridae	0	11
B050-2_virome_k141_39829	10501	0.393486	VM	episomal	virulent	6.49352	D043-2_meta_k141_369081	Salasmaviridae	0	11
A027_meta_k141_319511	23543	0.312619	MM	episomal	virulent	6.49445	A094_meta_k141_450876	Salasmaviridae	0	11
B050-2_virome_k141_57147_1	12816	0.427044	VM	prophage	temperate	6.49587	X024_virome_k141_38157	Salasmaviridae	0	11
X024_virome_k141_5831	21166	0.314041	VM	episomal	virulent	6.4984	A065_virome_k141_90254	Salasmaviridae	0	11
C033_virome_k141_37935	16825	0.323685	VM	episomal	virulent	6.50159	C027_meta_k141_248196	Demerecviridae	0	11
B039_virome_k141_19371_1	23442	0.328556	VM	prophage	temperate	6.50388	B050-2_virome_k141_49881_1	Salasmaviridae	0	11
X034_virome_k141_49119_1	23462	0.328318	VM	prophage	temperate	6.50704	B050-2_virome_k141_49881_1	Salasmaviridae	0	11
B050-3_virome_k141_18761	16895	0.324534	VM	episomal	virulent	6.50726	C027_meta_k141_248196	Demerecviridae	0	11
B030_meta_k141_215222	21198	0.31319	MM	episomal	virulent	6.50822	A065_virome_k141_90254	Salasmaviridae	0	11
A057_meta_k141_312692	23585	0.312444	MM	episomal	virulent	6.50825	A094_meta_k141_450876	Salasmaviridae	0	11
Y025_meta_k141_115462	16161	0.343976	MM	episomal	virulent	6.5096	Y025_meta_k141_115462	Unknown	0	11
C065-2_virome_k141_12750	22364	0.433912	VM	episomal	virulent	6.51212	C027_virome_k141_58472	Kyanoviridae	0	11
C061_virome_k141_351906	22914	0.321856	VM	episomal	virulent	6.51232	Y025_virome_k141_84787	Salasmaviridae	0	11
Y003_virome_k141_57239	16816	0.38279	VM	episomal	virulent	6.51248	Y003_virome_k141_57239	Unknown	0	11
A063_meta_k141_142842	16012	0.283725	MM	episomal	virulent	6.51548	Y025_meta_k141_177164	Salasmaviridae	0	11
C033_virome_k141_27863	17995	0.328147	VM	episomal	virulent	6.5159	C027_meta_k141_248196	Demerecviridae	0	11
A124-1_virome_k141_29545	10647	0.408754	VM	episomal	virulent	6.51631	B078_virome_k141_24577	Salasmaviridae	0	11
X014_meta_k141_106016_1	23487	0.32848	MM	prophage	temperate	6.51693	B050-2_virome_k141_49881_1	Salasmaviridae	0	11
G009-2_virome_k141_25783_1	23493	0.328396	VM	prophage	temperate	6.51847	B050-2_virome_k141_49881_1	Salasmaviridae	0	11
C027_virome_k141_47335	21239	0.31428	VM	episomal	virulent	6.52081	A065_virome_k141_90254	Salasmaviridae	0	11
N041-2_virome_k141_27819	22587	0.423208	VM	episomal	virulent	6.52194	Y003_virome_k141_85145	Kyanoviridae	0	11
X008_virome_k141_87022	13559	0.433439	VM	episomal	virulent	6.54084	X024_virome_k141_38157	Salasmaviridae	0	11
A065_meta_k141_157949	18257	0.248343	MM	episomal	temperate	6.54098	X057_meta_k141_3202_1	Salasmaviridae	0	11
X038_virome_k141_75937	16433	0.34595	VM	episomal	virulent	6.54297	B100-2_virome_k141_80871	Salasmaviridae	0	11
X034_meta_k141_104784	21314	0.313644	MM	episomal	virulent	6.54384	A065_virome_k141_90254	Salasmaviridae	0	11
B100-3_virome_k141_98904	10600	0.360377	VM	episomal	temperate	6.55474	D043-2_meta_k141_369081	Salasmaviridae	0	11
Y014-2_virome_k141_63558	21931	0.324791	VM	episomal	temperate	6.55518	A044_virome_k141_127557	Salasmaviridae	0	11
B056_meta_k141_318784	11477	0.280823	MM	episomal	virulent	6.55709	B084_meta_k141_95821	Salasmaviridae	0	11
A067_virome_k141_31174	23635	0.326465	VM	episomal	virulent	6.55948	Y025_virome_k141_84787	Salasmaviridae	0	11
Y006_virome_k141_41256	10882	0.352876	VM	episomal	virulent	6.56075	G027_virome_k141_39515	Unknown	0	11
C086_virome_k141_112886	10439	0.460676	VM	episomal	virulent	6.56423	A013_virome_k141_206277	Unknown	0	11
A010_meta_k141_269773	16136	0.283218	MM	episomal	virulent	6.56594	Y025_meta_k141_177164	Salasmaviridae	0	11
X011_meta_k141_297697_1	23715	0.330171	MM	prophage	temperate	6.56883	B050-2_virome_k141_49881_1	Salasmaviridae	0	11
A020_virome_k141_65596	13487	0.420331	VM	episomal	virulent	6.57069	X024_virome_k141_38157	Salasmaviridae	0	11
B047_virome_k141_41031_1	23737	0.330202	VM	prophage	temperate	6.57476	B050-2_virome_k141_49881_1	Salasmaviridae	0	11
D063_virome_k141_51480	23644	0.311115	VM	episomal	virulent	6.57652	Y031_meta_k141_259841	Salasmaviridae	0	11
Y037_meta_k141_8931	23942	0.318812	MM	episomal	virulent	6.57752	Y031_meta_k141_259841	Salasmaviridae	0	11
D063_meta_k141_328356	23712	0.326375	MM	episomal	virulent	6.58036	Y025_virome_k141_84787	Salasmaviridae	0	15
X018_meta_k141_64326_1	23732	0.329597	MM	prophage	temperate	6.58498	B050-2_virome_k141_49881_1	Salasmaviridae	0	11
A013_virome_k141_25170	22975	0.31012	VM	episomal	virulent	6.59269	Y031_meta_k141_259841	Salasmaviridae	0	11
Y014-2_virome_k141_78771	22596	0.487122	VM	episomal	virulent	6.59486	B005_virome_k141_17153	Salasmaviridae	0	11
B010_virome_k141_93180	22994	0.309994	VM	episomal	virulent	6.59814	Y031_meta_k141_259841	Salasmaviridae	0	11
A038-1_virome_k141_27309	15743	0.314235	VM	episomal	virulent	6.59893	A067_meta_k141_141029	Salasmaviridae	0	11
D058-2_meta_k141_163188	23786	0.325822	MM	episomal	virulent	6.60616	X008_virome_k141_52490	Salasmaviridae	0	15
Y025_virome_k141_15027	17085	0.227451	VM	episomal	virulent	6.60719	Y012_virome_k141_34770	Salasmaviridae	0	11
Y025_meta_k141_284528	16332	0.255449	MM	episomal	virulent	6.60898	Y021_meta_k141_145102	Salasmaviridae	0	11
B005_virome_k141_94322	12283	0.339168	VM	episomal	virulent	6.61214	B005_virome_k141_94322	Kyanoviridae	0	11
A083_meta_k141_252022	16275	0.282151	MM	episomal	virulent	6.6225	Y025_meta_k141_177164	Salasmaviridae	0	11
X011_meta_k141_50562	21603	0.315975	MM	episomal	virulent	6.63257	A065_virome_k141_90254	Salasmaviridae	0	11
X065_virome_k141_23363	14960	0.441778	VM	episomal	virulent	6.63404	Y003_virome_k141_85145	Kyanoviridae	0	11
A039_meta_k141_90202	11431	0.287027	MM	episomal	temperate	6.63469	A039_meta_k141_90202	Unknown	0	11
C051_virome_k141_58862	22506	0.491247	VM	episomal	virulent	6.64536	B005_virome_k141_17153	Salasmaviridae	0	11
B035_meta_k141_130162	21650	0.315058	MM	episomal	virulent	6.647	A065_virome_k141_90254	Salasmaviridae	0	11
B053_virome_k141_106977	10861	0.40383	VM	episomal	virulent	6.64729	B078_virome_k141_24577	Salasmaviridae	0	11
X038_meta_k141_87322	10259	0.338435	MM	episomal	virulent	6.655	X038_meta_k141_87322	Unknown	0	11
B071_virome_k141_160322	10879	0.406287	VM	episomal	virulent	6.6583	D043_virome_k141_63059	Salasmaviridae	0	11
Y012_virome_k141_20347	10460	0.235851	VM	episomal	virulent	6.66031	Y012_virome_k141_20347	Herelleviridae	0	11
E030_meta_k141_324406	10884	0.404723	MM	episomal	virulent	6.66136	D043_virome_k141_63059	Salasmaviridae	0	11
D048_meta_k141_242366	16053	0.459603	MM	episomal	virulent	6.66409	D046-2_meta_k141_376043	Autographiviridae	0	11
Y014-2_virome_k141_22063	17238	0.226592	VM	episomal	virulent	6.6661	Y012_virome_k141_34770	Salasmaviridae	0	11
A103_virome_k141_3619	17237	0.21274	VM	episomal	virulent	6.66946	B100-1_virome_k141_15880	Salasmaviridae	0	11
X069-1_virome_k141_49841	22589	0.490903	VM	episomal	virulent	6.66987	B005_virome_k141_17153	Salasmaviridae	0	11
B051_meta_k141_120554	23766	0.322351	MM	episomal	temperate	6.67167	A065_virome_k141_90254	Salasmaviridae	0	11
X049_virome_k141_22836	22918	0.43516	VM	episomal	virulent	6.67494	C027_virome_k141_58472	Kyanoviridae	0	11
X044-2_meta_k141_174132	24525	0.310703	MM	episomal	virulent	6.67569	Y031_meta_k141_259841	Salasmaviridae	0	15
B056_virome_k141_10283	17210	0.261708	VM	episomal	virulent	6.67698	B100-1_virome_k141_15880	Salasmaviridae	0	11
Y003_virome_k141_67215	10996	0.341306	VM	episomal	virulent	6.67922	Y003_virome_k141_67215	Unknown	0	11
Y014-3_virome_k141_2745	17042	0.239232	VM	episomal	virulent	6.67941	Y014-3_virome_k141_2745	Unknown	0	11
C065-1_virome_k141_27737	20180	0.437314	VM	episomal	virulent	6.68021	Y003_virome_k141_85145	Kyanoviridae	0	11
C065-2_virome_k141_134659	22646	0.491124	VM	episomal	virulent	6.6867	B005_virome_k141_17153	Salasmaviridae	0	11
A063_virome_k141_35682_1	24035	0.317787	VM	prophage	temperate	6.68774	A124_meta_k141_29030	Salasmaviridae	0	11
X044_virome_k141_30754	16820	0.362366	VM	episomal	virulent	6.69298	G009-3_virome_k141_34402	Salasmaviridae	0	11
C005_virome_k141_35866	23132	0.428238	VM	episomal	virulent	6.69402	Y003_virome_k141_85145	Kyanoviridae	0	11
Y014-3_virome_k141_15678	17278	0.224447	VM	episomal	virulent	6.70026	Y012_virome_k141_34770	Salasmaviridae	0	11
B041_meta_k141_249810	17591	0.330453	MM	episomal	virulent	6.70101	A038_meta_k141_328815	Demerecviridae	0	11
B023_virome_k141_190500	10844	0.39266	VM	episomal	virulent	6.70562	D043-2_meta_k141_369081	Salasmaviridae	0	11
X015_meta_k141_36427	16853	0.362665	MM	episomal	virulent	6.70611	G009-3_virome_k141_34402	Salasmaviridae	0	11
A028_meta_k141_183170	17030	0.319554	MM	episomal	virulent	6.72146	A028_meta_k141_183170	Demerecviridae	0	11
B055_virome_k141_59459	17944	0.410109	VM	episomal	virulent	6.72407	B012_meta_k141_234287	Salasmaviridae	0	11
C045_virome_k141_40931	16900	0.362959	VM	episomal	virulent	6.72482	G009-3_virome_k141_34402	Salasmaviridae	0	11
C012_meta_k141_54548	16587	0.348466	MM	episomal	virulent	6.7289	B100-2_virome_k141_80871	Salasmaviridae	0	11
B005_meta_k141_98394	16915	0.362696	MM	episomal	virulent	6.73078	G009-3_virome_k141_34402	Salasmaviridae	0	11
B059_virome_k141_45643	21522	0.435183	VM	episomal	virulent	6.73098	Y003_virome_k141_85145	Kyanoviridae	0	11
X047_meta_k141_91898	12417	0.297415	MM	episomal	virulent	6.73102	B078_meta_k141_174440	Unknown	0	11
D063_meta_k141_481321	12830	0.351364	MM	episomal	virulent	6.73344	D063_meta_k141_481321	Unknown	0	15
B100-2_virome_k141_4270	23496	0.308946	VM	episomal	virulent	6.74223	Y031_meta_k141_259841	Salasmaviridae	0	11
X057_virome_k141_89249	22838	0.492031	VM	episomal	virulent	6.74339	B005_virome_k141_17153	Salasmaviridae	0	11
B030_meta_k141_64369	10752	0.380115	MM	episomal	temperate	6.74404	X039_virome_k141_73	Salasmaviridae	0	11
C051_virome_k141_228708	21905	0.515453	VM	episomal	virulent	6.74461	A052_virome_k141_21471	Unknown	0	11
A020_virome_k141_43469	16733	0.299886	VM	episomal	virulent	6.74461	A038_virome_k141_67731	Salasmaviridae	0	11
Y030_virome_k141_134396	11432	0.277204	VM	episomal	virulent	6.74845	X027_virome_k141_52372	Salasmaviridae	0	4
A013_meta_k141_31668	16753	0.278338	MM	episomal	virulent	6.75747	Y021_meta_k141_145102	Salasmaviridae	0	11
Y025_virome_k141_25542	11484	0.275165	VM	episomal	virulent	6.75778	X027_virome_k141_52372	Salasmaviridae	0	4
Y034_virome_k141_115347	17866	0.36214	VM	episomal	virulent	6.75849	Y034_virome_k141_115347	Kyanoviridae	0	11
C010_virome_k141_33190	18167	0.256894	VM	episomal	temperate	6.76283	X057_meta_k141_3202_1	Salasmaviridae	0	11
Y028_virome_k141_919	24354	0.307219	VM	episomal	virulent	6.76524	X055_meta_k141_320286	Salasmaviridae	0	11
A124-2_virome_k141_23008	11057	0.400832	VM	episomal	virulent	6.76724	B056_virome_k141_8179	Salasmaviridae	0	11
A114_meta_k141_210527	11448	0.275419	MM	episomal	virulent	6.76905	Y034_meta_k141_92148	Salasmaviridae	0	4
B023_virome_k141_181528	15551	0.439972	VM	episomal	virulent	6.77028	Y003_virome_k141_85145	Kyanoviridae	0	11
B005_virome_k141_154665	12142	0.351178	VM	episomal	virulent	6.77186	B005_virome_k141_154665	Kyanoviridae	0	11
N003_meta_k141_111352	24393	0.326692	MM	episomal	virulent	6.77473	Y025_virome_k141_84787	Salasmaviridae	0	11
B078_virome_k141_74900	17026	0.363209	VM	episomal	virulent	6.77495	G009-3_virome_k141_34402	Salasmaviridae	0	11
Y014-2_virome_k141_107543	11537	0.346017	VM	episomal	virulent	6.7787	Y003_virome_k141_91212	Salasmaviridae	0	11
C005_virome_k141_2877	16604	0.327813	VM	episomal	virulent	6.78007	B092_virome_k141_42031	Salasmaviridae	0	11
A063_virome_k141_111808	11943	0.327388	VM	episomal	virulent	6.78279	A063_virome_k141_111808	Unknown	0	11
C021_meta_k141_14710	17047	0.36241	MM	episomal	virulent	6.78331	G009-3_virome_k141_34402	Salasmaviridae	0	11
X059-2_meta_k141_40544	17047	0.362292	MM	episomal	virulent	6.78331	G009-3_virome_k141_34402	Salasmaviridae	0	11
B030_meta_k141_212879	17052	0.362421	MM	episomal	virulent	6.7853	G009-3_virome_k141_34402	Salasmaviridae	0	11
N041-3_virome_k141_88159	10973	0.3926	VM	episomal	virulent	6.78539	D043-2_meta_k141_369081	Salasmaviridae	0	11
A067_virome_k141_43672	17640	0.239909	VM	episomal	virulent	6.79451	B063_virome_k141_30260	Salasmaviridae	0	11
Y023_meta_k141_139941	11141	0.318643	MM	episomal	temperate	6.79605	A094_meta_k141_450876	Salasmaviridae	0	11
A114_meta_k141_85910	11142	0.318704	MM	episomal	temperate	6.79666	A094_meta_k141_450876	Salasmaviridae	0	11
B023_meta_k141_197173	17082	0.36395	MM	episomal	virulent	6.79724	G009-3_virome_k141_34402	Salasmaviridae	0	11
G009-2_meta_k141_78987	17082	0.366585	MM	episomal	virulent	6.79724	G009-3_virome_k141_34402	Salasmaviridae	0	11
A069_meta_k141_216665	11143	0.318586	MM	episomal	temperate	6.79727	A094_meta_k141_450876	Salasmaviridae	0	11
A063_meta_k141_294633	11143	0.318586	MM	episomal	temperate	6.79727	A094_meta_k141_450876	Salasmaviridae	0	11
A058_meta_k141_314270	11143	0.318586	MM	episomal	temperate	6.79727	A094_meta_k141_450876	Salasmaviridae	0	15
A027_meta_k141_300497	11143	0.318586	MM	episomal	temperate	6.79727	A094_meta_k141_450876	Salasmaviridae	0	11
A036_meta_k141_165047	11143	0.318586	MM	episomal	temperate	6.79727	A094_meta_k141_450876	Salasmaviridae	0	11
A057_meta_k141_280614	11143	0.318586	MM	episomal	temperate	6.79727	A094_meta_k141_450876	Salasmaviridae	0	11
A044_meta_k141_241125	11143	0.318675	MM	episomal	temperate	6.79727	A094_meta_k141_450876	Salasmaviridae	0	11
A071_meta_k141_181358	11143	0.318586	MM	episomal	temperate	6.79727	A094_meta_k141_450876	Salasmaviridae	0	11
A058_virome_k141_123851	11143	0.318586	VM	episomal	temperate	6.79727	A094_meta_k141_450876	Salasmaviridae	0	11
A063_virome_k141_88745	11143	0.318586	VM	episomal	temperate	6.79727	A094_meta_k141_450876	Salasmaviridae	0	11
N041_meta_k141_351609	11145	0.318618	MM	episomal	temperate	6.79849	A094_meta_k141_450876	Salasmaviridae	0	11
A038_meta_k141_324894	11145	0.318618	MM	episomal	temperate	6.79849	A094_meta_k141_450876	Salasmaviridae	0	15
A124_meta_k141_170410	11145	0.318618	MM	episomal	temperate	6.79849	A094_meta_k141_450876	Salasmaviridae	0	11
A027_meta_k141_216564	17919	0.319493	MM	episomal	virulent	6.79869	A017_meta_k141_63905	Demerecviridae	0	11
A052_meta_k141_488830	11146	0.31859	MM	episomal	temperate	6.7991	A094_meta_k141_450876	Salasmaviridae	0	15
E020_meta_k141_401188	11147	0.318561	MM	episomal	temperate	6.79971	A094_meta_k141_450876	Salasmaviridae	0	15
D016_meta_k141_285948	11147	0.318561	MM	episomal	temperate	6.79971	A094_meta_k141_450876	Salasmaviridae	0	15
D026_meta_k141_211717	11147	0.318561	MM	episomal	temperate	6.79971	A094_meta_k141_450876	Salasmaviridae	0	15
D010_meta_k141_326624	11148	0.318532	MM	episomal	temperate	6.80032	A094_meta_k141_450876	Salasmaviridae	0	15
E030_meta_k141_338496	11149	0.318504	MM	episomal	temperate	6.80093	A094_meta_k141_450876	Salasmaviridae	0	15
A020_meta_k141_372237	11150	0.318475	MM	episomal	temperate	6.80154	A094_meta_k141_450876	Salasmaviridae	0	15
E026_meta_k141_368430	11151	0.318447	MM	episomal	temperate	6.80215	A094_meta_k141_450876	Salasmaviridae	0	15
E009_virome_k141_29091	11157	0.318365	VM	episomal	temperate	6.80581	A094_meta_k141_450876	Salasmaviridae	0	11
A039_meta_k141_121237	16724	0.335984	MM	episomal	virulent	6.80764	A039_virome_k141_35292	Salasmaviridae	0	11
C061_virome_k141_192175	23067	0.489791	VM	episomal	virulent	6.81101	B005_virome_k141_17153	Salasmaviridae	0	11
C045_meta_k141_60309_1	12307	0.321849	MM	prophage	temperate	6.81684	X015_meta_k141_37698	Kyanoviridae	0	15
A103_virome_k141_28806	23411	0.433856	VM	episomal	virulent	6.81788	C027_virome_k141_58472	Kyanoviridae	0	11
A020_virome_k141_37627	17674	0.260609	VM	episomal	virulent	6.81854	B063_virome_k141_30260	Salasmaviridae	0	11
A083_meta_k141_73927	16452	0.329929	MM	episomal	virulent	6.81882	A038_meta_k141_328815	Demerecviridae	0	11
B050-1_virome_k141_54987	23094	0.487486	VM	episomal	virulent	6.81898	B005_virome_k141_17153	Salasmaviridae	0	11
A089_virome_k141_115400	22884	0.298637	VM	episomal	virulent	6.81971	A094_meta_k141_450876	Salasmaviridae	0	11
G027_virome_k141_12327	16923	0.297583	VM	episomal	virulent	6.8238	G027_virome_k141_12327	Unknown	0	11
B050-1_virome_k141_23566	17312	0.330464	VM	episomal	virulent	6.8279	A038_meta_k141_328815	Demerecviridae	0	11
C012_virome_k141_155756	22846	0.31384	VM	episomal	virulent	6.8286	C012_virome_k141_155756	Salasmaviridae	0	11
C086_virome_k141_3628	11165	0.40618	VM	episomal	virulent	6.83334	D043_virome_k141_63059	Salasmaviridae	0	11
C061_virome_k141_80452	22975	0.308988	VM	episomal	virulent	6.83565	A094_meta_k141_450876	Salasmaviridae	0	11
A010_meta_k141_424689	24315	0.327699	MM	episomal	virulent	6.84473	Y025_virome_k141_84787	Salasmaviridae	0	11
Y015_meta_k141_349441	24095	0.318614	MM	episomal	virulent	6.84488	D010_meta_k141_283427_1	Salasmaviridae	0	11
Y025_meta_k141_319368	24097	0.318587	MM	episomal	virulent	6.84544	D010_meta_k141_283427_1	Salasmaviridae	0	11
Y012_virome_k141_36636	24103	0.318508	VM	episomal	virulent	6.84715	D010_meta_k141_283427_1	Salasmaviridae	0	11
A053_meta_k141_45636	11706	0.283017	MM	episomal	virulent	6.85525	X027_virome_k141_52372	Salasmaviridae	0	4
D016_virome_k141_55907	11658	0.276291	VM	episomal	virulent	6.85689	X027_virome_k141_52372	Salasmaviridae	0	4
D081_meta_k141_327474_1	25095	0.304403	MM	prophage	temperate	6.86012	A079_meta_k141_176477	Salasmaviridae	0	15
C027_meta_k141_36032	17245	0.36225	MM	episomal	virulent	6.8621	G009-3_virome_k141_34402	Salasmaviridae	0	11
C065_meta_k141_53997_1	28760	0.297323	MM	prophage	temperate	6.86274	B084_virome_k141_572_1	Salasmaviridae	0	11
X049_meta_k141_80977	17247	0.363484	MM	episomal	virulent	6.86289	G009-3_virome_k141_34402	Salasmaviridae	0	11
D043_virome_k141_70676	15146	0.311171	VM	episomal	virulent	6.86345	Y003_virome_k141_78300	Salasmaviridae	0	11
C027_virome_k141_12814	17271	0.362515	VM	episomal	virulent	6.87244	G009-3_virome_k141_34402	Salasmaviridae	0	11
B058_virome_k141_11678	17271	0.362573	VM	episomal	virulent	6.87244	G009-3_virome_k141_34402	Salasmaviridae	0	11
Y021_meta_k141_250526	24209	0.318146	MM	episomal	virulent	6.87725	D010_meta_k141_283427_1	Salasmaviridae	0	11
D026_virome_k141_121411	10333	0.357012	VM	episomal	temperate	6.87837	A037_meta_k141_113024	Salasmaviridae	0	11
C051_meta_k141_84713	17286	0.361796	MM	episomal	virulent	6.87841	G009-3_virome_k141_34402	Salasmaviridae	0	11
A038-2_virome_k141_45376	17809	0.261665	VM	episomal	virulent	6.87955	B063_virome_k141_30260	Salasmaviridae	0	11
C051_meta_k141_107881_1	12429	0.321506	MM	prophage	temperate	6.88442	X015_meta_k141_37698	Kyanoviridae	0	15
A013_virome_k141_145558	11254	0.399947	VM	episomal	virulent	6.88781	B056_virome_k141_8179	Salasmaviridae	0	11
B050-1_virome_k141_22037	11433	0.275868	VM	episomal	virulent	6.88956	X027_virome_k141_52372	Salasmaviridae	0	4
A065_meta_k141_202315	11772	0.283724	MM	episomal	virulent	6.8939	X027_virome_k141_52372	Salasmaviridae	0	4
B056_virome_k141_14913	17329	0.362167	VM	episomal	virulent	6.89552	G009-3_virome_k141_34402	Salasmaviridae	0	11
A038_virome_k141_48315	27447	0.29628	VM	episomal	virulent	6.89582	A038_virome_k141_48315	Salasmaviridae	0	11
A071_meta_k141_9129	24001	0.313445	MM	episomal	temperate	6.90334	A094_meta_k141_450876	Salasmaviridae	0	11
E030_virome_k141_40339_1	28940	0.297685	VM	prophage	temperate	6.90524	B084_virome_k141_572_1	Salasmaviridae	0	11
B050-3_virome_k141_10408	11718	0.274876	VM	episomal	virulent	6.9068	X027_virome_k141_52372	Salasmaviridae	0	4
Y025_meta_k141_191606	16685	0.329877	MM	episomal	virulent	6.90835	B092_virome_k141_42031	Salasmaviridae	0	11
A023_virome_k141_5702	12847	0.326302	VM	episomal	temperate	6.91397	C027_virome_k141_17917	Salasmaviridae	0	11
X052_meta_k141_15188	25187	0.311311	MM	episomal	virulent	6.91698	B084_meta_k141_42072	Salasmaviridae	0	11
C027_virome_k141_38419	18891	0.321211	VM	episomal	virulent	6.91788	C027_meta_k141_248196	Demerecviridae	0	11
X065_meta_k141_63147	24318	0.324369	MM	episomal	virulent	6.9194	G009-1_virome_k141_28589	Salasmaviridae	0	15
A089_virome_k141_29952	23435	0.486495	VM	episomal	virulent	6.91967	B005_virome_k141_17153	Salasmaviridae	0	11
B078_meta_k141_40136	17398	0.361536	MM	episomal	virulent	6.92298	G009-3_virome_k141_34402	Salasmaviridae	0	11
Y025_meta_k141_204245	15690	0.34079	MM	episomal	virulent	6.92375	D072_meta_k141_50686	Salasmaviridae	0	11
A038-2_virome_k141_59309	20313	0.482647	VM	episomal	virulent	6.93276	B005_virome_k141_17153	Salasmaviridae	0	11
C005_meta_k141_11454_1	12522	0.320636	MM	prophage	temperate	6.93593	X023_meta_k141_127355	Straboviridae	0	15
Y002_virome_k141_19407	24280	0.31355	VM	episomal	virulent	6.93651	A044_virome_k141_127557	Salasmaviridae	0	11
Y014-2_virome_k141_33498	16515	0.417378	VM	episomal	virulent	6.93974	Y021_meta_k141_56280	Salasmaviridae	0	11
N041-2_virome_k141_33568	11039	0.434097	VM	episomal	virulent	6.94152	A013_virome_k141_206277	Unknown	0	11
D010_virome_k141_75944	10641	0.294803	VM	episomal	virulent	6.94183	X027_virome_k141_52372	Salasmaviridae	0	11
Y006_virome_k141_5886	17306	0.314342	VM	episomal	virulent	6.95317	Y021_meta_k141_249681_1	Salasmaviridae	0	11
E020_virome_k141_32538	12922	0.325956	VM	episomal	temperate	6.95433	C027_virome_k141_17917	Salasmaviridae	0	11
Y036_virome_k141_52898	10428	0.324415	VM	episomal	virulent	6.9568	Y036_virome_k141_52898	Unknown	0	11
A038_virome_k141_15368	11353	0.385361	VM	episomal	temperate	6.95693	A038_virome_k141_15368	Salasmaviridae	0	11
E017-2_virome_k141_123452	11064	0.473789	VM	episomal	virulent	6.95724	A013_virome_k141_206277	Unknown	0	11
A083_meta_k141_162931	15501	0.349784	MM	episomal	virulent	6.95833	D072_meta_k141_50686	Salasmaviridae	0	11
X059-2_meta_k141_201056_1	12564	0.32028	MM	prophage	temperate	6.9592	X023_meta_k141_127355	Straboviridae	0	15
X052_virome_k141_65095	10667	0.386519	VM	episomal	virulent	6.96574	B051_virome_k141_116978	Salasmaviridae	0	11
E020_virome_k141_95151_1	25138	0.30436	VM	prophage	temperate	6.96659	X008_meta_k141_143079	Salasmaviridae	0	11
Y028_meta_k141_168537	17829	0.328566	MM	episomal	virulent	6.9668	A017_meta_k141_63905	Demerecviridae	0	11
Y031_meta_k141_192114	11859	0.343199	MM	episomal	virulent	6.9679	Y003_virome_k141_91212	Salasmaviridae	0	11
Y018_virome_k141_250826	25620	0.319399	VM	episomal	temperate	6.98073	A044_virome_k141_127557	Salasmaviridae	0	11
A061_meta_k141_56865	18549	0.330206	MM	episomal	virulent	6.981	A017_meta_k141_63905	Demerecviridae	0	11
B051_virome_k141_86689	16561	0.406135	VM	episomal	virulent	6.98401	B012_meta_k141_234287	Salasmaviridae	0	11
D063_meta_k141_441780_1	25560	0.303756	MM	prophage	temperate	6.98724	A079_meta_k141_176477	Salasmaviridae	0	15
E009_meta_k141_244343_1	25560	0.303756	MM	prophage	temperate	6.98724	A079_meta_k141_176477	Salasmaviridae	0	15
A067_meta_k141_209910_1	25563	0.30372	MM	prophage	temperate	6.98806	A079_meta_k141_176477	Salasmaviridae	0	15
A020_meta_k141_230782_1	25563	0.30372	MM	prophage	temperate	6.98806	A079_meta_k141_176477	Salasmaviridae	0	11
A124_meta_k141_112675_1	25563	0.30372	MM	prophage	temperate	6.98806	A079_meta_k141_176477	Salasmaviridae	0	11
A083_virome_k141_446_1	25563	0.30372	VM	prophage	temperate	6.98806	A079_meta_k141_176477	Salasmaviridae	0	11
E017-1_virome_k141_23907	10751	0.40266	VM	episomal	virulent	6.98831	A013_virome_k141_84672	Zobellviridae	0	11
E017-2_meta_k141_4643_1	25572	0.303887	MM	prophage	temperate	6.99034	A079_meta_k141_176477	Salasmaviridae	0	15
B026_meta_k141_178391	17106	0.344557	MM	episomal	virulent	6.99609	B092_virome_k141_42031	Salasmaviridae	0	11
X034_meta_k141_60117	17584	0.36664	MM	episomal	virulent	6.99699	G009-3_virome_k141_34402	Salasmaviridae	0	11
Y036_virome_k141_65604	13633	0.407541	VM	episomal	virulent	6.99873	Y021_meta_k141_56280	Salasmaviridae	0	11
B012_meta_k141_42946	17035	0.334723	MM	episomal	virulent	7.00009	C027_meta_k141_248196	Demerecviridae	0	11
D043_virome_k141_44014	13307	0.337492	VM	episomal	virulent	7.00659	Y033_virome_k141_121168	Salasmaviridae	0	11
X052_meta_k141_246130	25603	0.304808	MM	episomal	virulent	7.00829	X052_meta_k141_246130	Salasmaviridae	0	11
G009-2_meta_k141_175047_1	17308	0.305697	MM	prophage	temperate	7.00836	X038_meta_k141_222967	Salasmaviridae	0	15
B055_virome_k141_105075	12690	0.328369	VM	episomal	temperate	7.01259	C027_virome_k141_17917	Salasmaviridae	0	11
Y007_meta_k141_388729	10930	0.296706	MM	episomal	virulent	7.01531	Y033_meta_k141_622382	Salasmaviridae	0	11
A124-1_virome_k141_45761	24432	0.430951	VM	episomal	virulent	7.01562	Y003_virome_k141_85145	Kyanoviridae	0	11
D072_virome_k141_76159_1	25624	0.309124	VM	prophage	temperate	7.01729	A044_virome_k141_127557	Salasmaviridae	0	11
G027_virome_k141_14898	17650	0.366232	VM	episomal	virulent	7.02325	G009-3_virome_k141_34402	Salasmaviridae	0	11
X023_virome_k141_142957	10827	0.376282	VM	episomal	temperate	7.02615	Y037_meta_k141_112809_1	Salasmaviridae	0	15
A103_virome_k141_36086	25718	0.306595	VM	episomal	virulent	7.02621	B084_meta_k141_42072	Salasmaviridae	0	11
Y021_virome_k141_134511	13283	0.33908	VM	episomal	virulent	7.02778	Y033_virome_k141_121168	Salasmaviridae	0	11
G027_meta_k141_14027_1	25335	0.327294	MM	prophage	temperate	7.03345	B050-2_virome_k141_49881_1	Salasmaviridae	0	11
X057_virome_k141_11369	25196	0.319971	VM	episomal	virulent	7.03545	D010_meta_k141_283427_1	Salasmaviridae	0	11
Y030_virome_k141_24303	25797	0.316316	VM	episomal	virulent	7.07003	A044_virome_k141_127557	Salasmaviridae	0	11
A071_meta_k141_48238	16771	0.443206	MM	episomal	virulent	7.07078	Y021_meta_k141_56280	Salasmaviridae	0	11
A028_virome_k141_79651	12551	0.294399	VM	episomal	temperate	7.07532	A028_virome_k141_79651	Herelleviridae	0	11
A035_meta_k141_78618	24661	0.311098	MM	episomal	virulent	7.08454	A010_virome_k141_51780	Salasmaviridae	0	11
C061_virome_k141_67677	18964	0.318393	VM	episomal	virulent	7.09295	C027_meta_k141_248196	Demerecviridae	0	11
C012_virome_k141_172484	24924	0.324306	VM	episomal	virulent	7.09525	G009-1_virome_k141_28589	Salasmaviridae	0	11
A039_meta_k141_66623	17484	0.325612	MM	episomal	virulent	7.09798	A039_virome_k141_35292	Salasmaviridae	0	11
A069_virome_k141_109932	10973	0.383122	VM	episomal	virulent	7.10166	A069_virome_k141_109932	Salasmaviridae	0	11
D016_virome_k141_60858	24918	0.324143	VM	episomal	virulent	7.1025	G009-1_virome_k141_28589	Salasmaviridae	0	11
Y018_meta_k141_9263	25539	0.311758	MM	episomal	virulent	7.10817	Y031_meta_k141_259841	Salasmaviridae	0	11
B030_meta_k141_166211	10113	0.419361	MM	episomal	virulent	7.11607	X039_virome_k141_73	Salasmaviridae	0	11
C021_meta_k141_138300	10272	0.315518	MM	episomal	virulent	7.12137	C021_meta_k141_138300	Unknown	0	11
B058_virome_k141_85000	11639	0.402698	VM	episomal	virulent	7.12345	B078_virome_k141_24577	Salasmaviridae	0	11
G027_virome_k141_39602	25317	0.312675	VM	episomal	virulent	7.12984	A023_meta_k141_175256	Salasmaviridae	0	11
A035_meta_k141_96222	19256	0.319173	MM	episomal	virulent	7.13694	A038_meta_k141_328815	Demerecviridae	0	11
C086_virome_k141_13956	17435	0.332664	VM	episomal	virulent	7.13713	B092_virome_k141_42031	Salasmaviridae	0	11
B059_meta_k141_230009_1	13144	0.306223	MM	prophage	temperate	7.1395	X027_meta_k141_279388	Kyanoviridae	0	11
A083_virome_k141_28576	18505	0.259065	VM	episomal	virulent	7.13989	B063_virome_k141_30260	Salasmaviridae	0	11
A044_virome_k141_116709	16416	0.440668	VM	episomal	virulent	7.14019	Y003_virome_k141_85145	Kyanoviridae	0	11
E030_virome_k141_730	26229	0.327576	VM	episomal	temperate	7.14165	A065_virome_k141_90254	Salasmaviridae	0	11
A020_virome_k141_38471_1	25450	0.315285	VM	prophage	temperate	7.14982	D010_meta_k141_283427_1	Salasmaviridae	0	11
C065-2_virome_k141_109653	12951	0.325921	VM	episomal	temperate	7.15508	C027_virome_k141_17917	Salasmaviridae	0	11
B071_virome_k141_75653	11702	0.403521	VM	episomal	virulent	7.16201	D043_virome_k141_63059	Salasmaviridae	0	11
B042_meta_k141_18659	19993	0.25739	MM	episomal	temperate	7.16295	A103_virome_k141_49170	Salasmaviridae	0	11
A037_meta_k141_345850	24951	0.311651	MM	episomal	virulent	7.16945	A010_virome_k141_51780	Salasmaviridae	0	11
A083_virome_k141_59106	18529	0.258568	VM	episomal	virulent	7.17731	B100-1_virome_k141_15880	Salasmaviridae	0	11
B053_meta_k141_2825	26170	0.312763	MM	episomal	virulent	7.17984	B084_meta_k141_42072	Salasmaviridae	0	11
C086_virome_k141_92758	11735	0.407158	VM	episomal	virulent	7.1822	D043_virome_k141_63059	Salasmaviridae	0	11
A023_virome_k141_37650	25296	0.319497	VM	episomal	virulent	7.18604	D010_meta_k141_283427_1	Salasmaviridae	0	11
G009-3_virome_k141_561	17034	0.310908	VM	episomal	virulent	7.19136	Y021_meta_k141_249681_1	Salasmaviridae	0	11
D068_meta_k141_103149	11282	0.321397	MM	episomal	temperate	7.19389	D068_meta_k141_103149	Herelleviridae	0	11
X059-2_meta_k141_5920	26238	0.310085	MM	episomal	virulent	7.19796	B084_meta_k141_42072	Salasmaviridae	0	11
A103_meta_k141_297874	11647	0.367219	MM	episomal	temperate	7.20218	D043-2_meta_k141_369081	Salasmaviridae	0	11
Y014-1_virome_k141_112278	18578	0.222144	VM	episomal	virulent	7.20483	Y012_virome_k141_34770	Salasmaviridae	0	11
X018_meta_k141_104850	12685	0.315333	MM	episomal	virulent	7.2065	X057_meta_k141_59285_1	Unknown	0	11
A039_virome_k141_119749	18685	0.257158	VM	episomal	virulent	7.20972	B063_virome_k141_30260	Salasmaviridae	0	11
A065_virome_k141_275943	20749	0.267531	VM	episomal	virulent	7.21045	A028_virome_k141_76020	Kyanoviridae	0	11
C065-3_virome_k141_125237	30172	0.298555	VM	episomal	virulent	7.21047	B084_virome_k141_572_1	Salasmaviridae	0	11
Y016_virome_k141_46196	24343	0.435279	VM	episomal	virulent	7.21224	Y003_virome_k141_85145	Kyanoviridae	0	11
A057_meta_k141_188251	25114	0.311938	MM	episomal	virulent	7.21485	A010_virome_k141_51780	Salasmaviridae	0	11
A064_meta_k141_237977	25115	0.311328	MM	episomal	virulent	7.21692	A010_virome_k141_51780	Salasmaviridae	0	11
A044_meta_k141_300031	19472	0.320255	MM	episomal	virulent	7.21699	A038_meta_k141_328815	Demerecviridae	0	11
C061_meta_k141_118099	12705	0.315309	MM	episomal	virulent	7.21787	X057_meta_k141_59285_1	Unknown	0	11
A028_meta_k141_329727	18663	0.328832	MM	episomal	virulent	7.21978	A038_meta_k141_328815	Demerecviridae	0	11
X055_meta_k141_441	26292	0.315571	MM	episomal	virulent	7.22089	B084_meta_k141_42072	Salasmaviridae	0	15
B098_virome_k141_40768	25861	0.319632	VM	episomal	virulent	7.22201	D010_meta_k141_283427_1	Salasmaviridae	0	11
A017_meta_k141_177207	25170	0.312594	MM	episomal	virulent	7.22292	A010_virome_k141_51780	Salasmaviridae	0	11
A103_virome_k141_7691	18744	0.256189	VM	episomal	virulent	7.22726	B063_virome_k141_30260	Salasmaviridae	0	11
B010_virome_k141_73401	25617	0.322481	VM	episomal	virulent	7.23031	X069-2_virome_k141_35002	Salasmaviridae	0	11
G009-3_virome_k141_2601	19419	0.308461	VM	episomal	virulent	7.23303	C027_meta_k141_248196	Demerecviridae	0	11
C056_virome_k141_11454	11520	0.436198	VM	episomal	virulent	7.24398	A013_virome_k141_206277	Unknown	0	11
C021_virome_k141_43679	19126	0.328297	VM	episomal	virulent	7.24567	A038_meta_k141_328815	Demerecviridae	0	11
D043_virome_k141_41228	26391	0.302868	VM	episomal	virulent	7.24654	Y031_meta_k141_259841	Salasmaviridae	0	11
Y014-2_virome_k141_65646	18755	0.246974	VM	episomal	virulent	7.24778	Y014-3_virome_k141_65579	Salasmaviridae	0	11
A069_meta_k141_9867	18511	0.327319	MM	episomal	virulent	7.2509	A038_meta_k141_328815	Demerecviridae	0	11
A124-3_virome_k141_52067	25713	0.316921	VM	episomal	virulent	7.25712	D010_meta_k141_283427_1	Salasmaviridae	0	11
X008_virome_k141_109031	25456	0.301226	VM	episomal	virulent	7.25796	X008_virome_k141_109031	Salasmaviridae	0	11
Y006_virome_k141_15547	25871	0.323335	VM	episomal	virulent	7.26194	A065_virome_k141_90254	Salasmaviridae	0	11
G009-1_virome_k141_17629	12002	0.348025	VM	episomal	virulent	7.26776	G027_virome_k141_39515	Unknown	0	11
A061_meta_k141_109387	25330	0.312791	MM	episomal	virulent	7.26935	A010_virome_k141_51780	Salasmaviridae	0	11
Y006_virome_k141_43434	24573	0.43499	VM	episomal	virulent	7.28039	Y003_virome_k141_85145	Kyanoviridae	0	11
A038-1_virome_k141_98739	26518	0.310393	VM	episomal	virulent	7.2807	B084_meta_k141_42072	Salasmaviridae	0	11
C061_meta_k141_109767	26510	0.315805	MM	episomal	virulent	7.28077	B084_meta_k141_42072	Salasmaviridae	0	11
Y007_meta_k141_188183	26523	0.329827	MM	episomal	virulent	7.28381	Y007_meta_k141_188183	Salasmaviridae	0	11
Y014-3_virome_k141_61199	10286	0.271923	VM	episomal	virulent	7.28516	Y012_virome_k141_34770	Salasmaviridae	0	11
X038_meta_k141_122132	12323	0.277611	MM	episomal	virulent	7.28521	X027_virome_k141_52372	Salasmaviridae	0	4
Y014-1_virome_k141_125062	17264	0.418095	VM	episomal	virulent	7.28624	Y021_meta_k141_56280	Salasmaviridae	0	11
A013_virome_k141_20868	16096	0.297589	VM	episomal	virulent	7.29078	A013_virome_k141_20868	Unknown	0	11
Y002_virome_k141_24378	17965	0.332202	VM	episomal	virulent	7.29357	B092_virome_k141_42031	Salasmaviridae	0	11
B100-2_virome_k141_16161	18915	0.255353	VM	episomal	virulent	7.2976	B063_virome_k141_30260	Salasmaviridae	0	11
D016_virome_k141_4767	11969	0.430445	VM	episomal	virulent	7.29964	X024_virome_k141_38157	Salasmaviridae	0	11
D072_virome_k141_117342	11805	0.392207	VM	episomal	virulent	7.29988	D043-2_meta_k141_369081	Salasmaviridae	0	11
C065-3_virome_k141_88702	13468	0.293511	VM	episomal	temperate	7.30074	B078_meta_k141_174440	Unknown	0	11
B010_virome_k141_62818	24655	0.434273	VM	episomal	virulent	7.30468	Y003_virome_k141_85145	Kyanoviridae	0	11
A064_virome_k141_148040	26765	0.308649	VM	episomal	virulent	7.31201	B084_meta_k141_42072	Salasmaviridae	0	11
B035_meta_k141_103469	18412	0.343689	MM	episomal	virulent	7.31207	B100-2_virome_k141_80871	Salasmaviridae	0	11
X065_meta_k141_24761	26638	0.31594	MM	episomal	virulent	7.31588	B084_meta_k141_42072	Salasmaviridae	0	15
A060_virome_k141_415048	24696	0.434362	VM	episomal	virulent	7.31683	Y003_virome_k141_85145	Kyanoviridae	0	11
[truncated: 37,200 more rows]

## Sheet: Data S3
Supplementary Data 3 | Normalized abundance of the 1,571 VM-vOTUs in 125 feces sequenced with viral metagenomes. Abundance for the three replicates of ten randomly amplified samples are averaged.
Phage populations	VM-vOTU	A035	A040	A053	A060	A065	Y016	Y018	Y028	Y033	Y037	A010	A013	A020	A023	A028	A038	A039	A052	A058	A063	A067	A069	A079	A083	A089	A094	A103	A124	D010	D016	D026	D043	D048	D063	D068	D072	E009	E017	E020	E030	N041	Y003	Y006	Y012	Y014	Y021	Y025	Y030
Y018_meta_k141_75687	D068_virome_k141_97612	274.606	2808.74	72041.8	14186	23721.3	2979.28	30461.3	7161.27	42466.6	9082.85	30049.7	6823.5	14517.6	3222.56	74512	33176.2	36480.2	31804.9	18605.1	28678.9	76009	59158.4	14700.8	14293.4	96790.8	72643.5	221.774	67414	46352.1	46032.1	38565.6	38561.8	3476.46	2284.29	9816.6	33909.1	71937.6	21868.1	34063	226.604	6653.79	296.283	30383.2	86699	11212.5	21633.8	16464	11990.6
B010_meta_k141_66213	G009-2_virome_k141_14575_1	603.217	366.942	313.619	245.719	456.433	508.115	500.199	47418.4	450.959	373.702	10.8677	1736.65	1956.92	1762.76	239.529	737.189	12.2441	18.1957	4.30961	6.86727	40.1234	13.792	3.03756	6.01772	22.6671	1802.31	65959.3	1983.01	1709.66	2445.17	51.8745	57.0056	8.18801	38.5836	40.6373	601.366	663.351	591.617	644.381	76652.1	452.236	305.452	9646.09	345.611	390.265	460.259	334.365	360.75
C065_meta_k141_40818	X011_virome_k141_48925	439.323	228.649	2529.07	263.718	503.298	401.936	525.139	22903	766.702	390.514	216.579	1428.31	1746.79	1476.27	5912.43	1808.29	288.673	550.031	524.116	660.141	3842.34	860.241	331.918	332.365	1426.92	1907.15	50158.3	2487.25	1709.48	3224.7	793.303	1405.33	25.0036	44.4405	113.935	656.729	1222.83	602.355	1519.3	55136.6	361.261	229.202	8879.42	2255.85	351.571	379.418	596.652	602.631
E009_meta_k141_491429	Y014-1_virome_k141_104702	321.538	1030.43	8131.96	269.688	2337.58	2569.02	27196.1	14108.8	4317.65	614.319	5550.28	2010.67	6505.21	4942.3	3989.39	6023.24	11671	5936.89	8020.21	7490.12	4349.99	29181	2501.34	9547.95	11410.1	18327.4	6681.44	4805.98	5063.18	3248.11	5112.91	9880.99	4543.03	32571.3	13762.3	10914.4	7142.05	8924.42	8460.72	6859.45	12200	28072.7	8607.69	3776.49	10772.5	20981.3	8485.47	13272.3
B005_meta_k141_150988	Y014-3_virome_k141_90005	18.4902	28.1284	1132.51	63.2864	285.274	2150.37	2064.3	28.5889	2020.86	309.415	1583.64	1959.62	4001	1827.04	275.049	3610.1	1266.26	1564.21	1813.15	1408.52	1924.55	2573.93	3094.11	6749.93	2985.99	6501.22	192958	2757.85	7983.38	3256	3519.17	645.933	673.745	1570.32	5882.64	4524.88	6516.12	2382.57	3258.41	12981.7	7374.67	481.779	2940.37	8140.22	4682.24	3511.77	4558.45	4589.29
X011_virome_k141_38830	X011_virome_k141_38830	20.775	101.678	4.22436	9.98337	59.5664	44.9152	57.3086	33801.2	52.9157	49.3373	0	135.1	139.037	135.696	0.606774	50.9454	0.293115	0	0	0	0	0	0	0	0.460067	128.483	4532.41	132.257	119.962	164.057	0.00854516	0.0517512	0	0.963368	0.360205	38.4817	36.451	38.3215	39.0624	1788.07	34.473	24.5026	2490.54	17.4402	27.1452	30.7984	21.5061	24.5013
X034_virome_k141_25859	X034_virome_k141_25859	0.185265	0.231363	0.857827	0.221338	0.64785	0.836848	2.27243	15.5747	1.96685	1.27269	0.0409629	103.17	113.233	107.636	3.20874	52.0132	1.52118	0.0294748	0.196363	0.172186	0.203908	0.0937616	0.294928	0.151381	2.38118	106.501	20589.9	111.451	99.5667	143.776	0.338135	0.316814	0.420396	3.14495	1.74956	76.5002	70.9718	77.3658	74.7552	1502.93	66.4044	49.0021	120.07	44.8271	62.16	65.7385	49.7213	56.6651
B059_virome_k141_37679	B059_virome_k141_37679	10.5488	3.42769	0.705792	7.60214	2.45989	2.32771	4.66859	1127.14	3.03365	2.74196	0	150.176	166.778	156.61	0.247199	51.0868	0.0711431	0.0714106	0.00493164	0.0530587	0.0287762	0	0.0203493	0	0.15395	148.258	3691.97	156.694	140.184	181.369	0.530359	0.091552	0	4.05309	0.489244	20.2236	21.4324	20.6695	28.0031	1160.52	19.0408	12.799	2576.18	8.98549	15.5079	16.4335	13.3765	15.2213
X069-3_virome_k141_7841	X069-3_virome_k141_7841	28.732	57.6389	1725.99	108.752	498.127	3632.18	5942.25	33.3024	2997.41	370.007	4285.26	3021.31	4061.97	1001.4	536.436	7886.37	4621.14	3906.42	3085.97	2353.22	3163.83	5238	4267.28	10864.6	5479.41	10741.2	27.008	2959.02	12647.8	5223.79	7074.44	2191.73	2208.97	5707.91	15637.8	11074.6	17615.1	6145.31	5030.2	67.4425	17275.8	125.612	4384.67	11550.5	6969.02	7946.28	9894.91	7379.02
A040_virome_k141_12057	A040_virome_k141_12057	61.1353	88.4143	2999.56	179.762	1241.35	8868.3	4629.29	112.894	5692	962.73	3483.64	2756.65	3831.59	1025.14	496.679	5751.12	4788.49	2572.77	3754.44	3348.19	2101.96	4560.33	4541.39	9936.74	5653.83	13249.7	24.7844	3086.77	9748.22	3507.61	6857.47	1502.67	1452.44	5237.26	14861.4	7720.81	13782.2	4110.91	4065.19	65.0346	26583	439.259	3202.68	8180.43	6552.66	10419	6433.65	4106.62
A071_virome_k141_306112	A071_virome_k141_306112	38.7495	58.8825	1848.36	111.174	617.508	5322.96	4916.49	68.6558	4746.98	565.404	3794.9	2874.97	4015.99	1108.56	428.587	5661.81	4318.75	2999.96	4047.52	3564.12	2386.57	4614.37	4927.43	10582.9	5955.73	11395	22.1061	2532.88	10193.4	3024.48	5148.48	1144.25	1333.7	4528.54	14878.5	7317.57	13300	3767.58	3920.4	61.9828	25202.8	209.634	3438.05	7882.05	5724.99	8261.62	6021.63	4648.5
N002_meta_k141_73393	X015_virome_k141_84701	55.7305	20.9472	7894.05	89.2766	218.444	591.371	337.33	22.8033	3205.36	1399.76	1153.51	446.143	2296.94	2095.45	1194.8	384.1	198.667	4253.69	8602.8	3896.55	16124.1	956.606	23331	709.512	1197.01	1141.55	24.687	7073.48	2470.43	24464.7	9661.86	2967.22	71.2075	68.8592	223.412	544.802	471.486	71.5039	1574.11	21.7865	40.7814	22.1753	339.935	4892.91	5357.78	751.903	3739.36	12248
X034_meta_k141_40310	X044_virome_k141_45418	6.06299	14.5237	1.61913	2.45472	7.58952	6.35234	7.06827	3000.81	6.19315	5.85697	1.41878	64.2086	72.807	69.4344	0.780951	33.9207	0.814246	1.29422	0.062072	0.0416344	2.21518	0.213656	2.96396	0.834543	1.66123	64.4885	5449.04	113.089	59.9651	80.5063	1.27626	3.67714	0.421809	6.39984	1.83287	50.2804	49.6561	47.3533	49.8609	1335.24	44.5563	32.0758	3701.32	23.2441	33.8393	39.3455	27.816	31.4354
E030_virome_k141_11515	E030_virome_k141_11515	0.0154157	0	0	0	0	0	0.00857407	8.39536	0	0	0	90.1992	81.0205	80.1569	0.432439	32.7323	0.234062	0	0	0	0	0	0	0	0.176017	71.6113	426.562	74.6404	70.8161	92.4812	0.111322	0.0904091	0.187489	0.379497	2.70386	41.0319	41.211	41.1922	52.5007	43368.1	40.4712	28.3815	58.7133	18.7072	30.1465	38.6075	23.6555	25.8887
Y037_meta_k141_112809_1	A061_virome_k141_259154	15.7508	34.9749	15362.7	118.455	819.387	1562.53	575.241	14.1885	2318.64	378.757	401.141	424.723	7739.91	3458.66	3843.3	11541.8	2107.69	6931.08	1987.7	2167.86	41194.1	678.109	29234.2	4669.18	1817.17	3799.08	28.2991	16155	47.6809	79.0907	78.8339	1175.63	143.57	609.981	7333.19	427.586	51.2841	2563.75	9428.29	16.0948	433.185	41.6722	68.2069	1109.78	3639.12	164.681	1602.93	956.418
Y037_meta_k141_191627	X051_virome_k141_24901_1	77.2331	425.231	1756.69	397.98	2675.96	6738.61	10209.5	246.421	2355.24	597.025	2.85728	0.286109	0.381398	0.291828	16585	16.5782	9.16693	10.1675	2279.99	2010.81	3.06465	4.58651	2803.21	2.70883	6.25086	0.458912	0.323075	0.336924	184.212	145.887	1.05687	0.450721	0.890335	0.456181	814.149	65.2384	722.09	12379.6	3610.7	56.8868	58.7543	9773.26	6550.69	12788.6	14614.9	10102.4	9051.2	6216.15
B039_virome_k141_21877	B039_virome_k141_21877	12.0621	20.2201	701.589	44.1086	196.103	1728.61	1752.52	15.0249	1216.25	155.324	1397.12	860.691	1308.59	315.097	149.357	2457.24	1281.76	1108.75	1043.79	787.311	1062.81	1602.41	1726.54	2822.92	1595.39	3760.15	3468.2	1016.9	4175.37	2123.36	3019.88	821.085	792.329	1316.03	4672.29	3242.44	6323.5	2111.53	1780.44	291.578	4301.6	70.7164	1448.51	3546.62	2044.97	2018.05	2843.57	2200
C056_virome_k141_17285	C056_virome_k141_17285	13.8291	55.3994	1583.33	122.007	353.099	321.834	2256.34	453.898	553.582	104.761	2057.67	258.034	675.153	162.107	263.008	415.571	1006.38	362.158	403.768	479.096	874.69	2262.2	185.441	406.299	1433.95	1140.85	812.63	254.202	734.425	695.023	373.519	440.52	376.125	1077.36	717.147	600.559	1364.34	1135.1	729.064	346.313	196.015	520.462	558.903	396.077	475.606	957.089	410.035	387.629
Y038_meta_k141_299702	N041-1_virome_k141_169582	24.2931	36.7561	1245.46	76.8857	464.08	3381.69	2944.99	33.1326	2128.17	384.489	2440.69	1859.51	2626.67	687.633	232.745	4624.58	2980.69	2203.32	2347.68	1866.28	2077.57	2964.44	3460.74	5233.6	3149.1	8143.45	17.5816	1868.79	6749.98	4718.75	7434.13	1794.44	1439.99	3159.08	9221.29	6386.02	11667.6	3730.18	3565.56	42.9589	14674.6	149.246	2166.12	6611.18	4501.05	5743.91	5060.84	3979.31
B026_virome_k141_6287	B026_virome_k141_6287	14.9209	10.6801	2.30094	8.42108	8.00058	5.98742	6.07367	2333.02	5.11547	4.21085	2.0528	48.1009	52.1437	53.2165	0.343583	23.7221	2.09439	0.355158	0.20768	0.107721	0.529181	2.83374	0	2.03371	0.499777	45.966	1294.85	49.3659	43.6823	57.5621	0.0776752	1.32333	0.110834	1.07152	0.294533	35.3956	35.6983	35.2658	35.2266	615.441	33.7052	22.2085	1503.14	16.8435	24.0802	28.8367	20.3547	22.0928
C065-3_virome_k141_630	C065-3_virome_k141_630	39.173	89.8655	2419.03	525.567	1036.84	1169.78	779.248	221.15	592.332	236.213	4786.62	2252.62	7747.59	24134	8565.27	12015.4	15662.1	4539.86	1575.09	1073.54	4075.56	1897.6	490.876	2114.73	1048.94	1137.54	26.153	3752.4	1419.57	587.221	3098.86	1172.67	705.525	849.012	492.789	3430.13	679.567	1433.44	180.913	13.6304	195.018	99.0006	1240.63	3087.52	2872.81	2545.1	2990.12	1056.46
Y028_meta_k141_118668	G009-2_virome_k141_3605_1	63.7448	349.067	1466.51	323.014	2158.29	5598.86	7913.34	203.919	1984.89	511.83	2.15742	0.211571	0.245759	0.166662	14268.9	12.8248	7.63445	8.4146	1882.84	1629.15	2.60305	4.16495	2395.18	2.09463	5.09899	0.368525	0.203474	0.17998	141.988	113.992	0.657052	0.364783	0.469434	0.323497	577.794	50.2789	546.911	9119.2	2779.99	44.4489	45.1576	7838.42	5146.06	10361.4	11534.8	8074.05	7357.29	5009.06
Y014_meta_k141_191357	A065_virome_k141_249813	66.5103	372.263	1691	377.872	2538.36	6312.72	6202.41	224.623	2276.16	590.658	2.25784	0.20926	0.22057	0.206905	15971.7	10.3686	8.25257	7.61544	1560.9	1363.64	2.75322	3.94936	2047.75	2.14848	4.70089	0.264817	0.190008	0.178772	126.384	94.9856	0.531724	0.266366	0.481643	0.366744	510.185	39.8956	455.007	7336.59	2185.24	34.5174	35.7219	8637.34	4076.97	8088.65	8822.12	6062.13	5556.79	3761.88
C027_virome_k141_7670	C027_virome_k141_7670	29.4751	77.9655	2265.67	426.692	786.997	1054.53	516.557	184.975	474.689	190.796	3611.52	1843.21	6424.53	20782.8	7574.73	9280.47	12891.9	3224.39	1042.94	674.802	3603.77	1252	368.342	1654.76	817.132	979.43	21.0819	3427.92	1108.22	454.499	2237.15	915.138	478.217	537.713	285.891	2114.28	533.759	995.462	139.408	9.934	107.603	49.7398	996.32	2391.88	2066.39	1530.99	2246.53	725.559
X057_meta_k141_201629	Y025_virome_k141_51852	2.99748	17.5732	724.98	40.4159	144.926	126.22	3266.76	15.4603	341.043	40.0479	2614.83	624.199	1315.94	218.733	199.842	694.987	1224.52	986.311	333.241	395.475	3587.38	13559.9	267.36	2153.95	9613.82	9803.5	19.565	375.685	2416.14	4278.48	1268.82	2219.61	1200.02	6336.24	1312.27	2594.57	5086.3	2942.01	1801.9	20.2395	997.883	144.091	1022.81	2868.63	2209.38	1325.17	1748.74	2019.48
B050-2_virome_k141_17777	B050-2_virome_k141_17777	0	0	0	0	0	0	0	0	0	0	0	66.8685	71.6457	69.9092	0	20.6699	0	0	0	0	0	0	0	0	0	64.0292	6494.14	67.9276	60.195	85.6567	0	0	0	0	0	0.00319521	0	0	0	5.69528	0	0	0	0	0	0	0	0
X027_meta_k141_76824	A038_virome_k141_57720	19.5822	87.2666	3790.23	279.664	1013.2	676.855	5776.01	162.62	1163.26	190.022	8496.58	890.783	1256.01	202.807	788.036	951.03	2077.53	1635.31	1205.38	1670.29	3937.14	6376.24	529.729	918.839	3187.13	2678.27	81.8085	577.676	1738.6	1341.52	1086.75	1169.06	799.355	3198.54	2805.39	1429.67	2678.03	2520.27	1984.58	28.3494	669.907	1763.77	842.259	795.781	933.044	2074.58	980.134	867.286
C051_virome_k141_250412_1	C051_virome_k141_250412_1	5.62234	10.0094	1.54583	1.27101	5.8311	6.40321	6.00269	2108.17	4.8443	4.61082	5.05727	29.2702	33.1894	39.7584	0.379084	16.7063	3.98682	1.8241	0.485495	0.276138	1.89419	5.17124	1.50776	4.28169	1.08062	29.5205	2546.05	46.873	27.3596	36.871	0.704914	3.88331	0.647566	2.17824	0.970084	24.6197	24.5065	22.2043	22.7747	562.808	23.4496	15.1186	1495.22	11.3206	15.6379	18.2784	12.6495	14.7381
A069_virome_k141_106408	A069_virome_k141_106408	13.856	18.6069	701.724	44.7722	198.615	2061.5	1494.75	15.0812	1211.86	234.98	1294.25	992.967	1549.94	414.074	151.198	2844.56	1384.32	1364.53	1523.66	1020.56	1431.09	1308.61	2457.89	2919.18	1667.63	3909.88	11.1622	962.741	3882.93	4075.64	5162	1526.22	874.644	1481.02	5529.87	4007.29	6710.92	1804.38	2400.15	22.0063	3589.48	69.3687	1245.37	4425.28	2633.36	2774.25	3577.62	2972.75
C061_virome_k141_446929	C061_virome_k141_446929	0.242112	0.208205	12.5753	0.602435	15.1517	0.00236289	0.154068	8.95022	0.0210109	0.364222	37.9003	91.3974	116.638	73.7806	2.11784	494.8	757.268	588.561	603.469	1193.81	14.8093	1067.17	70.8512	29.5348	7.76365	63.4039	57.435	300.73	60.7503	67.3672	0.484689	0.0238077	0	3.20356	113.615	2.63318	1.5137	1.47824	2.02989	2.94023	1.43615	1.12738	6.97557	0.623003	1.1105	1.11538	0.873737	0.852241
B026_virome_k141_79873	B026_virome_k141_79873	11.0853	16.8328	0.721345	0.518882	2.03473	9.38128	6.50001	635.108	4.10748	3.49129	0.0625309	41.7786	45.1595	46.0458	0.378065	17.2382	0.129864	0.0129448	0.0322127	0.0540528	0	0	0.015627	0	0.172256	39.8578	3756.02	44.3594	39.1189	48.6968	0.0339003	0	0	1.13345	1.74604	14.0449	17.1074	14.6905	14.9287	1010.84	14.2015	10.9367	118.141	8.03893	11.3459	12.7187	8.5083	9.55632
X007_meta_k141_176247	X065_virome_k141_36480	1.78328	1.61631	0.517658	1.07057	1.08841	1.31528	13.3522	263.37	8.40134	8.60568	0.239206	0.128489	0	0.00140092	0.79136	6.87317	0.369564	0.0643933	0.0238491	0.0418675	0.0147615	0	0	0.0271679	0.662091	0.0366125	0	0.0603714	0.0204793	1.00518	0.00528461	0.13442	0.447538	3.94582	0.933112	31.2044	33.5983	31.0212	30.6668	25.2475	30.9899	20.2723	1208.46	15.5293	23.2316	25.093	16.8878	17.9694
E030_meta_k141_152000	B071_virome_k141_37392	43.6714	83.3312	107.447	27.7337	224.418	2222.16	2602.22	10.5949	316.498	77.3149	180.241	407.178	2440.62	2600.08	586.588	2717.06	2255.48	542.713	2578.3	1122.22	538.419	1228.73	3853.38	900.1	325.909	2443.4	7.19867	1846.35	106.644	398.757	379.214	1022.96	345.528	10359.7	2391.85	2881.84	436.561	924.367	300.199	20.1964	5188.88	371.518	185.488	4872.31	3052.46	3512.55	1725.81	4651.03
D016_meta_k141_131245	A038-1_virome_k141_59136	20.6323	30.8441	6446.35	214.028	2879.85	1883.3	4628.49	58.2878	1878.92	3233.92	1323.25	77.7551	308.232	63.9943	2559.25	195.847	40.2146	512.724	2757.8	1778.56	806.522	648.647	965.853	591.006	2005.88	3032.3	7.12198	1295.04	1571.43	3906.05	12.74	149.98	1316.57	1096.43	741.77	107.14	1989.06	526.147	506.495	12.7092	3433.52	25.795	934.838	2671.02	6957.35	2203.64	222.905	496.645
D043_virome_k141_63059	D043_virome_k141_63059	4.66832	15.0096	168.66	21.652	215.868	152.926	747.348	9.52245	184.683	21.7336	467.595	1308.85	17724.4	13804.1	3069.13	1074.54	1619.3	2158.55	2350.29	1583.43	157.815	5575.59	1139.31	4287.66	1505.25	2933.48	22.9309	3246.68	834.466	216.748	80.6105	2904.3	351.76	206.464	131.174	220.371	873.543	387.981	349.965	8.83502	1597.09	2432.86	624.691	1719.84	1505.33	685.75	826.36	2193.93
A044_virome_k141_64676	A044_virome_k141_64676	4.51007	1.83661	108.62	58.4068	3079.13	1.70931	0.93937	0.732141	0.938346	29.3561	237.6	29.7453	34.3831	11.8378	4.2392	139.076	332.053	5684.05	981.785	3835.24	227.759	48.6325	28495.1	77.2086	21.3147	9.29373	0.216736	1.22102	193.054	137.02	367.082	19.8915	29.601	94.1006	44604.9	34.7237	1.4153	0.537381	1.16552	0.152662	5.6743	0.156478	0.197701	0.222539	0.34857	0.0568129	0.276722	0.187162
Y002_virome_k141_53760	Y002_virome_k141_53760	14.9488	22.2855	256.773	30.1443	2417.77	18.6869	358.068	4.10357	117.769	190.695	3987.45	312.675	4139.83	5814.43	162.625	61.9897	32.6013	52.315	1048.9	2311.55	3958.33	557.047	6399.95	312.465	72.7211	103.712	15.7408	5502.24	3661.86	193.807	1354.16	7.50243	14.0527	33.3916	6935.74	9.13888	209.803	496.595	654.306	5.97234	399.124	6.08229	8448.34	1770.68	1799.49	240.194	119.295	54.1553
A038-2_virome_k141_55986	A038-2_virome_k141_55986	12.2826	8.17766	2.02819	5.26434	8.34398	7.64753	11.2788	3741.87	8.50576	8.11502	0	12.2	13.3019	12.4619	1.09894	10.2133	0	0	0	0	0	0	0	0	0	11.4598	6764.06	12.3834	11.0561	14.8581	0.0145671	0	0	0	0.0161207	28.4223	24.9393	25.4856	25.8094	336.925	23.0498	17.2714	16059.6	10.4952	18.533	21.1507	14.1334	15.8256
Y028_meta_k141_215778	A035_virome_k141_767964	18.1584	10.503	3.61354	7.44536	12.1673	13.1157	17.0227	5325.5	13.3559	12.5272	0	13.2849	14.1668	13.8416	1.55306	7.63031	0	0	0	0	0	0	0	0	0	13.1897	7123.98	13.4201	11.647	16.1877	0	0	0	0	0.00475614	16.6278	14.6247	15.2168	15.3962	283.061	13.5855	10.6166	9589.67	6.39491	10.9883	12.1934	7.96149	9.43118
X055_meta_k141_320286	C065-2_virome_k141_25869	0.0868632	0.300545	6.04485	0.144819	0.85388	2.20768	0.708575	122.19	4.8626	0.677239	2.65651	52.9292	58.5116	65.5262	35.2689	22.804	0.210533	0.42404	2.26691	4.10586	0	0	1.8926	0	0.290753	48.0718	611.86	60.6475	50.967	63.0227	0.238657	0	0	1.52368	3.57728	11.9295	15.9406	12.5319	11.7826	493.127	13.7889	9.70653	43.1218	9.41386	12.4393	11.3211	7.68981	8.23239
Y036_virome_k141_61096	Y036_virome_k141_61096	2.93512	12.0407	6.58325	2.97724	24.5139	306.899	964.093	11.5906	685.995	171.663	202.26	685.242	2727.75	715.139	191.991	10479.3	2442.01	1304.32	1339.02	807.556	1102.08	516.741	258.457	699.419	440.03	1187.24	9.98228	2467.13	1215.83	3680.11	1820.85	983.674	422.479	2868.83	347.436	5354.31	829.866	610.387	1477.02	16.0708	203.217	106.387	482.779	2089.96	1298.79	5760.35	2305.84	3973.86
B047_virome_k141_14551	B047_virome_k141_14551	0.0572219	0	0	0.0778114	0	0	0	0	0	0	0	25.2861	26.3961	24.6058	0	7.54516	0	0	0	0	0	0	0	0	0	22.8047	45.267	25.162	21.1449	31.0234	0	0	0	0	0	1.06298	0.607155	0.727387	0.578499	0.392575	0.485193	0.521128	28.0479	0.249026	0.384048	0.405962	0.641742	0.524147
A058_virome_k141_99964	A058_virome_k141_99964	35.1397	57.8022	104.704	20.6296	184.242	1273.23	1906.27	8.59105	230.046	50.2346	148.736	380.268	2031.74	2187.02	430.071	1591.95	1281.58	286.493	2803.27	1178.66	189.179	1494.38	2653.55	1114.9	361.461	2730.28	6.76495	1767.26	147.431	107.343	307.519	460.974	267.241	4685.12	1435.11	1460.66	236.89	526.307	148.518	14.0554	3862.91	322.591	202.168	4392.58	2607.47	3260.5	1402.58	3078.31
B100_meta_k141_186489_1	C061_virome_k141_58814	0.131983	0.22962	0	0.0785533	0.331097	0.0226427	0.292533	222.883	0.293421	0.345671	0	24.1646	24.5708	24.3818	0.0895339	9.90511	0.00913168	0	0	0	0	0	0	0	0.0845201	22.3348	1471.97	23.6858	21.4459	28.8504	0	0	0	0	0	11.757	10.8492	11.0246	12.0107	672.034	10.0228	7.25136	2297.02	5.09373	7.77221	9.31853	6.14966	7.01958
A017_meta_k141_227230	A037_virome_k141_64163	4.27045	11.2288	10.4561	4.23069	33.0607	328.795	1327.74	5.39726	818.243	149.015	192.062	465.968	2911.37	817.369	355.945	11066.5	1848.14	1211.54	1135.1	711.999	1757.68	618.295	398.831	581.979	300.805	923.924	11.4532	2266.93	1165.04	2712.67	1069.38	580.168	353.702	2008.74	277.594	3619.17	631.584	512.366	962.896	13.4759	126.117	31.3811	835.201	2685.84	980.887	3544.05	2122.98	3122.54
B051_meta_k141_146197	B037_virome_k141_11746	36.5482	5.06743	42.0939	39.7966	34.5214	31.3721	34.1751	1173.07	17.6457	8.56114	89.5926	34.19	185.931	496.201	223.965	254.803	263.464	76.4461	51.8772	38.4949	73.9833	46.2508	18.9447	60.4592	27.4247	34.0417	1.33839	107.058	45.5114	14.5736	70.5543	24.6266	20.857	17.5705	21.8318	91.4786	30.5655	42.7944	20.8467	12.4542	21.2912	14.1727	9325.06	85.0876	68.5684	55.4188	65.8674	33.9261
X027_meta_k141_279388	C012_virome_k141_65850	3.95007	3.56943	0.330103	2.49526	1.81667	1.78529	1.78898	717.047	1.55275	1.3872	0	14.418	15.3734	14.5226	0.178443	9.77858	0.118718	0	0	0	0	0	0	0	0.188762	13.1849	602.653	13.8287	12.6226	16.7245	0.0105357	0.0250261	0	0.00830603	0.0060279	23.3426	24.4937	22.7553	25.5512	180.732	21.7335	16.5746	905.051	10.9343	17.2661	19.5023	12.8678	14.4409
B071_meta_k141_268752	A044_virome_k141_428	6.11834	2.64873	0.788976	4.01576	2.25366	0.758691	1.64492	560.137	1.21044	1.09071	0.0169242	18.605	19.9529	19.0483	0.0807991	8.49216	0.024506	0.0354817	0.0188307	0	0	0.0273262	0	0	0.0856231	16.2601	104.44	18.6235	16.9088	21.1422	0.0319506	0.13662	0	0.652469	0.0431162	12.0793	12.1048	12.5364	12.7543	196.69	11.3711	8.1548	483.321	5.60359	8.386	10.2927	7.29314	8.03554
B055_virome_k141_50316	B055_virome_k141_50316	10.0026	6.7106	4.71312	4.71841	9.99056	7.79987	9.49564	850.811	5.76414	5.90015	0.147002	9.09427	10.3192	8.53645	0.805098	7.34165	0.524796	0.0502074	0.0984709	0.0994605	0.061342	0.162758	0.146434	0.461646	0.632867	9.90477	778.162	9.15413	8.35756	11.8627	0.855613	0.108336	0.254887	0.605394	2.48841	21.3376	20.8491	19.5953	19.3443	75.1107	21.5464	11.7892	1443.14	12.0591	15.1575	16.9047	13.4973	14.4782
C056_virome_k141_31359	C056_virome_k141_31359	0	0	0	0	0	0	0	1.1982	0	0	0	31.9568	34.092	34.6146	0	10.3378	0	0	0	0	0	0	0	0	0	30.7939	8817.22	31.7317	27.2351	37.6921	0	0	0	0	0.0477866	3.02051	2.72284	2.99822	3.26277	2098.81	2.58522	1.81259	1601.08	1.09188	2.17212	2.28962	1.51304	1.73969
A035_meta_k141_102884	B100-1_virome_k141_43931	26.3623	28.0681	1597.56	122.446	217.07	499.366	398.749	109.717	310.245	131.939	1331.32	1307.85	1899.26	6733.87	2183.56	2996.91	4626.71	1442.51	469.788	435.677	3071.63	673.695	825.124	639.039	355.135	326.145	9.26436	2515.24	483.119	644.843	1365.9	494.039	177.734	334.787	230.336	864.967	188.71	306.237	95.236	5.63322	49.9806	16.4942	399.481	1023.36	989.263	599.575	1171.45	1883.96
Y028_virome_k141_102012	Y028_virome_k141_102012	2.6546	2.13644	1.9932	1.82752	2.91794	2.55644	1.51582	270.397	3.84422	1.06352	0	39.7694	43.1323	42.4175	0.733078	14.6465	0.121969	0.237381	3.27328	2.63351	0.189788	0.448475	2.8981	0.11927	0.353987	39.5224	677.906	44.3349	36.0708	47.6025	0.120249	0.157727	0	3.64625	5.17991	7.15061	7.33057	8.0127	6.52624	393.818	7.17406	3.94273	564.625	4.04376	4.37116	5.29754	4.05019	4.9325
B078_meta_k141_174440	B078_virome_k141_29478	0.326607	0.567923	15.7766	0.342599	3.40433	8.08901	21.0945	53.3498	19.2939	3.13724	77.4241	36.3147	119.722	427.648	170.48	140.338	19.8946	10.9332	63.0056	92.4562	0.120401	1.82892	34.4242	9.45754	4.27327	35.9206	529.392	224.424	82.753	45.1664	2.64511	0.319017	0.712438	2.83932	8.15624	23.1805	124.194	14.7107	17.9231	214.802	37.6465	12.4636	136.844	164.075	127.044	108.864	42.822	21.2588
B047_virome_k141_57980	B047_virome_k141_57980	0.246024	0.336315	0.31337	0.159123	0.522635	0.366603	0.269397	6.92037	0.113031	0.117408	0	3.68969	4.36774	4.24669	0.133285	6.28956	0.0293036	0	0	0	0	0	0	0	0.0799949	3.40553	130.003	3.94645	3.35315	4.79924	0.0440133	0.0482171	0	0.32596	0.134452	21.9322	21.6756	25.3179	23.141	89.6127	19.421	14.283	37.1004	9.77478	14.6007	17.7343	11.7929	14.2703
A058_meta_k141_47615	C045_virome_k141_32891	0.137602	0.118603	9.87812	0.407365	10.0201	0.0382105	0.0927655	6.86889	0.00963494	0.283015	22.8925	46.4352	60.6631	37.2259	1.47976	314.895	395.796	362.444	371.742	717.578	10.3736	674.057	43.9012	16.3408	4.03065	32.0398	29.928	160.005	29.8673	33.8341	0.254696	0.00790783	0	1.28346	70.5183	1.8183	0.851738	1.0654	1.24389	1.89849	0.975065	0.778073	4.822	0.424878	0.66546	0.70768	0.721725	0.518467
A061_virome_k141_157968	A061_virome_k141_157968	2.37562	21.6421	3386.01	86.0707	3967.89	12.7833	6.56565	7.00876	133.868	39.1282	0.62695	0.0978342	0	0	4165.15	2.57279	0.957893	0.840561	624.357	1151.55	0.77589	0.817648	1062.73	0.686367	1.14659	0	0	0	0	0.000414947	0.0128672	0.0310095	0	1.59791	7.96564	10.0508	9.42494	9.57017	10.3242	8.72078	8.90278	37.9078	8.38369	5.16052	7.24347	8.37439	6.00227	6.67783
B037_meta_k141_4430	C010_virome_k141_32778	8.47343	7.03188	5.18744	3.95695	9.02522	8.14077	8.62487	723.637	5.94125	5.3887	0.0934919	6.585	7.0708	6.19386	0.412767	5.26086	0.240235	0.101106	0.0551976	0.0399193	0.0563631	0.0329144	0.0771385	0.158272	0.39446	6.54022	5.14071	6.67442	6.4908	10.9411	1.26155	0.432745	0.241056	0.527345	1.70568	14.4686	14.5437	13.4424	12.8139	10.3871	13.1569	10.0049	1524.13	7.9213	9.9309	11.2747	8.67808	10.249
A083_meta_k141_249116	A042_virome_k141_331612	10.0072	41.9651	448.435	10.4056	55.7299	481.705	113.228	22.7067	142.84	15.4961	307.525	785.794	1633.08	4760.55	1251.6	14.4045	5.71052	863.65	810.376	716.002	1.59312	36.3388	4562.71	256.066	82.6496	226.964	13.1681	132.198	3153.96	12484.9	2503.59	0.871341	1.34825	0.766411	112.598	4.89688	59.0508	30.1664	645.363	4.73671	1824.24	195.799	153.548	1106.56	1829.4	189.297	394.629	394.867
C065_meta_k141_10813	X069-3_virome_k141_12350	4.05794	0.192707	0.243183	2.89485	0.634308	0.495031	0.979141	24.0202	0.288937	0.259676	0.0772445	11.5841	11.9981	11.4256	1.03688	11.1837	0.725919	0.0847361	0.102398	0.0873036	0.146195	0.0530294	0.681632	0	0.497478	11.3444	88.6395	11.3796	10.7152	16.663	0.80425	0.291224	0.0284851	0.186375	0.222666	30.5954	30.3695	30.1299	34.0779	55.3696	28.309	20.7549	34.96	16.9315	23.5405	25.6226	18.2505	20.0795
G009-2_virome_k141_30903	G009-2_virome_k141_30903	2.48426	3.78318	13.6772	1.94233	7.58578	3.75529	9.86839	181.615	4.96887	1.33455	4.82535	14.9441	17.4436	13.5528	3.36703	7.90574	4.40595	2.65559	3.32264	4.68033	13.5964	28.314	3.32658	4.22922	17.4556	27.4336	409.211	14.8525	17.8116	35.7606	6.65282	12.8807	5.59689	21.0354	9.57	16.5528	32.7097	20.0727	16.6459	69.7937	10.7617	8.67402	151.033	12.009	11.5997	11.8757	10.133	13.4243
X069-1_virome_k141_44773	X069-1_virome_k141_44773	4.35568	5.87056	134.556	8.41639	36.369	146.701	596.138	186.304	277.102	45.2273	793.375	348.323	595.326	169.227	153.2	386.723	103.419	472.742	757.193	519.033	466.523	905.543	704.065	1992.62	920.119	607.623	256.972	339.876	1162.64	1175.86	555.11	406.367	226.123	216.589	643.311	638.709	1534.67	460.893	1024.92	623.761	752.217	14.4152	859.487	2057.72	987.685	1466.98	1407.47	756.157
G009-1_virome_k141_28589	G009-1_virome_k141_28589	0.506438	0.660856	22.8143	0.435384	3.76978	9.32752	19.1292	41.3635	17.9789	2.45358	48.7159	27.7452	108.097	439.629	164.066	163.112	10.369	9.31925	51.5141	93.5544	0.0476174	0.0322821	47.5394	0.0662919	1.87249	25.4316	957.691	197.958	76.5901	34.4496	2.10971	0.00657995	0.217366	0.421011	5.85258	14.8424	79.4952	19.5132	18.9169	231.944	33.0436	16.1627	127.344	176.381	136.384	67.3556	33.576	23.6405
Y018_meta_k141_122997	Y021_virome_k141_38808	10.3131	16.2944	818.389	1132.9	1281.35	9.01634	63.2494	61.6772	280.714	90.2204	209.332	7.23879	10.4117	12.7481	2895.81	162.797	300.585	32.4857	7558.26	7953.36	209.228	474.568	1070.46	137.13	280.782	84.5619	0.872589	142.549	64.8744	150.151	513.891	197.863	73.3694	0.915429	1195.15	128.858	16.834	32.5822	5.3729	1.12699	4.11828	906.951	627.962	399.381	172.08	215.233	465.209	132.054
X034_virome_k141_29454	X034_virome_k141_29454	0	0.103198	0.13979	0	0.157847	0.168596	0	0	0	0	0	6.17432	6.5429	6.56318	0	4.00466	0	0.00497343	0	0.00245663	0	0	0.0370781	0	0	5.54947	5.69186	6.26351	5.68797	7.53087	0.0144618	0	0	0	0.667245	9.62851	10.1717	8.79131	8.83374	7.13734	7.80465	5.22984	82.7966	3.58998	6.6441	7.61826	5.39574	5.81059
C027_meta_k141_191876	B026_virome_k141_18602	1.95586	0.550962	0.332206	1.00232	0.837362	0.823504	3.38821	272.639	2.50363	2.35185	0	18.7575	20.0454	19.9796	0.0328225	6.81373	0	0	0	0	0	0	0	0	0.0102661	18.1048	398.015	18.9581	17.1067	22.7608	0	0	0	0	1.62336	4.84312	4.6116	5.49925	4.76669	356.136	6.40801	3.09916	941.229	2.12616	3.3813	3.62498	2.4505	2.83238
A023_meta_k141_175256	C065-2_virome_k141_71156	0.480239	0.839782	28.4187	0.57023	5.13407	11.2745	25.529	53.4377	24.0833	3.1826	70.2808	28.8836	139.521	607.62	212.987	217.156	17.3708	12.6069	66.5816	125.356	0.114885	0.0348267	58.8095	0.0933546	2.65467	25.5655	360.672	260.876	91.0943	35.584	2.49419	0.0039405	0.333103	0.422484	8.65967	11.4479	100.955	17.4254	16.3226	204.452	40.7636	14.9872	170.806	241.959	171.769	83.3957	37.4499	23.22
X028_virome_k141_35600	X028_virome_k141_35600	0.793394	0	0	0.725555	0	0	0.120665	14.5525	0.0913065	0.0226749	0.0227367	35.4256	34.9462	33.5472	0.0351851	11.1575	0.166377	0.0447923	0.157483	0.150374	0.19337	0.53689	0.644458	0.154773	0.0290938	31.1581	119.797	31.6637	29.8324	37.8983	0.0363509	0	0	0	0.687537	2.12546	1.94839	2.26043	2.33779	236.907	2.32732	1.38396	38.887	1.67508	1.52194	1.97139	1.2858	1.53778
C027_virome_k141_17917	C027_virome_k141_17917	0.644285	0.224451	0.310206	0.433829	1.05148	0.443199	0.301116	22.3352	0.204709	0.171018	0	9.69566	10.1678	9.95596	0.0224138	4.71717	0.0252148	0	0	0	0	0	0	0	0.0467867	9.34885	1141.59	10.0353	8.58611	11.9307	0	0	0	0.578308	0	8.21062	7.88496	7.56632	8.24208	252.268	7.09784	5.19166	21.8632	3.45942	5.74887	6.21731	4.05947	5.02919
E017-1_virome_k141_26395	E017-1_virome_k141_26395	6.224	13.8926	438.933	43.1473	239.309	175.759	1264.43	41.3539	411.575	93.1385	1618.65	288.069	324.78	64.889	107.154	311.806	618.446	489.206	699.514	986.803	1172.3	2538.44	291.374	459.719	1993.14	2042.83	4.89969	153.561	994.218	1498.46	493.031	565.87	281.29	1696.39	790.572	741.276	1168.53	741.548	651.686	6.33167	453.271	652.152	283.768	754.402	1471.39	979.195	621.962	767.053
B041_meta_k141_264349	X059_virome_k141_14051	0.167027	0.571522	13.4497	0.369018	1.60671	2.77712	4.87061	56.1819	9.9272	0.92809	79.9584	28.1177	57.2182	80.7073	99.9155	44.0051	1.46603	12.7539	67.9255	70.415	0.0209861	0.0133645	23.1114	0.0216105	4.53162	28.7455	384.788	84.6942	46.7736	34.7808	1.70211	0	0	1.1156	3.85385	7.24471	112.374	9.60187	12.5867	193.495	8.13424	7.77857	45.0601	31.3862	34.6949	18.3175	9.17771	7.51045
X057_virome_k141_51729_1	X057_virome_k141_51729_1	0.873386	1.1348	8.14909	1.52736	5.27345	0.290339	0.824196	265.65	1.53369	0.486477	15.0648	12.9049	37.5774	22.8776	15.5679	167.724	8.79854	104.79	88.1301	91.0762	5.86951	83.2385	182.794	13.3175	2.2619	15.0478	224.177	13.9094	225.946	119.471	140.747	1292.65	49.1464	5.5242	50.6444	28.5524	269.631	81.0091	1372.17	775.223	5.1244	3.13184	34.0662	3.0113	4.09485	4.29887	3.21412	5.3866
Y016_virome_k141_161001	Y016_virome_k141_161001	3.88078	2.601	1190.26	18.5887	46.6667	542.041	455.797	26.6717	1147.19	173.458	19.1029	23.9762	271.875	366.254	15.0821	48.7628	14.5618	679.079	346.693	728.057	417.262	33.4742	664.983	103.657	45.6997	82.8983	5.50249	2862.44	1227.85	328.232	459.452	66.8667	0.216366	17.6209	188.67	267.092	592.127	98.4507	5135.54	12.2492	484.827	11.546	37.9841	251.753	1463.85	181.979	3273.12	2737.77
B012_meta_k141_259782	B051_virome_k141_93279	18.8839	2.77472	18.9027	17.5856	8.40414	13.1965	10.9979	614.535	6.45454	3.97057	48.3438	23.0357	80.8561	251.324	73.5632	121.038	140.809	48.2138	6.2432	3.5712	41.0763	15.8304	1.77851	20.7831	9.13977	11.6952	0.690836	46.9927	12.3668	9.11473	43.6862	16.0822	7.71637	9.47067	3.56179	45.2458	16.0277	24.316	10.0707	5.63243	8.78041	5.57489	4482.25	32.3895	35.4567	30.7811	39.8038	17.1096
C051_virome_k141_234437	C051_virome_k141_234437	0.646659	0.90377	2.51698	0.666321	1.88779	0.30959	0.6372	240.046	0.936856	0.443745	4.88221	12.4142	21.3373	16.1472	4.29657	108.427	4.17788	66.7197	51.9039	56.7464	2.15472	57.3092	102.5	9.31942	1.42869	14.099	238.728	12.4226	150.599	62.2232	61.3555	389.9	28.9031	2.31342	35.7239	13.6567	85.3265	28.3877	421.343	766.402	3.92837	2.29727	30.0736	2.34846	3.14071	3.30276	2.3237	3.27999
Y025_meta_k141_46954_1	A010_virome_k141_30653	0.0502984	0	0	0.0305505	0	0	12.2558	0.273786	0	0	17.2323	5.4914	39.0188	7.13129	1.51153	1390.9	77.3904	5250.43	1.00482	1.09656	495.773	66.5386	0.895602	11.2495	14.4245	21.3187	468.788	28.6637	386.342	253.149	209.577	1.02157	0.202939	0.0978222	0.377132	10.4499	83.1745	8.96367	9.14707	30.4235	8.21475	4.149	166.245	190.335	66.4201	13.8187	74.0306	13.2777
B084_virome_k141_40274	B084_virome_k141_40274	2.14637	0.801929	2.14604	2.25595	2.45776	0.550036	0.420686	94.6395	1.51763	0.313455	2.15996	7.62864	8.25831	7.66693	0.211556	4.73382	2.19461	0.0140334	1.12495	2.53701	0.0755582	2.09805	0.136833	0	0.0545836	7.19912	80.5503	7.7625	6.57524	8.78804	0.0229541	0.0141709	0	0.0165543	108.011	9.31185	8.79193	8.65958	8.57793	29.0754	15.2672	6.17487	70.6224	4.33749	6.7657	7.39018	5.47534	5.83976
B050-3_virome_k141_3968	B050-3_virome_k141_3968	2.85376	4.26493	12.3642	2.29772	5.83806	3.89255	5.19954	389.229	3.02494	2.02518	0.308047	10.4512	11.8129	10.7175	1.47368	4.40183	0.395192	1.44369	4.08427	5.5346	1.87782	7.66237	4.20865	0.203017	1.16568	10.9808	603.099	17.6974	11.487	14.8693	2.23514	0.986904	0.431027	1.92414	2.86847	5.11374	4.9009	4.48048	4.60974	224.324	3.23174	4.46257	165.714	2.07825	3.0575	3.84092	2.44428	2.08484
B100-2_virome_k141_86005_1	B100-2_virome_k141_86005_1	10.9456	3.78013	0.693371	3.5598	3.36676	6.60785	7.30848	1439.34	4.86472	4.27356	0	6.31176	5.8146	5.98809	0.43865	2.86219	0.0535368	0.113892	0.0277864	0.00344071	0	0	0	0	0	5.89162	3699.93	6.07247	5.05699	7.49955	0.165082	0.0427882	0.0199551	0.0501375	0.112463	5.57781	4.8713	4.32729	4.60687	127.034	4.54519	3.42831	2831.96	1.948	3.3896	4.1509	2.62011	2.55938
Y037_virome_k141_422027	Y037_virome_k141_422027	0.420754	5.29401	3347.91	64.2859	1482.15	28.4574	285.176	0.585703	128.779	137.567	42.313	14.2382	201.797	9.28592	1058.98	857.896	79.7797	247.893	46.8059	61.4214	37.1442	2.51885	20.2966	3.72588	14.9001	45.7534	3.55503	32.042	1722.84	3107.53	171.922	2295.03	10.0025	80.6444	27.7055	22.7657	643.649	240.605	888.424	8.52658	52.8309	18.1849	1004.15	1195.76	3369.44	1443.39	1210.83	2734.4
X049_virome_k141_6584_1	X049_virome_k141_6584_1	1.66837	2.59925	0.345193	0.402087	1.51652	1.56083	2.15703	570.967	1.34137	1.20031	1.23433	8.83336	12.0003	13.1177	0.115542	6.22634	0.937763	1.26247	0.240693	0.248094	1.77887	0.501372	1.48087	1.02524	0.757108	9.37366	669.897	26.6452	8.3583	11.2689	0.773538	3.81153	0.373369	0.577273	0.678387	7.17289	8.45078	7.04907	7.31168	153.731	8.35113	4.70949	465.773	4.38422	4.48795	5.36326	3.90575	6.35192
X039_virome_k141_73	X039_virome_k141_73	1.41482	0.995677	28.6808	4.02616	13.7011	36.2317	0.930203	106.662	30.4352	32.1392	1.16209	5.90417	5.979	5.6477	31.9647	2.54121	1.20207	2.08715	6184.6	3586.53	1.45595	1.75767	124.615	1.30693	1.58783	5.4721	12.8131	5.6054	4.99582	6.92646	0	0	0	0	34.975	1.90755	1.86342	2.21593	2.30384	1978.75	1.74364	2.80062	20.9425	0.774739	1.30078	1.73506	1.09848	1.18351
B050-1_virome_k141_53076	B050-1_virome_k141_53076	0	0	0	0	0	0	0.0221417	0.211366	0	0	0.218851	13.7543	12.9056	20.4002	0.384191	6.44598	5.99638	0.0172902	0.18184	0.245025	0.00960032	0.611994	0.0197859	0.151969	0.255018	11.0208	81.1505	11.7802	11.8533	14.5112	0.529861	0.468729	0.118519	0.364077	0.514695	4.81152	5.19463	5.67214	7.17873	7250.82	6.5278	41.1046	8.37855	2.69545	6.05676	7.37637	2.96593	3.3281
X059_virome_k141_13215	X059_virome_k141_13215	18.8359	1.96472	14.7253	17.7632	6.37093	11.353	9.51864	411.393	5.54294	3.01159	21.8939	10.9738	37.2184	124.609	49.0691	60.6667	74.5953	22.4219	5.40076	3.72704	22.7075	7.84887	1.5811	10.8099	5.27576	5.92408	0.50694	19.2247	6.70935	4.18975	17.3499	7.00456	3.52945	4.02311	1.50294	22.9716	9.0256	12.6263	6.68524	4.38391	6.03454	4.16971	3527.7	19.0025	18.13	15.8654	18.5079	9.31573
B071_meta_k141_109284	B035_virome_k141_44523	3.30586	4.98565	497.219	21.7941	78.7255	116.013	213.741	23.6347	101.705	31.9959	49.6476	34.1394	217.688	105.834	753.053	309.881	101.896	127.494	730.43	396.707	355.808	126.334	640.03	184.86	54.5983	128.09	312.675	234.65	282.072	841.671	195.551	116.865	29.0136	246.842	137.039	124.358	37.1129	56.3249	100.124	825.142	140.288	24.8531	215.641	468.223	491.135	238.435	372.906	642.617
A010_virome_k141_66872	A010_virome_k141_66872	7.2347	26.4971	698.879	35.2269	79.0415	103.92	485.574	250.195	110.093	25.6391	405.914	91.1013	279.691	171.8	133.79	180.004	344.76	231.934	294.015	263.875	263.018	492.332	108.167	195.791	606.972	509.81	70.0711	117.116	173.268	395.26	210.072	412.267	174.227	814.466	239.801	216.137	400.582	431.145	331.541	48.9404	140.08	316.808	132.775	130.229	223.109	367.443	254.306	326.29
B047_virome_k141_66611	B047_virome_k141_66611	2.36472	3.50874	3.1838	0.227982	3.67709	4.67499	1.15046	217.371	0.759714	0.917431	0	4.5954	5.00652	4.48301	0.000784653	2.23497	0	0	0	0	0	0	0	0	0	4.36529	261.338	4.52312	4.16287	5.51296	0	0	0	0	0.0363533	3.57846	3.62986	3.55216	3.35807	256.451	3.22584	2.34751	16.3904	1.67263	2.48818	2.85432	1.83992	2.17496
A053_virome_k141_174313	A053_virome_k141_174313	24.9629	32.7081	1174.08	138.637	141.719	465.997	230.463	102.772	239.431	162.119	261.362	510.134	226.236	724.516	1155.03	728.307	1238.39	330.746	893.902	601.85	706.11	277.867	219.657	176.711	267.633	390.666	1.95074	237.755	130.197	190.745	479.849	124.522	58.2628	200.03	588.183	383.65	42.9293	106.435	29.3405	2.46722	12.2965	52.8763	301.492	321.269	461.251	485.542	458.887	407.373
X069-2_virome_k141_12964	X069-2_virome_k141_12964	1.39871	0.729138	0.616495	1.03436	1.03935	0.84206	0.599156	154.228	0.400616	0.372595	0.143501	5.70694	5.73944	5.34598	0.0270035	2.78473	0.00435309	0.0893178	0	0	0	0.0618365	0	0.0516126	0.0447657	5.30133	875.152	5.34799	5.03484	7.35032	0.0337453	0.0656704	0.0634264	0.0330038	0.0175546	4.76793	4.61329	4.72236	5.22653	1327.05	4.45942	3.50376	712.99	2.25342	3.50367	3.99737	2.63416	3.07928
B063_virome_k141_32883	B063_virome_k141_32883	0.271752	0.133122	27.9111	1.58068	10.8432	1.75189	4.63661	14.2692	4.80164	15.2314	11.9769	15.6974	39.7858	54.164	25.7835	77.6797	3.82045	5.90527	26.2399	33.6016	68.3521	2.68147	6.92177	1.91087	1.26097	15.2396	4694.97	39.7486	33.6113	132.271	75.1775	9.72941	1.11783	0.66055	9.21699	13.0638	14.7322	6.54364	4.80487	69.5809	2.93581	1.57991	23.7496	50.3946	22.5916	10.5918	11.6088	9.45375
B053_virome_k141_60588	B053_virome_k141_60588	1.72423	0.205091	0.0608246	0.0374266	0.082769	0.0458305	29.5944	4.02397	1.62601	0.207417	1014.1	159.044	429.228	1198.93	1.97948	1383.09	544.573	38.6898	2977.55	5817.38	2.55635	908.524	659.972	1449.49	353.798	169.448	1.82304	118.024	625.668	240.001	17.0769	172.443	389.419	116.103	727.484	353.791	328.365	86.3743	734.285	2.36789	802.948	1.8247	1146.9	183.415	115.96	341.615	66.4754	24.5967
A094_meta_k141_450876	B092_virome_k141_40222	0.0453404	0.159815	3.36626	0.0411078	0.522312	0.841525	1.89395	36.0382	2.72409	0.21197	34.6539	17.9511	26.5566	32.4691	14.937	13.8668	0.172978	2.4494	21.4708	25.8183	0.221033	4.1661	8.19618	8.99162	1.95937	17.773	205.862	29.3175	22.6497	22.2264	0.783221	0.171138	0.411446	1.18513	2.88861	6.15961	22.1991	5.30942	6.8191	144.522	5.11624	2.82853	15.5576	8.84563	9.81815	9.52297	4.78369	3.51078
A071_virome_k141_610601	A071_virome_k141_610601	7.68863	4.45852	234.319	135.359	230.667	55.1561	101.722	13.66	147.499	23.322	2191.61	56.5364	115.983	220.887	749.557	190.217	66.1869	67.5461	2460.7	6464.44	21.8214	758.833	125.404	56.8567	178.369	116.092	0.711702	220.361	115.948	20.6019	92.2353	170.862	27.2553	442.069	1435.85	107.596	68.6362	162.641	34.8167	0.873125	127.726	50.1386	49.146	176.121	181.486	117.227	141.509	27.6978
Y030_virome_k141_126270	Y030_virome_k141_126270	4.22114	1.36616	95.3337	28.4931	42.1805	42.6178	178.028	3.34023	129.427	16.9696	27.6765	12.4834	238.684	52.3264	48.0597	974.648	104.969	651.994	1347.01	1057.73	507.411	1236.09	1499.11	322.915	677.905	860.459	22.011	1181.68	686.716	95.9479	61.8259	129.605	4.92382	132.522	773.635	390.959	278.887	21.4793	68.5919	9.75811	63.6212	9.87397	118.375	409.565	59.4824	67.6193	170.203	512.149
B078_virome_k141_73223	B078_virome_k141_73223	0.225995	0.384236	12.6145	0.299384	1.9137	4.56277	10.8484	31.3963	10.4487	1.25426	31.2619	16.4267	64.6979	266.867	89.7704	94.6512	7.20835	5.536	29.4107	55.5836	0.0397486	0	26.285	0.0463119	1.22575	15.1769	201.311	116.283	42.2981	20.0465	1.12604	0	0.114263	0.227111	3.72422	5.64046	43.0336	7.83953	8.17797	117.637	18.4208	6.34714	74.0524	103.646	73.275	35.9193	16.1228	10.2101
B056_virome_k141_8179	B056_virome_k141_8179	0.312045	0.145613	0.661065	0.311643	0.931828	0.275518	1.16273	31.4333	0.340997	0.109552	0.414495	11.5494	20.4061	20.2425	11.0543	5.39873	0.432462	3.16522	1.34543	1.28323	0.144056	5.82262	0.579362	2.82212	1.01452	12.4953	2789.69	17.0318	11.0441	13.8454	0.176995	2.78328	0.572056	0.817821	1.33146	6.90196	7.93567	6.97617	6.62872	197.302	7.51724	7.14875	210.428	5.638	6.40969	5.80782	4.80995	7.20528
B047_meta_k141_100960	B010_virome_k141_36203	0.83966	0.165053	0.019671	0.215816	0.10579	0.454709	0.564558	77.3736	0.232951	0.210678	0	10.0648	11.2832	10.771	0	3.63104	0.00389142	0	0	0	0	0	0	0	0	9.73305	377.647	10.0867	9.38404	12.0951	0	0	0	0.0956399	0	1.51179	1.63258	1.65655	1.70444	52.1157	1.50096	0.968572	1.52766	0.820777	1.16152	1.08795	0.91027	0.877224
C065-3_virome_k141_102514_1	C065-3_virome_k141_102514_1	0.837798	1.7079	1.03116	0.45762	1.38866	1.02435	3.27339	403.483	0.864527	0.739729	86.5109	6.78673	9.18303	7.55988	1.81506	4.36089	4.50691	3.6216	22.1559	23.9355	3.98844	7.88444	29.1937	0.60031	0.481885	8.25078	715.365	23.2043	7.86195	9.17745	1.46433	45.6484	0.274487	0.9389	2.32592	5.51204	7.61329	4.54943	6.94406	126.546	4.43319	3.0479	412.781	6.09001	5.11548	6.93567	10.509	3.58539
B041_virome_k141_395	B041_virome_k141_395	24.7332	42.0364	1256.63	192.361	235.106	551.925	249.851	127.842	256.379	206.184	163.958	169.514	187.794	368.712	1403.95	605.953	675.743	285.674	1062.19	716.771	410.881	263.949	116.962	143.41	213.987	355.974	0.781737	115.252	94.8316	68.7639	329.443	109.386	55.3767	185.154	617.369	336.137	29.0044	97.1184	18.0046	1.72921	6.14754	93.228	308.594	220.967	358.356	490.479	312.358	63.5878
E020_virome_k141_73317	E020_virome_k141_73317	3.2792	5.59143	319.894	11.1054	79.897	33.5726	829.456	13.5903	71.9098	12.4999	299.612	95.9659	239.538	42.5621	46.3877	129.03	227.17	272.942	220.393	249.454	925.275	2222.53	170.723	319	1356.34	1119.02	8.86976	270.693	1066.11	1045.66	594.794	475.228	185.107	733.903	232.654	393.042	948.846	422.472	371.165	8.97372	124.899	26.1817	138.492	390.849	348.881	296.642	356.576	303.75
D010_meta_k141_283427_1	G009-2_virome_k141_5993	0.639684	0.621802	22.5905	0.217803	3.92765	10.4639	18.1331	33.0525	16.271	2.3711	43.2013	15.2091	71.3614	313.177	159.793	124.805	6.19389	8.43844	47.6633	80.5775	0.0269537	0.011828	45.6637	0.0235036	0.817882	13.8301	180.804	153.348	55.511	18.9573	1.78437	0	0.0105065	0.160511	3.9247	6.72171	62.0424	10.321	10.6114	117.339	12.1632	10.4015	97.2968	134.069	112.197	45.6133	21.2692	13.0786
D081_meta_k141_366957	X018_virome_k141_30391	0	0	0	0	0	0	0	0	0	0	0	0	0	0	0.349214	1.20403	0.0437176	0	0	0	0	0	0	0	0.179743	0	0	0	0	0	0	0	0	1.83231	0.195451	177.889	5.35179	5.11413	5.28337	4.56712	5.69756	3.75031	4.8707	3.10518	4.12066	4.86202	3.0521	4.55454
X052_virome_k141_20816	X052_virome_k141_20816	10.2482	1.82118	4.12968	8.47716	2.85218	4.71198	6.86632	397.614	3.0008	1.96732	21.0156	12.459	37.7278	116.168	13.3536	56.8237	63.9643	21.0013	5.00293	3.32864	15.0608	6.85231	0.696961	8.79967	3.94589	5.68487	211.721	21.8916	6.01077	5.10955	21.5733	8.13847	3.58434	4.30673	2.06669	24.2411	8.87129	16.4595	6.06196	3.85425	6.14909	3.90756	2927.47	15.2659	19.2921	16.3392	20.0794	9.69076
X031_virome_k141_527	X031_virome_k141_527	0	0	0	0	0	0	0	0	0	0	0	9.06511	10.9583	9.87191	0	4.52702	0	0	0	0	0	0	0	0	0	9.29063	46.5187	9.91594	8.94321	11.8484	0	0	0	0.50973	0.580502	6.12969	5.78035	5.30018	5.98769	1212.33	5.11452	3.96285	6.25952	2.37338	4.04416	5.16122	2.86061	3.18676
C086_virome_k141_19621	C086_virome_k141_19621	0.0970938	0.278399	19.2283	0.464401	3.37701	2.47342	0.172095	14.9985	9.65245	2.84663	0	3.26781	3.27343	3.35167	16.9774	3.31245	0.0143979	0.0509484	0	0	0	0	0	0	0.0273865	2.89249	134.554	3.30918	3.39969	4.0305	0.0794949	0.304502	0.03606	0.0500765	0.0527496	9.72536	10.2574	10.1937	10.0661	81.6272	8.97933	6.68535	69.2625	4.70421	6.80244	8.32833	5.6439	6.39379
C021_meta_k141_38920	X027_virome_k141_16940	2.42975	2.67859	0.0910618	1.11702	1.9488	1.16837	1.22266	551.677	1.42865	1.27327	0	6.91403	7.23691	6.78492	0.00761196	3.00349	0.0101196	0	0	0	0	0	0	0	0.00432546	7.02253	316.261	6.71067	6.42841	8.23936	0	0	0	0	0	4.1351	3.74853	3.39568	3.9368	59.1913	3.46677	2.35249	56.0277	1.73182	2.5765	2.84451	2.12644	2.32982
X011_virome_k141_35044	X011_virome_k141_35044	0.213125	0.221437	3.20043	3.96848	4.93846	0.156748	0.165371	1.00745	4.2949	0.330083	0.0861817	6.21751	6.79281	6.41974	11.3087	3.15772	0.116936	0.0080637	14.4234	15.6193	0.106232	0.131052	1.98174	0.0501625	0.12494	6.41316	541.034	6.68719	5.8231	8.40678	1.09153	0.392356	0.175636	0	4.22911	5.19881	5.12186	5.08824	4.63902	6.77878	4.2268	7.07111	5.4783	2.63337	3.57316	4.4158	3.35495	3.29575
D010_virome_k141_19863	D010_virome_k141_19863	1.19704	0.158704	0.174449	0	0.117942	242.449	0	12.2674	7.64225	0.540872	0	2.84128	3.01381	2.94327	0	1.02921	0	0	0	0	0.00671173	0.575214	0	0.260962	0.70906	4.10355	2.58027	7.47282	4065.59	224.987	152.724	14066.2	14.8204	5.65725	4.46935	38.4319	419.485	14.7424	353.138	0.248789	0.250821	0.154802	0.246515	0.0820825	0.149182	0.243244	0.0649991	0.0596785
B047_meta_k141_192510	X059_virome_k141_5288	17.6824	16.1498	167.394	9.56887	12.7357	61.3394	43.2799	1855.54	50.8664	25.143	25.9164	81.5756	8.63374	75.0194	71.7515	40.2745	163.087	19.8905	18.44	26.147	208.392	28.3086	80.0799	8.17934	10.6471	4.44147	0.438252	127.01	13.3899	55.5352	53.2481	18.6333	6.17398	17.8124	12.3705	28.2339	4.15606	4.67352	5.22432	0.800324	2.51954	1.18002	498.751	37.7874	32.0334	8.11381	34.756	160.535
A017_virome_k141_146348	A017_virome_k141_146348	87.8975	15.9601	568.165	15.5802	97.4586	1.34466	3.07555	1.93836	61.2649	2.72371	2017.3	74.5712	1018.46	37.5685	230.952	1750.24	2887.21	860.952	1536.23	1558.57	370.029	550.162	640.85	89.3042	126.425	206.336	1.08015	10.7465	1.64312	2.96057	0.623557	1.49216	0.95971	61.6569	2.51352	0.747264	0.403754	0.433954	0.573791	0.419972	94.8566	0.247205	0.356274	0.263882	0.367874	0.336773	0.314982	0.399111
D043-2_meta_k141_369081	A038-1_virome_k141_59578	0	0.140257	0	0	0	0	116.254	0.0372996	0.0218046	0.00592513	60.4768	7.19923	1161.23	47.5837	0.897075	415.905	61.7024	1535.26	0.577861	0.640581	74.4097	1014.21	0.837518	1089.19	1114.61	1336.2	4.44354	20.7172	1399.46	4413.36	271.661	1632.8	233.698	154.686	2.32814	85.605	874.722	33.5571	143.23	1.87797	19.833	1.58681	3.2806	691.847	589.826	93.1262	1103.84	169.049
B050-1_virome_k141_7824	B050-1_virome_k141_7824	0	0	0	0	0	0	0	0.630829	0	0	0	7.15008	8.06817	7.64205	0	3.17235	0	0	0	0	0	0	0	0	0	7.1045	103.722	7.2696	6.42765	8.37554	0	0	0	0	0	3.06615	3.12434	2.92457	3.31449	21.2725	3.18567	2.00071	3.11864	1.46912	2.42729	2.71216	1.8225	2.04287
N041-3_virome_k141_23648	N041-3_virome_k141_23648	1.09201	5.12088	63.7209	1.42603	6.64653	56.0955	18.4659	5.43957	26.7858	2.89472	641.048	284.473	1090.96	1407.43	153.513	1021.18	964.619	258.165	503.548	1563.03	12.862	125.216	842.553	219.765	65.0731	90.0961	3.90076	64.6475	610.225	2150.98	452.323	32.5543	15.4856	0.362691	97.8699	7.71296	26.2185	40.0689	159.299	2.9327	1968.65	1678.72	27.9622	196.263	327.539	92.1285	68.472	62.7217
X023_meta_k141_106660	B050-1_virome_k141_14592	0.075456	0	0	0.134347	0	0	0	0.183143	0	0	0	6.83576	6.04313	5.5882	0	2.25159	0	0	0	0	0	0	0	0	0.00683799	5.59807	48.4262	5.37095	5.10365	6.79028	0	0	0	0	0.0103798	2.92528	2.61324	2.64292	2.9809	1334.57	2.60478	1.79844	974.595	1.21294	1.82871	2.22933	1.44635	1.6883
B037_virome_k141_1075169	B037_virome_k141_1075169	25.971	1.68237	3.15003	5.49988	2.97693	17.0074	9.31062	501.147	6.03588	5.85375	1.78787	0.211088	6.23043	19.7127	5.35069	2.74652	0.718838	0.455127	0.204887	0.499283	2.23653	8.69091	0.478986	4.63095	3.36123	4.91046	0.124362	11.4396	2.15192	1.42693	8.45876	0.860756	0	0.164353	0.19492	2.29642	0.509826	0.0609592	0.428244	0.00753288	0.739586	0.142463	35.1641	0.791793	2.33861	2.08602	2.55081	2.2386
A058_virome_k141_157847	A058_virome_k141_157847	1.11913	1.27415	672.259	45.9168	53.4828	89.2911	35.0092	9.54431	37.183	3.63123	2546.06	92.2627	434.847	75.6903	50.6667	261.368	39.0128	2016.09	382.228	213.576	173.557	3505.2	232.487	1291.54	326.391	292.064	2.28674	46.6509	2809.26	843.138	109.212	108.127	183.675	1.67054	24.491	3.89225	19.856	11.7121	14.7104	2.65422	120.981	3.68381	24.0471	58.8355	131.479	33.6223	11.3536	29.033
Y021_virome_k141_597	Y021_virome_k141_597	24.8709	1272.21	102.871	11.8899	221.092	26.1072	115.562	130.958	640.606	28.0722	3.68054	68.7681	103.671	94.9046	131.214	186.461	266.26	243.91	208.546	85.9209	15.4416	24.6734	7.14802	50.6968	17.9458	17.5912	0.156792	21.6694	21.3483	96.2547	4126.84	145.522	6.32055	82.2469	378.978	72.7033	704.229	12.5944	150.263	1.49733	242.912	367.685	9.99749	192.764	100.191	887.307	284.6	187.633
B023_virome_k141_88888	B023_virome_k141_88888	0.901131	1.15814	1.1217	0.380458	1.85714	1.08495	0.178658	85.0986	0.141742	0.0404642	0.0613413	5.63473	6.3069	5.56891	0.131561	2.53332	0.067822	0.0194442	0	0	0	0	0	0	0	5.199	38.2622	5.56228	5.15808	6.47741	0	1.52646	5.4333	0.00807565	0	2.82442	3.79339	3.36168	3.1716	60.3059	2.92002	1.69417	267.929	1.69798	2.71666	2.53903	1.64331	4.31464
X059_virome_k141_45183	X059_virome_k141_45183	0.735414	0.146664	0	0.592257	0.449065	0.641121	0.812756	137.316	0.396224	0.36812	0	3.72703	3.85335	3.84983	0.0121404	1.90031	0.0206301	0	0	0	0	0	0	0	0.0302148	3.2511	56.5534	3.66745	3.48159	4.37431	0	0	0	0	0	3.32481	3.08503	3.14282	3.24371	139.771	2.78933	2.15196	4.11539	1.87498	2.40686	2.77381	2.19763	2.33413
A020_virome_k141_44834	A020_virome_k141_44834	2.67932	13.4953	40.9314	3.50083	48.4332	195.662	46.0052	6.96718	44.4204	4.51079	86.3458	335.131	1671.1	881.25	244.897	8.78556	30.6311	313.428	880.634	852.757	18.964	30.9498	1235.97	66.6053	17.369	34.0833	5.71362	18.4331	877.415	2657.03	1046.96	0.31191	0.531228	0.248005	23.0692	4.79287	588.112	18.7274	201.378	1.5247	643.251	120.582	35.1193	310.256	433.552	158.818	262.405	162.959
A124-1_virome_k141_8976	A124-1_virome_k141_8976	0.432831	0.65176	0.0837028	0.422182	0.0371179	0	1.52941	0.471254	0.579195	1.15479	25.7714	4.9356	133.397	1582.78	1.90638	1511.41	74.0823	2446.92	1276.29	1248.77	644.402	142.84	2462.53	815.431	118.491	91.9715	3.67076	2462.87	59.793	71.8005	10.4469	0	0	0	22.0809	0.517344	90.4158	20.6541	133.879	0.414996	5.08441	0.340556	0.319738	0.130774	0.221082	0.305906	0.202874	0.30004
Y034_meta_k141_92423	E017-1_virome_k141_40774	0	0.418298	87.6559	0.901552	2.35321	0	1.04088	0	0	0	361.221	14.367	202.939	1.59574	9.56365	14.47	0.431796	676.535	0.380591	0.295097	45.917	8.83462	0.765414	1314.61	139.385	500.531	0.48583	0.57578	6.33055	40.3558	1355.06	56.3947	1343.1	48.9841	4.55985	14.8052	150.794	7724.48	1116.8	9.63501	9.4079	5.89768	16.3776	5.22774	7.9298	10.2167	7.99437	28.2336
X057_meta_k141_170173_1	X069-3_virome_k141_25314_1	0	0.00870618	1.03863	0	0.105398	0.0731186	0.323922	14.2401	0.621176	0.0154789	3.98832	13.1331	13.3383	14.1233	5.18688	5.84576	0.0965787	0.349239	2.70987	3.15998	0	0.00621344	0.629757	0.0134974	0.352587	11.2386	126.932	13.9407	12.2777	14.2672	0.147613	0	0	0.203614	1.70091	2.99556	8.5422	3.18829	3.12144	61.2751	3.19892	2.27371	6.14513	2.60318	3.35683	3.48076	2.20652	2.57854
B078_virome_k141_6016	B078_virome_k141_6016	1.05024	2.87942	0.0319785	0.275451	1.37555	1.5567	1.75307	852.039	1.32758	1.48702	0	8.67606	9.0732	8.51595	0	2.76655	0	0	0	0	0	0	0	0	0	8.28916	731.689	8.84731	8.09706	10.4743	0	0	0	0	0.115147	0.507395	0.421865	0.542387	0.618825	474.33	0.656174	0.270323	14.1408	0.188529	0.273103	0.386799	0.204153	0.302676
X028_meta_k141_17431	X028_virome_k141_11438	4.1233	1.7284	2.26087	2.75996	2.17385	1.90156	1.34131	26.0765	0.811957	0.974576	0	0.467837	0.601491	0.630749	0	1.15846	0	0	0	0	0	0	0	0	0	0.404575	18.8996	0.576633	0.452438	0.698471	0	0	0	0	0	3.76071	4.07976	4.07235	3.99825	14.5815	3.39395	2.39813	53.5893	1.82081	2.62697	3.16314	2.04983	2.27855
B037_meta_k141_197427	B063_virome_k141_67770	1.23475	0.656586	0.18269	0.984918	0.22814	1.0151	0.774595	89.0673	1.38913	0.766834	0.033781	2.34197	3.59247	3.11718	0.156063	1.73709	0.0183884	0.0913943	0.35987	0.287569	0	0.030297	0.176753	0.135983	0.234837	2.98554	33.458	3.64301	3.23877	4.0313	0.154841	1.6226	0.0369924	3.07252	0.0395082	3.96847	3.80349	3.51596	3.86887	25.4733	3.46397	2.37543	265.143	1.82572	2.63321	3.18064	3.35926	2.98162
X057_virome_k141_72119	X057_virome_k141_72119	0.178856	0.127373	0.15149	0.188123	0.335536	0.00751535	0.0140235	6.33813	0	0	0	0.0334145	0	0	0.106026	1.92158	0	0	0	0	0	0.0136053	0	0	0.0447311	0	0	0	0	0.00488141	0	0	0	0	0.0326007	8.39215	8.5526	7.87409	9.26556	8.0391	7.71223	5.23309	42.2918	3.87608	5.68452	6.5895	4.1716	5.23449
A061_virome_k141_200947	A061_virome_k141_200947	0.75612	2.00789	836.917	14.5425	217.771	5.35747	107.617	0.464057	43.1223	10.3959	197.978	19.7294	65.5358	6.00975	520.927	484.355	42.2443	227.068	139.446	188.331	23.546	3.77657	57.5524	3.49667	12.8306	44.6447	2.12257	69.9434	1560	1589.78	98.3308	920.204	3.27672	17.6587	51.1498	11.428	253.009	221.93	385.649	3.83733	292.939	4.26373	2168.76	514.016	972.006	267.082	463.732	1115.03
Y028_virome_k141_20096	Y028_virome_k141_20096	24.423	1.27618	2.06354	5.42011	2.12187	14.9539	8.46764	302.824	4.84683	5.18346	1.49266	0.195713	5.76984	18.8642	4.14061	3.08549	0.938488	0.473442	0.122325	0.216476	1.85485	6.74382	0.242036	3.42612	2.3286	3.78698	0.142776	8.12081	1.4846	1.09198	6.99141	0.873574	0.0546036	0.318302	0.0974938	3.08705	0.513648	0.126313	0.4121	0.0307705	1.01029	0.19655	25.4516	1.1395	2.58363	2.80695	2.8194	2.4558
C056_virome_k141_44680_1	C056_virome_k141_44680_1	0.237999	0.0860031	0.201156	0.210772	0.439498	0.0975313	0.041556	8.15664	0.301148	0.176933	0.106791	6.41877	6.98145	6.77972	0.279742	2.37265	0	0	0.0595419	0.0507399	0	0	0.0318242	0.00539608	0	6.39292	54.6839	6.31817	6.90743	9.51873	0.218568	0	0	0	0	1.831	2.11062	1.81145	2.04866	60.4222	2.0066	1.25786	22.8145	0.889408	1.35654	1.56631	1.27481	0.988687
A063_virome_k141_65264	A063_virome_k141_65264	0	0	0	0	1.60116	0	0.0916201	0	0	0	30.0961	3.22853	7.33327	1.61798	0.0404782	33.8695	16.0453	23.2429	173.005	241.979	2.47362	204.319	27.8375	59.5789	65.9219	61.3938	0.31878	6.37863	505.824	134.145	479.585	7.06288	147.724	22.6823	143.502	38.8052	108.786	10566.4	2957.98	12.8629	13.8997	8.53176	12.8618	6.93727	9.67448	12.1459	8.73294	8.60484
X049_virome_k141_34839	X049_virome_k141_34839	0.709465	0.543934	0.145439	0.177709	0.534543	1.08178	0.977604	197.739	0.487128	0.488241	0	5.0035	5.75703	5.66377	0	2.05125	0	0	0	0	0	0	0	0	0	5.16259	59.2559	5.21759	4.66091	6.35878	0	0	0	0.0163141	0	1.6384	1.58122	1.48284	1.64557	32.5785	1.48192	0.936569	6.17283	0.608822	1.06358	1.25532	0.845098	1.16747
E020_virome_k141_17685	E020_virome_k141_17685	1.31486	1.84191	105.558	6.13275	40.16	42.0957	101.808	3.2776	22.1338	19.4017	359.891	21.8881	452.351	797.527	166.589	212.398	52.0689	76.5642	189.763	467.494	154.332	615.657	334.658	419.174	288.092	440.469	3.28988	1111.91	415.263	128.191	640.285	68.1593	2.9919	13.844	49.3941	145.939	71.9387	4.77087	48.607	1.14628	41.2635	5.10393	36.556	135.661	451.384	206.709	329.611	230.582
B084_virome_k141_572_1	B084_virome_k141_572_1	0.12049	0.319228	3.84926	0.189104	1.27491	1.14449	7.56648	14.8954	3.51914	0.361853	52.562	11.0044	24.2538	32.8445	50.9671	15.9651	0.886902	2.76934	36.4715	46.2221	0.367201	8.04963	10.3596	20.9136	4.26285	13.1366	157.957	23.2596	21.7244	14.9914	1.22498	1.00759	1.52582	2.25176	3.75534	9.5407	24.1328	4.33334	7.59636	104.223	4.22581	3.08546	49.5399	15.9958	14.4359	32.2554	17.0774	4.99332
B012_meta_k141_260488	B100-2_virome_k141_706	0.792423	0.211633	10.2782	1.31065	1.40157	0.230232	1.51413	161.512	4.70496	1.25084	0.246472	5.80838	5.7118	5.45657	1.12483	3.13461	0	0.590418	0.203259	0.43686	2.35942	4.29121	21.1458	0.616558	0.0727857	5.57731	178.154	30.0797	6.15448	8.72968	4.06288	0.14133	0.0439445	0.463345	0.260835	5.8476	5.53033	5.12328	6.1683	58.63	4.65785	7.46309	107.006	4.00059	7.72111	6.0055	5.23294	8.02576
G027_meta_k141_262697	G027_virome_k141_21048	0	0	0	0	0	0	0	0	0	0	0	0	0	0	0.434114	3.6276	0.291898	0	0	0	0	0	0	0	0.285658	0	0	0	0	0	0.00363562	0	0	0	0	15.9775	14.1305	14.6883	14.455	14.6627	13.8878	9.79934	12.9127	8.69442	11.6163	12.4904	9.42538	10.2105
A016_meta_k141_103935	A124-2_virome_k141_52016	2.98028	3.21497	469.528	13.0029	29.7159	16.1374	209.757	0.859736	37.8671	12.582	94.5512	7.97962	92.4644	145.064	40.4884	21.2938	14.413	64.2384	103.289	57.3159	455.765	675.424	615.552	155.594	200.132	145.911	1.75494	1036.98	210.262	297.576	340.061	22.2015	15.075	14.1205	41.314	24.2719	5.3224	5.04092	23.1865	3.25042	17.0915	3.02302	9.64766	233.478	1617.64	775.183	317.888	1687.3
A124_meta_k141_61101	Y030_virome_k141_36395	4.14664	6.54429	345.207	11.2461	111.312	11.1076	774.417	27.7105	18.998	6.00821	49.4276	18.0947	87.4323	43.4654	47.0529	99.7442	137.166	247.358	237.202	273.233	490.322	681.444	185.007	144.803	300.588	261.225	19.5607	407.293	1454.78	602.374	602.377	181.651	19.9619	130.312	155.026	221.598	547.909	132.066	293.809	31.9572	18.1948	28.2081	30.0902	105.276	214.172	226.223	221.339	150.375
A044_meta_k141_115173	A063_virome_k141_7522	0.64255	0.537035	162.46	58.6446	131.616	0.0760315	0	0	0.543843	0.854076	46.2788	5.74326	89.2373	100.385	8.93133	1112.07	1136.84	397.549	1719.9	1146.06	493.877	93.6434	838.885	341.291	46.9273	69.6356	1.43421	1.23876	406.462	719.273	3779.12	163.876	2.48109	184.153	23.9315	1065.62	83.2247	63.1193	33.0766	0.751651	0.814985	0.394422	0.579512	0.301381	0.411086	0.715021	0.276043	0.493751
A023_virome_k141_83854	A023_virome_k141_83854	0.697257	1.49252	54.5058	6.38219	68.0524	32.9289	187.093	1.84249	55.7089	7.00155	56.5292	129.242	1736.45	1298.72	693.843	129.79	117.326	348.704	377.277	249.886	15.9795	958.816	188.976	958.903	309.187	600	8.92563	669.409	120.819	43.0029	10.7105	401.721	30.0413	16.1541	31.2668	52.456	61.0002	30.7077	29.8166	2.87561	193.258	95.0767	121.644	247.233	160.432	142.146	121.841	247.012
C005_virome_k141_53520	C005_virome_k141_53520	0.276342	0.953528	4.25076	0.173238	1.87195	0.465086	1.3053	326.596	3.37209	0.652252	10.2164	7.01241	10.8318	13.286	79.3041	14.597	0.829737	4.0018	12.6706	10.7746	0.881051	17.2902	1.80522	11.5287	7.83866	8.72008	200.617	9.9395	22.0536	26.8378	4.55978	1.90445	0.00564388	0.171808	1.38629	10.1143	7.995	2.39319	9.44235	49.0678	7.39787	1.56764	44.3519	4.88513	3.95641	4.92131	2.90293	4.42822
C005_virome_k141_38539	C005_virome_k141_38539	5.61389	0.438732	3.23631	5.49016	0.353882	0.184251	0.711869	38.6936	0.401	0.114906	0.222241	3.39236	4.53947	4.81738	0.147967	1.89314	1.57948	0.0863228	3.05032	2.74823	21.1878	0.419895	112.587	0.219955	3.72633	10.4523	21.4989	6.4147	2.59775	4.64385	4.76157	0	0	0.21897	0	2.88204	2.88439	2.53686	3.31498	97.2043	3.65219	1.78639	4.27371	1.26285	10.9597	2.9881	1.50131	3.8808
A017_meta_k141_203059	X069-2_virome_k141_17047	0.34305	0	0.141342	0.236398	0.738603	0.100637	0.0115274	5.62035	0.247516	0.0590687	0.0732228	4.92006	5.35613	4.52081	0.628343	1.9704	0	0	0.140853	0.0378001	0.0089918	0.0297922	0	0	0.00960552	4.79606	61.7812	4.98881	5.19224	7.83033	0.237325	0	0	0	0	2.41361	2.58305	2.12054	2.44187	69.272	1.93065	1.45036	19.4958	0.972798	1.62549	1.67637	1.47103	1.21956
A052_meta_k141_419939	Y031_virome_k141_6076	3.79939	0.793553	137.143	2.16183	10.9214	0.750822	0.888479	40.313	9.4764	0.98169	34.4765	21.6911	62.3871	54.535	34.0805	263.411	68.7446	151.501	176.887	147.029	279.814	109.116	449.386	17.1833	4.17278	5.13802	26.4787	26.5256	414.583	331.713	327.792	2423.36	122.939	63.1917	105.292	59.1123	529.518	167.506	2631.77	90.3616	78.3282	8.62563	7.43804	2.75345	10.9039	3.55554	4.19814	67.3995
D072_meta_k141_219285	A038_virome_k141_13885	0.295713	0.341983	25.836	1.17873	12.17	7.25758	101.561	4.29505	27.6057	1.89325	905.112	7.75889	129.161	198.209	394.115	68.0583	2.3231	29.2295	633.6	822.933	9.96049	144.867	154.981	463.003	63.4785	31.1383	30.1178	62.8405	133.895	32.1749	14.3688	29.4928	19.3489	60.5726	18.6195	93.8176	158.647	26.5386	108.697	6.33948	11.2061	4.4207	195.254	107.193	135.083	358.27	251.963	26.2353
C005_meta_k141_123640	X027_virome_k141_9978	0.155375	0.0800855	0	0	0.387088	0.323288	0.188365	99.4314	0.0589617	0.220652	0	11.6404	12.0425	12.3333	0	3.83251	0	0	0	0	0	0	0	0	0	13.4683	35.1914	12.1126	10.5881	13.6881	0	0	0	0	0	0.17906	0.191191	0.266776	0.332995	262.257	0.16082	0.149388	0.412672	0.149425	0.127758	0.201216	0.161197	0.148555
B051_virome_k141_30393	B051_virome_k141_30393	4.57285	0.0347214	0	3.94305	0.212095	0.331556	0.201871	63.8373	0.193909	0.156079	0	6.2815	6.15332	5.98333	0	1.88982	0	0	0	0	0	0	0	0	0	5.86781	252.814	5.88367	5.04611	6.88283	0	0	0	0	0	0.0457528	0	0.101522	0.0686599	114.42	0.023699	0.00543482	3.82589	0	0.0217717	0.0482754	0	0
B012_meta_k141_99558	X065_virome_k141_58202	0.629105	1.87618	0.0813245	0.201222	1.01855	1.25192	1.32638	672.448	0.932358	1.04396	0	6.71832	6.81139	6.56987	0	2.03167	0	0	0	0	0	0	0	0	0	5.85854	482.628	6.39174	6.01956	7.91966	0	0	0	0	0.242408	0.504429	0.54025	0.647939	0.757345	288.247	0.504345	0.318325	11.7318	0.178759	0.422825	0.539879	0.330382	0.298263
N002_meta_k141_147221	C010_virome_k141_34936	12.2735	10.2193	108.03	5.97762	7.1422	42.9031	45.0302	864.06	32.6334	21.3556	38.4619	90.1027	10.7554	104.635	62.7021	49.0604	198.363	29.7206	24.4896	27.9065	305.514	32.9815	109.31	10.1698	12.6648	4.18551	0.406513	154.854	14.5859	91.9792	90.3015	34.3817	7.65698	20.3073	12.5742	34.4789	5.44396	5.74354	6.9225	0.704706	3.14102	0.996637	195.789	63.2653	49.9768	13.8919	65.3555	276.217
C068_meta_k141_60760	X034_virome_k141_15268	4.39609	0.230053	0.255144	4.05195	0.0724464	0.111568	0.164591	24.1074	0.103409	0.0555559	0	3.54274	4.16802	4.24229	0	1.92826	0.0519449	0	0.077732	0.066248	2.2703	0.0748271	4.00738	0	0.342996	4.26471	30.9446	4.20059	3.74434	4.9729	0.472463	0	0	0	0	2.86613	3.1882	2.83967	3.41137	123.201	3.35047	2.0223	4.34315	1.34127	2.79703	2.15302	1.53918	1.87023
Y003_virome_k141_24404	Y003_virome_k141_24404	1.61954	1.48882	1.04804	3.28961	9.41321	37.546	114.79	1.97703	33.2224	9.8277	25.7237	15.2021	13.3615	18.1709	147.5	25.3993	103.309	1.34439	10.5628	18.2362	0.709564	149.308	22.3201	22.7274	44.9794	136.828	4.50968	797.164	6.89958	19.7502	161.053	11.1178	2.14681	24.2594	38.0157	57.1852	2.82615	4.55709	14.487	0.497974	10.729	67.647	10.5141	76.8162	135.929	101.445	68.5399	244.72
Y018_virome_k141_246528	Y018_virome_k141_246528	4.02587	4.09488	239.752	8.56291	77.7664	4.64759	738.416	7.6266	13.7736	4.88712	33.0614	15.9664	87.1372	22.0018	23.6438	87.1103	107.468	264.357	186.126	212.267	523.072	636.366	142.196	109.136	293.679	229.456	4.75157	343.576	1385.78	774.349	764.145	199.581	17.5387	83.6304	102.211	271.302	570.928	113.069	271.812	4.50339	7.81631	2.0992	14.7434	90.0293	209.524	232.736	217.726	126.072
Y006_virome_k141_42904_1	Y006_virome_k141_42904_1	0.376799	0.72879	150.081	3.31574	54.7868	1.48253	66.0555	1.16063	86.7763	7.70982	673.572	2.73331	177.599	448.131	1847.6	316.45	40.3321	164.412	589.482	580.63	32.1028	1370.52	58.4496	601.927	616.004	258.944	1.72762	110.72	608.664	255.636	151.461	42.0378	11.6566	40.606	64.5937	230.713	251.742	36.0577	256.641	1.73483	114.968	38.4006	449.933	161.958	61.7654	154.53	69.7751	96.4273
A038-1_virome_k141_104599	A038-1_virome_k141_104599	0.358955	0.15187	318.017	44.6743	41.8656	0.146975	0.179392	0.0753012	0.0827859	0.208726	1.30944	0.127351	0.164665	0.130041	1.58875	475.039	2308.3	3250.9	906.69	2907.69	308.101	1174.81	71.4766	3.25885	1.63142	1.18371	0.0525489	0.109632	0.118675	0.169565	0	0	0	3.9339	0	2.03827	0.091115	0.0920422	0.0885245	0.0497197	0.0550914	0.0327675	0.0459437	0.045886	0.0502993	0.00931884	0.0936154	0.0593621
A036_virome_k141_354769	A036_virome_k141_354769	1.55022	2.19405	363.153	27.9442	27.8871	1.33806	137.129	4.42838	127.403	33.0893	57.9061	3.05823	3.87912	4.69662	27.2476	9.02525	6.13373	143.183	40.6724	80.9054	390.053	298.72	3096.23	87.6451	9.59995	2.51364	2.36455	1557.79	112.706	400.972	944.867	39.9092	7.93446	73.9028	28.0888	90.3233	11.4659	5.35993	5.14436	1.60255	9.91687	71.4759	39.5123	120.738	367.144	173.65	354.497	656.511
B078_virome_k141_24577	B078_virome_k141_24577	0.0962448	0.0409322	0.891053	0.123892	0.445024	0.146258	2.96906	20.0274	0.758718	0.0785818	7.542	5.96498	10.8821	13.389	14.9998	4.35712	0.174951	0.914607	9.18299	12.5925	0.14638	3.0014	1.78799	4.13707	1.58645	6.88122	1042.6	8.34463	9.6424	8.79657	0.485336	1.23794	0.609242	1.13337	1.44322	5.73297	6.67501	3.777	5.69123	70.9493	3.84855	2.86672	82.4784	5.23988	5.53385	12.8022	8.5076	3.67421
X069-1_virome_k141_44617	X069-1_virome_k141_44617	0.701459	0.478889	0.21183	0.647818	0.138033	1.90782	0.539243	59.4073	2.03794	0.758542	0.0128085	2.03	2.36319	2.17127	0.24777	1.23192	0	0.0347508	0.294687	0.26534	0.0051565	0.0162023	0.151848	0.0965517	0.175937	2.40734	27.0848	2.35364	1.98184	2.79302	0.0609534	0.560842	0	1.08543	0.0273268	2.98015	3.14885	2.46345	3.00528	19.7743	2.46043	1.64552	183.269	1.18344	1.98429	2.35273	2.04623	2.18267
B050-3_virome_k141_42240	B050-3_virome_k141_42240	0	0	0	0	0	0	0	0	0	0	0.00605416	7.10366	6.12929	6.4947	0	1.93087	0	0	0	0	0	0	0	0	0	5.53048	2009.53	5.98793	4.75528	6.46942	0	0	0	0.0189567	0	1.32641	0.916064	1.14748	1.42799	1682.24	1.0838	0.511887	1.13597	0.411837	0.553906	0.710924	0.533405	0.754167
X052_meta_k141_104050_1	B041_virome_k141_53809	6.68867	5.6391	1465.57	285.67	3646.21	10.7725	4.1421	397.799	4.77756	17.4749	8.6315	0.218814	119.886	1.36086	333.8	30.6148	4.60927	9.04973	1.1669	1.55982	30.3345	1.07817	0.0845898	0	0.0121789	0.118972	0.102903	0.188175	0.187271	0.138086	0	12.5121	1.91984	2.65755	0.0193569	28.8755	0.0937425	0.341365	0.1856	0.0718423	0.266088	0.139144	2.46499	0.119887	0.108756	0.174055	0.0928062	0.0338334
X015_meta_k141_174991	X015_virome_k141_204149	10.5736	0	0	6.91746	0.60669	0	2.47393	33.2771	1.90337	2.06772	0	0	0	0	0	0	0	0	0	0	0	0	0	0	0	0	0	0	0	0	0	0	0	0	0	0	0	0	0	0	0	0	0.478631	0	0	0	0	0
A016_virome_k141_106319	A016_virome_k141_106319	1.69853	0.559746	54.1737	14.3871	17.2521	19.0405	72.7842	1.35171	63.4332	7.39061	8.01289	4.67124	111.839	28.4683	25.4562	539.036	53.3847	294.178	687.433	456.767	268.398	345.01	703.452	126.567	326.821	368.771	8.12122	559.144	312.405	61.3815	40.7171	72.3167	0.833008	65.3944	274.744	150.966	133.643	10.4768	34.4159	5.50836	36.2619	4.17983	44.8252	204.009	26.1887	23.3422	98.1575	273.725
A069_virome_k141_3001	A069_virome_k141_3001	0.102221	0.330995	2.44655	7.2566	119.063	0.195458	2.20248	0.955909	23.0492	0.561283	2.28297	0.403315	5.78744	255.566	36.1706	569.14	931.458	648.675	581.59	474.345	258.601	5077.73	25.5086	9.5324	2.94737	2.23909	0.248978	0.414627	0.315364	0.630821	0.248126	230.47	210.763	218.484	80.7217	633.817	0.214628	0.294781	0.433286	0.274388	0.431958	0.250052	6.76039	5.22115	0.402171	1.01425	0.386473	0.314063
X069-3_virome_k141_40247	X069-3_virome_k141_40247	0.576293	1.57272	0.0865284	0.176611	0.806341	1.16876	1.27097	568.131	0.904472	0.908508	0	5.87868	6.29437	5.68254	0	1.86979	0	0	0	0	0	0	0	0	0	5.06976	470.171	5.76634	5.38107	6.8519	0	0	0	0	0.223612	0.56744	0.359524	0.494107	0.518404	307.499	0.438643	0.212914	9.5119	0.135665	0.215045	0.412298	0.141263	0.204465
X024_virome_k141_38157	X024_virome_k141_38157	0.18545	0	0	0.113896	0	0	0	0.694804	0	0	0	6.74123	6.75352	6.43478	0	2.47532	0	0	0	0	0	0	0	0	0	6.11188	308.4	6.50593	5.51698	7.97608	0	0	0	0	0	2.2192	2.29181	2.19197	2.39112	31.4096	1.98156	1.52295	2.05074	1.00942	1.5702	1.88224	1.26201	1.47362
X031_virome_k141_51720	X031_virome_k141_51720	0	0	0	0	0.000648845	0	0	0	0	0	0	0.622108	0.427131	0.649807	0	1.14685	0	0	0	0	0	0	0	0	0	0.289141	272.701	0.453807	0.465355	0.617979	0	0	0	0.582985	0.179409	3.56132	3.9559	4.21308	3.88619	29.5524	3.50112	2.58043	11.5119	1.61487	2.84397	2.92916	1.90853	2.33917
X069-1_virome_k141_61810	X069-1_virome_k141_61810	0.103775	0.294344	1.83283	0.854258	8.01534	0.0708021	0.0320624	12.4226	0.333737	0.00282622	0	2.38351	2.87025	2.63709	7.10939	1.46741	0.0737076	0.0515343	8.82126	4.37496	0.0109412	0	0.852327	0.0268136	0.0665464	2.17236	132.127	2.42132	1.97362	3.08167	0.0381648	0.0149608	0	0.0232013	3.5893	2.78319	2.86382	2.2437	2.78488	129.932	2.59079	2.43511	136.405	1.2152	1.8253	2.3538	1.53379	1.77003
C045_virome_k141_42817	C045_virome_k141_42817	0.445081	0.210597	7.08786	0.685185	0.474039	0.316363	2.49971	61.2939	2.73402	0.866554	0.131833	7.80337	7.58293	7.16003	0.672454	3.3561	0.0801258	4.76252	1.09359	2.53688	9.18726	6.11381	107.091	1.60083	0.215344	7.07102	129.012	61.5683	8.93337	18.461	13.121	1.64708	0.354849	0.467333	0.194908	4.90424	2.84217	2.81556	3.18419	31.4886	2.77979	3.42272	48.2879	3.31078	12.005	7.49852	12.6369	19.1927
B026_virome_k141_30644	B026_virome_k141_30644	1.93671	2.86593	107.178	3.97364	25.8731	7.42538	36.8181	166.737	9.30837	2.18656	9.97387	8.8015	16.9712	8.93194	11.0793	11.5083	18.4013	10.3626	14.8608	14.654	40.2403	40.1219	13.6765	9.13506	16.6616	21.485	278.859	20.5155	42.5497	45.7703	32.7929	12.0769	3.79896	11.342	16.7537	11.0718	38.2812	14.5563	17.8178	302.324	7.81801	13.3038	51.4827	6.12378	10.4461	12.9789	11.6409	11.4954
B053_virome_k141_12579_1	B053_virome_k141_12579_1	2.12677	1.0447	0.518442	0.635796	0.65181	276.379	25.1724	70.6465	18.0104	2.00296	1.98281	13.6496	127.469	81.3741	2.05771	11.8986	7.57456	18.9024	0.00996292	0	14.1034	6.35901	0	9.51282	6.08732	42.9997	11.2383	294.186	13.3086	14.7919	26.5334	221.803	3.86393	0.140139	0.21746	4.1866	2.03014	2.65238	10.3493	22.5937	8.05359	2.87142	88.983	2.77264	3.3962	33.3414	80.6397	7.35029
D043_virome_k141_113514	D043_virome_k141_113514	0.659684	1.41857	0.719013	0.103877	0.360167	45.7187	56.7457	11.0247	6.85486	2.10801	168.048	0.437384	2.69916	30.4443	449.876	427.367	287.506	47.3731	0.410504	0.494322	31.5671	1.50116	0.0958303	0.10259	0.491049	0.123188	0.233738	0.245526	0.283409	0.339472	1.89095	888.767	2420.87	20.8699	0.423571	5.518	249.818	32.8074	25.3587	1.89019	26.7442	6.01094	274.627	372.438	324.028	86.5313	175.419	1724.69
X049_virome_k141_36244	X049_virome_k141_36244	1.06787	1.82676	3.08407	0.84889	2.20965	1.52464	1.59046	425.283	1.52077	0.95181	0.133499	0.996375	1.21776	1.34693	0.244908	1.24921	0.246366	0.0289726	0.357809	0.53086	0.333599	0.184974	0.239731	1.1464	0.627291	1.87324	4.05609	2.03854	1.17618	1.74461	0.520134	1.14324	0.00390755	0.0477368	0.123301	2.8905	3.46041	2.94571	3.43682	5.05552	2.19662	1.56497	10.1103	1.20527	1.75394	2.32089	1.67403	2.60632
A053_virome_k141_148098	A053_virome_k141_148098	1.89806	3.07228	79.5921	85.2978	137.218	49.0824	128.604	2.35248	85.2256	13.4771	44.604	17.5421	39.3004	59.6193	97.3594	27.4424	12.8109	7.28849	55.0924	62.3391	41.7914	61.82	309.339	31.2963	81.6606	139.217	3.51053	941.644	15.2785	38.9467	83.0222	48.04	12.5403	196.679	15.4623	207.313	9.67274	5.04335	15.072	0.763548	15.7462	49.1732	6.78144	118.755	541.76	101.04	70.0635	236.764
C065-3_virome_k141_28738	C065-3_virome_k141_28738	0.040971	0.088746	0.993061	0	0.248809	0.106683	0.27735	36.3041	0.75543	0.0974309	3.77164	6.4794	7.88259	9.27356	5.38871	4.42735	0.0479076	0.619598	3.20053	4.09215	0.0112357	0.26258	1.06707	0.152548	0.473843	6.14352	90.4338	9.29478	8.62156	9.07218	0.303596	0.0508787	0	0.056965	1.36389	2.12713	5.10114	2.33029	2.57676	37.2246	2.95979	1.16315	21.0906	1.88513	2.25027	2.11652	1.37873	1.49343
C065_meta_k141_99698	B023_virome_k141_99908	2.90882	3.73344	391.448	11.9827	51.3922	2.26982	118.154	186.641	5.44046	2.19871	4.74858	4.62817	14.1841	5.65278	36.4535	38.8632	27.1561	110.348	73.1391	64.3958	382.827	132.003	134.138	19.5665	67.5417	37.9931	123.985	107.488	251.365	569.508	350.642	76.269	3.38405	15.6555	17.6398	51.49	125.556	31.8112	42.2369	136.338	1.51125	0.564003	19.3679	32.8931	49.2188	21.1527	94.4586	63.5297
B047_meta_k141_3891	B005_virome_k141_91108	0.407708	0.139022	0.0738173	0.191561	0.274016	0.146318	0.536582	101.375	0.223239	0.104463	0	2.71832	3.34347	2.94645	0	1.29342	0.0770084	0.0048598	0.0316438	0.0585885	0	0	0.0851529	0.0113749	0	2.6282	15.6587	2.76589	2.88221	3.50725	0	0	0	0	0	1.9697	1.84747	1.87083	1.77626	31.7314	1.71246	0.947162	33.8878	0.997334	1.19753	1.6578	1.23898	1.11622
B042_meta_k141_15399	B100-2_virome_k141_54600	2.77225	5.60029	454.906	12.3259	52.1955	3.98569	89.2587	149.083	7.12795	3.67481	7.01037	7.042	17.4132	6.78514	41.8376	44.5	30.6032	105.973	82.8673	75.7844	394.326	80.6189	160.124	16.4734	69.6258	39.3388	82.0231	101.063	256.943	671.11	417.904	84.8431	6.28555	19.4626	21.8074	63.0376	102.785	28.8812	36.5853	116.687	4.4801	14.4506	20.6998	35.9257	61.3565	20.5189	102.599	76.0612
Y030_virome_k141_14941	Y030_virome_k141_14941	2.26968	3.32547	509.234	21.223	152.362	2.17025	123.522	5.78616	19.3948	5.95029	26.9746	9.84125	87.8993	7.68194	39.8253	21.363	18.0104	133.833	367.992	511.704	378.444	525.255	483.022	36.5078	139.725	89.1909	1.66483	302.296	641.777	594.908	872.171	72.4826	7.31933	45.9949	76.9449	182.836	239.258	63.6041	103.662	0.860694	1.69242	1.10913	2.35746	57.5736	89.5832	41.8055	66.0283	63.5066
A053_meta_k141_271937	A065_virome_k141_310520	0.67252	13.0598	707.151	109.934	2489.75	14.6961	0.800379	1.94761	29.9605	2.96074	0.470329	0.283416	0.381771	0.397008	321.234	0.849756	1.09886	5.54376	2569.82	1332.02	1.69516	1.18871	433.342	1.30626	0.805253	0.221471	2.61292	0.202826	0.158013	1.14416	5.25908	2.85755	0.210248	0.303255	303.996	0.579699	0.272284	0.181138	0.629258	4.74281	0.513531	2.18318	5.63177	0.655824	0.369117	2.89152	0.39321	0.301125
X069_meta_k141_114807_1	B098_virome_k141_47976	0	0	0	0	0	0	0	0.0124688	0	0	0	11.1303	10.8899	11.0048	0	3.43395	0	0	0	0	0	0	0	0	0	10.4944	321.407	10.5582	10.2342	12.7435	0	0	0	0	0	0	0.0792129	0.07911	0.112985	6.19252	0.0417436	0.0157778	6.78653	0.0288247	0.0455369	0.0683016	0.0726181	0.0725464
C005_meta_k141_130390_1	D016_virome_k141_115076	0	0	0	0	0	0	0	0	0	0	0	5.1585	4.74879	3.95098	0	1.38266	0	0	0	0	0	0	0	0	0	4.32176	4.34852	4.34606	4.69113	6.00537	0	0	0	0	0	0	0	0	0	0	0	0	0	0	0	0	0	0
Y014-1_virome_k141_44501	Y014-1_virome_k141_44501	0.408151	1.15099	36.0189	3.65174	37.1472	25.7251	120.556	1.69752	36.6673	5.30234	55.1636	69.5071	955.21	805.223	437.182	132.62	62.5672	192.845	230.826	167.353	8.00082	511.638	124.049	534.606	171.037	344.239	15.826	463.546	84.7773	24.2727	7.09827	215.813	17.1022	8.40966	17.8754	38.3259	82.7705	25.7946	17.4655	3.18775	103.724	57.8186	103.067	209.176	154.95	116.278	86.083	143.651
X047_meta_k141_11675_1	X057_virome_k141_5859	1.031	0	0	0.919997	0	0	0	4.67075	0	0	0	1.10333	1.09426	1.15801	0	0.753854	0	0	0	0	0	0	0	0	0	0.855195	0.897531	0.999572	1.03887	1.38396	0	0	0	0.112125	0	1.86795	2.29722	2.08765	2.22439	2.136	1.8105	1.31978	409.979	1.00512	1.4761	1.64854	1.13557	1.3033
Y031_virome_k141_54826	Y031_virome_k141_54826	0.647084	0.594646	51.0301	2.62457	15.9447	16.9164	66.7648	1.33249	5.79294	4.7542	65.7622	7.73752	180.099	467.96	104.046	106.949	28.0711	22.533	88.5308	238.556	73.6394	453.995	246.104	207.645	178.754	236.986	1.92177	435.965	102.248	39.2296	254.852	35.8602	0.388468	8.49239	36.1824	80.2885	15.5105	1.12856	15.7572	0.521991	18.7938	2.09237	15.7331	68.2251	177.614	149.095	175.494	132.049
X008_virome_k141_109031	X008_virome_k141_109031	0.0972639	0.367702	6.52597	0.307238	3.05706	1.47171	25.7452	4.14068	7.75473	0.923068	151.27	6.38189	35.8178	46.986	143.181	21.4219	1.15167	5.36793	126.907	155.597	1.47635	28.1848	25.4998	75.1861	13.008	15.0172	43.5949	22.8506	30.5618	15.3792	2.92192	4.96169	6.38916	8.25978	7.53234	23.0192	35.6163	3.8313	14.2595	5.06753	3.48337	1.4839	74.6316	30.0004	23.8887	110.35	58.3181	8.83472
C010_virome_k141_888	C010_virome_k141_888	0	0	0	0	0	0	0	0	0	0	0	2.30688	2.49308	2.55165	0	1.13972	0	0	0	0	0	0	0	0	0.000314838	2.18358	146.1	2.35329	2.19786	2.97413	0	0	0	0	0	2.2142	1.99945	1.9691	2.38507	384.415	1.95289	1.54201	25.472	0.971896	1.48698	1.62248	1.0627	1.15031
B023_virome_k141_35955	B023_virome_k141_35955	0.208808	0.0120679	0	0.143093	0	0	0	0.912676	0	0	0	3.45051	3.52619	3.26256	0	2.09811	0.147388	0.610725	0.0169078	0	0	0	0	0	0	3.2134	138.357	2.99083	2.4296	4.15003	0	0	0.0551114	0.103979	0.0249288	1.7786	1.74855	2.2655	2.02597	26.3141	1.83809	1.19632	1.57422	1.02536	1.30344	1.47678	0.872893	1.24526
B010_meta_k141_161304	B010_virome_k141_94824	0	0	0	0	0	0	0	0.226106	0	0	0	3.24512	3.37127	3.41744	0	1.10626	0	0	0	0	0	0	0	0	0	2.91061	12.9672	3.59747	3.02032	3.80787	0	0	0	0.0666999	0	0.425208	0.442274	0.456174	0.472575	2.36539	0.44832	0.195436	2.12252	0.116907	0.289005	0.507991	0.240977	0.42928
X008_meta_k141_143079	B050-1_virome_k141_49076	0.052789	0.0403988	2.06206	0.0461969	1.04318	0.333237	15.4421	4.61768	2.48751	0.166969	65.3113	6.71606	17.9938	27.1282	48.207	6.22641	0.254163	1.50405	60.7015	82.8986	0.697918	10.508	13.5085	24.6484	5.85513	8.29802	39.3623	10.1361	16.4669	10.6601	1.23146	2.47774	3.32747	4.97609	2.61309	8.47715	10.9684	2.85385	8.65967	6.32723	2.09102	2.17754	29.7649	11.6519	12.0009	56.1283	35.226	4.08806
Y031_virome_k141_158261	Y031_virome_k141_158261	1.49875	19.0322	1.54621	0.748055	5.46659	21.6479	68.9309	21.2441	133.702	19.3924	26.8794	55.6082	366.436	54.981	22.8863	960.926	188.2	132.757	150.778	88.6108	171.246	72.5196	38.2688	110.842	51.277	157.319	0.875087	340.809	143.867	361.8	201.106	82.5236	49.0146	249.548	51.0662	513.567	163.405	68.6815	150.068	1.45366	30.0127	259.381	73.4188	254.145	151.859	714.858	238.13	359.987
Y031_virome_k141_381623	Y031_virome_k141_381623	0.883179	0.276127	0.118123	0.187046	0.172125	125.283	0.501123	2.37544	49.5131	69.2237	0.384477	1.96683	5.72653	2.37549	0.242471	0.99353	0.211299	123.053	46.8083	133.788	5.73518	140.315	1594.83	391.872	478.432	1212.18	4.91629	77.7284	1.70684	2.41793	0	0	0	0	0	0.125589	17.8553	6.37462	108.957	0.170137	0.256737	12.3003	1.81369	0.068762	0.142515	0.101123	0.0954188	0.0533473
A089_meta_k141_346377	A057_virome_k141_99453	1.35677	0.798999	52.5054	1.13997	7.90334	21.677	39.924	3.95135	45.4204	5.94514	172.598	3.47345	209.214	1105.05	432.812	475.236	26.4678	39.578	177.909	295.506	0.233115	0.193839	149.205	0.305709	4.79695	3.51643	29.767	395.39	130.943	13.5356	6.16178	0	0	1.63369	12.836	12.8264	210.894	25.3918	25.7879	14.2493	37.2173	12.9138	266.372	484.837	394.485	194.899	91.7254	47.1632
B084_meta_k141_95821	X051_virome_k141_45983	0	0.116691	0.0347843	0	0.0390776	0	0.131305	8.17676	0.0882829	0	2.53451	6.36885	7.08624	6.75419	1.03917	2.45796	0.0108341	0.193321	1.35728	1.66238	0	0.157342	0.301578	0.0862205	0.433891	5.75589	57.8393	6.9943	6.56278	7.64209	0.135169	0.00104954	0	0.198693	0.804147	1.90541	3.89464	1.47616	1.4622	32.3641	1.64731	0.806672	2.40409	0.798773	1.35334	1.40129	0.942148	0.99433
X008_virome_k141_7879	X008_virome_k141_7879	1.03799	0.324472	4.64353	0.83747	0.939801	0.450237	0.825905	123.373	2.33205	0.497981	0.0336781	3.26078	3.44163	3.37058	0.593573	1.61354	0.0291659	0.663771	0.129595	0.358294	1.82794	1.47906	16.0077	0.290847	0.0727231	2.97046	70.6286	15.3862	3.77788	6.53372	3.02167	0.155939	0.00816768	0.172341	0.077038	2.87608	2.38564	2.33915	2.48225	24.4467	2.38005	2.74421	129.94	1.71587	3.72104	3.17843	2.91048	4.79549
G009-3_virome_k141_37118	G009-3_virome_k141_37118	0.338304	0.055542	0	0.337022	0.105766	0.0739666	0.15906	95.3247	0.081942	0.0850255	0	2.54426	2.74282	2.63955	0	0.959429	0	0	0	0	0	0	0	0	0	2.22561	78.1697	2.74187	2.24573	3.35643	0	0	0	0	0	0.423201	0.430622	0.567541	0.692314	759.108	0.498094	0.38514	86.028	0.225483	0.36644	0.377943	0.264904	0.251933
B035_meta_k141_151475	B050-3_virome_k141_14354	0	0.0611503	0.0767342	0.0159768	0.780273	0.0835882	0.0320969	11.3179	0.246849	0	0	4.03691	26.8997	4.38191	0.153092	1.50323	0.517756	0	12.8757	13.231	0.263536	0.418431	13.6358	0	0	4.39776	61.0518	4.01641	3.74773	4.53444	0	0	0	0	0	1.05819	16.8898	0.717534	0.885808	0.49128	0.491334	0.680954	1.92919	0.296551	0.496767	0.49815	0.320791	0.219717
B084_meta_k141_42072	X051_virome_k141_26384	0	0.0231693	1.17016	0	0.109976	0.29607	0.336553	15.7704	0.798679	0.0585083	4.77648	5.30402	7.61587	9.65146	4.55057	4.33107	0.0418988	0.556046	3.51551	4.9189	0	0	1.94956	0.0118044	0.254643	5.2645	70.395	9.98309	6.98691	6.99368	0.159911	0	0	0.0588011	0.6284	1.36777	6.33221	1.54031	1.82055	41.9835	1.60594	1.08219	6.70517	2.59163	2.95434	2.13889	1.16849	1.13161
A057_meta_k141_141217	A069_virome_k141_17224	3.73152	0.609585	45.9625	3.07722	2.65966	0.995558	10.7213	0.586773	2.86438	0.131886	5.95119	0.565364	10.0727	23.154	1.38928	4.7555	31.3458	2.42918	53.0542	45.5472	699.162	17.7913	2658.33	4.1762	114.592	170.919	0.175597	90.016	0.239669	12.7905	87.9006	0.398077	0	0.70545	2.08126	1.85435	1.60492	2.09941	5.46973	0.69256	10.8234	1.60523	1.04182	2.93009	170.707	8.52327	2.43755	50.0246
Y034_virome_k141_101826	Y034_virome_k141_101826	1.5788	1.29289	4.33072	0.722893	1.198	291.285	90.6792	5.62196	67.1284	57.6357	86.1233	1.24525	21.1246	20.7522	440.996	4.24262	3.7753	3.3534	153.465	165.615	68.2861	272.162	208.076	948.364	657.448	398.797	0.374998	231.381	3.48451	14.1209	169.119	302.962	328.38	368.671	26.2667	1669.33	40.6	16.6876	8.67415	1.02917	9.44562	1.6851	31.1157	223.265	58.7689	48.2827	85.6281	155.725
X008_virome_k141_52490	X008_virome_k141_52490	0.0344132	0.0295136	2.24524	0.0820559	0.754891	0.595182	11.4168	4.33657	2.27076	0.195875	49.3775	5.5596	17.2411	25.0668	36.3132	6.95042	0.520934	1.83939	45.7961	59.8652	0.546418	7.18344	10.6683	26.7578	4.50861	7.13095	41.5985	10.2889	13.8633	8.9126	1.03868	1.699	1.84936	4.12676	2.09712	8.13196	11.9227	2.95636	8.0181	5.33603	2.30654	1.53437	23.3706	11.1484	10.5214	47.7603	25.3195	3.66204
D010_meta_k141_395650	D016_virome_k141_87301	0.794736	0.328444	23.5765	0.826284	2.91526	0.512535	6.47995	79.7056	7.9757	4.93499	27.2696	53.4542	119.917	464.314	0.656499	22.9773	355.506	23.0339	247.24	82.3028	50.3107	9.59346	54.0373	9.39778	23.2985	22.9454	74.8158	134.955	21.9342	42.8836	25.7872	29.6041	0.42925	0.753742	891.187	77.3972	17.8264	15.6992	13.9135	0.730141	16.7665	3.6012	75.2454	3.89176	25.1586	14.4261	14.9179	2.0589
C051_meta_k141_62792	B059_virome_k141_90037	2.22984	0.873925	0.0185811	2.33647	1.17611	0.167651	0.912908	417.032	0.669526	0.840547	0.00942238	1.42135	1.36563	1.57464	0	0.719515	0	0.0133576	0.0861651	0.0594113	0.0212507	0.25202	0.22573	0.0781817	0.040064	1.36142	137.562	2.69456	1.77052	1.78905	0.233489	0.140167	0	0	0.311224	1.1702	0.907785	1.02667	1.06781	5.67253	0.856921	0.704963	265.981	0.379447	0.887749	0.827273	0.682503	0.641995
X028_meta_k141_171647_1	X028_virome_k141_12476	0.543233	0.0594464	0.130075	0.345849	0.0957724	0.154299	1.2182	3.57597	0.993599	0.775367	0	0.788184	0.986151	0.561135	0	0.773844	0.0540436	0	0.00438906	0.0236254	0.00638546	0	0	0.0148172	0.015462	0.668669	43.0201	0.884976	0.575929	0.960304	0.109087	0.0493615	0	0.0964905	0.248503	2.32653	2.27473	1.68699	1.88036	4.95219	1.44558	1.16857	99.8152	0.703274	1.26416	2.07033	1.00157	1.23147
A124-2_virome_k141_9234	A124-2_virome_k141_9234	2.32971	1.34159	248.84	21.2966	51.1945	28.0468	81.0741	13.2346	40.4467	7.97147	11.1386	15.2866	102.938	30.8431	130.257	103.218	37.343	58.8184	282.268	179.615	200.442	129.088	78.8144	93.3524	187.854	157.639	6.57374	165.516	98.5907	188.62	127.864	301.425	43.9715	71.4395	356.084	166.079	178.897	57.0979	130.192	6.10378	43.9664	19.9082	39.2841	63.5331	132.396	93.3595	128.085	260.579
A079_virome_k141_7607	A079_virome_k141_7607	0.194499	2.05296	2933.38	27.0115	73.3834	2.08007	6.23553	0.0673364	1.61624	1.4258	8.74188	1.23698	17.9673	18.0717	200.122	46.3904	8.03129	52.8028	95.6067	69.5205	469.733	66.3089	959.232	26.4147	15.0609	25.1714	1.06767	181.8	120.627	1144.41	410.568	50.24	0.177792	3.10748	9.51078	1.01776	17.4384	3.93262	30.0407	0.11924	16.2484	0.0350093	7.26694	44.1123	6.3777	12.7968	77.1774	12.8554
E009_virome_k141_2685_1	E009_virome_k141_2685_1	0.45283	0.438609	27.7691	0.92091	12.2134	7.33132	140.11	0.386777	26.8722	1.76404	823.961	0.385542	175.119	291.35	394.536	66.0265	7.80241	26.89	647.8	884.753	13.6912	166.844	150.354	623.024	96.3616	39.2749	0.600596	63.7679	103.613	26.9265	18.0751	22.0147	32.7759	77.7324	31.2758	119.43	136.653	29.6968	103.771	1.03748	20.8553	11.2977	231.276	126.814	127.82	613.563	337.586	39.4041
B037_meta_k141_206054	C056_virome_k141_76945	1.22683	0.405255	0.526634	1.05002	0.783143	0.425992	0.391648	233.637	0.628898	0.606348	0	2.49838	1.69661	1.59363	0	0.917739	0.0108483	0.00184109	0.313381	0.689765	0.0296266	0	0.166047	0	0	1.98304	320.036	2.0763	2.23418	3.00596	0.422994	0	0	0	1.02098	0.770665	0.772405	0.884194	1.14343	342.454	0.936041	0.967767	16.9084	0.417157	0.7293	0.647077	0.38215	0.616603
Y034_virome_k141_38372	Y034_virome_k141_38372	3.01678	2.46506	252.305	15.0893	43.6502	1.54476	27.9783	132.949	6.91994	1.63331	9.15857	1.47653	25.93	4.35947	27.2212	7.56899	7.96181	59.2404	191.567	199.875	146.256	134.144	478.189	2.97439	14.253	15.3484	80.7563	208.834	40.0008	132.402	207.127	34.7825	2.44388	18.4355	30.1794	43.7545	8.0801	18.0516	9.78688	27.8122	0.846026	0.223925	35.7389	20.5619	16.6509	5.76242	17.0619	30.8978
E020_virome_k141_99246	E020_virome_k141_99246	0	0.0592494	37.7616	3.65206	59.8509	0	15.085	0.0780637	0	0	58.3567	24.7705	214.201	25.4418	74.4226	8.16397	0.0854605	6.79556	0	0.00450969	9.9624	21.3854	0.0129426	80.4148	22.06	71.6221	0.144536	28.1446	163.083	93.5371	251.235	79.6176	64.0808	409.743	12.5037	1122.95	2202.86	351.972	603.215	1.5843	2.40045	1.17717	62.9315	76.9999	66.029	11.7914	79.7573	142.439
A060_meta_k141_159900	D016_virome_k141_64522	5.5963	10.8513	525.399	38.7319	49.3038	192.578	58.018	35.334	63.1507	56.1191	36.3988	37.2643	64.602	159.203	408.836	180.673	302.741	58.8401	232.215	167.145	242.022	68.983	36.9164	50.5488	66.9687	112.813	0.113076	35.8292	31.9358	25.302	104.869	22.2698	21.0259	26.1004	172.488	59.7858	7.49019	22.8487	5.21536	0.251167	1.07039	5.79665	105.83	79.3223	104.918	114.75	85.9703	17.6747
A020_virome_k141_55980	A020_virome_k141_55980	0.914663	0.251801	7.97106	1.56353	1.8499	155.53	14.0568	1.86364	104.924	22.6086	36.8104	1.71673	73.696	21.0329	15.3514	5.35367	0.38946	80.5784	184.65	172.892	11.7788	87.2793	116.793	630.73	874	202.749	0.403405	108.253	266.738	43.0047	48.3406	1154.33	16.1135	4.50926	14.5722	386.997	177.541	20.0491	189.396	1.31569	1.15533	0.966331	8.99471	32.8788	20.0837	57.2531	788.604	291.396
D016_virome_k141_100312	D016_virome_k141_100312	0.0687143	0.218351	32.2105	5.8136	7.36904	2.10042	44.2038	0.280398	47.6211	51.8175	5.41334	0.147107	6.99715	16.2621	7.44572	7.79466	0.489936	77.096	642.074	269.614	11.2155	168.014	133.349	42.7286	3.1982	2.80115	0.121086	0.201701	5.84239	90.8726	136.335	0	0	0.29447	1.73823	4.26175	21.6927	4.47916	9.65391	3.40209	3.20888	1.32321	5.38828	220.291	216.022	131.996	226.037	1614.41
A044_meta_k141_172136	X057_virome_k141_85381	2.03443	0.947629	29.5206	1.31395	2.41319	6.8801	10.5514	127.479	6.40904	1.64634	0.540974	2.93337	15.306	4.74875	12.2476	5.33604	1.52276	3.8562	8.24127	5.50372	19.3218	3.17523	10.6603	4.50672	4.8569	9.26366	81.0791	10.9533	4.30144	8.59361	8.59185	20.5653	5.79116	5.84298	6.29745	11.5352	7.56708	4.1774	9.38846	17.0089	7.68566	4.59654	245.982	5.57393	12.4264	9.12944	9.16799	9.78609
C021_virome_k141_46160	C021_virome_k141_46160	0.0400559	0.417374	309.175	47.6139	158.718	2.4254	1.42056	2.284	40.9112	4.13359	0.44327	0.99601	6.87	4.61342	201.409	2.26901	0.0925114	6.76087	0.0232466	0.132995	78.1438	1.08701	0.197194	4.18449	11.7526	31.481	227.815	3.82065	5.76632	10.5498	174.418	51.808	0.258183	0.95774	0.0289916	4.42075	29.5151	5.9967	60.1332	4.17493	1.01313	0.563174	1.84903	18.6242	14.7189	1.47057	5.95503	219.757
N041_meta_k141_197695	Y037_virome_k141_79517	0	0	0	0	0	0.164647	0	7.78936	1.68815	46.3185	0.294522	0.159977	0.0642099	0	0	0.332766	0	0	0	0	0	0	0	0	0	0	0	0	0	0	0	0	0	0	0	1.71075	1.51394	1.54198	1.69235	1.41699	312.792	6710.41	1.3378	0.875667	1.25046	1.18905	0.825201	1.18504
A038-1_virome_k141_110618	A038-1_virome_k141_110618	0.143477	1.16178	40.9294	4.13115	61.2498	12.6726	97.4238	1.24644	18.9015	3.6716	149.939	12.5115	222.063	1271.51	35.107	77.8125	18.3546	356.021	98.8893	33.5972	40.3726	457.091	55.6839	72.3894	83.9902	185.69	1.46674	630.723	64.2206	23.1912	62.4957	401.536	9.54908	10.4486	127.525	72.4296	20.8845	41.1977	47.788	0.64128	23.3657	6.89946	34.2534	135.864	130.621	203.377	121.553	123.491
B041_virome_k141_89293	B041_virome_k141_89293	0.956556	0.379001	6.57858	1.24017	0.850269	0.22779	1.12078	102.983	2.87391	0.652073	0.148087	1.45116	1.41317	1.44223	0.56131	0.950431	0.0257458	0.478128	0.0985966	0.24957	1.27983	3.092	9.27686	0.510209	0.114779	1.3396	49.2628	15.6202	2.34621	3.46943	2.6518	0.102232	0.016085	0.0765662	0.165505	2.04245	2.15559	1.86842	2.24837	11.4716	1.93697	3.76585	146.442	1.96648	4.07051	3.05231	2.85188	4.95873
N003_meta_k141_2072	E017-1_virome_k141_5803	0.90785	0.14072	8.73143	1.84059	2.77845	125.934	12.4726	1.56485	90.0255	24.0714	27.6645	0.780068	55.253	12.506	12.8419	4.30962	0.300208	82.9229	185.192	166.112	10.0008	104.861	98.5111	747.508	1076.67	226.081	0.262479	54.1484	228.302	31.8771	34.0505	653.051	11.0142	5.29326	23.9261	538.362	178.48	18.9656	221.36	1.20233	1.24374	1.03708	6.84051	36.4731	21.2477	78.0184	846.944	219.75
X057_virome_k141_73400	X057_virome_k141_73400	0.735468	0.249457	4.0142	0.760963	3.74881	4.09908	3.76307	21.9985	9.4538	2.80541	0.362516	2.86267	3.33551	2.81201	0.724961	2.41834	3.16095	0.507519	14.8612	17.2987	1.02809	1.07106	3.8884	0.172844	0.635553	3.22191	92.231	3.4176	6.27241	13.6291	1.02089	0.610702	0.147758	0.694856	2.90354	1.78323	1.54421	0.874403	1.0537	17.1236	1.08272	12.2661	51.7349	7.37653	20.0326	8.87279	3.4384	3.00838
C021_meta_k141_37953	X034_virome_k141_43181	0.601655	0.0335144	0.0990515	0.349543	0.0415498	0	0.135615	20.9799	0.252682	0.276453	0	1.11373	1.177	1.10945	0.0286519	0.705143	0	0	0	0	0.213054	0	0.013433	0	0	1.10599	12.4501	1.65663	1.19436	5.60837	16.9521	0.0934851	0	0	0	1.18561	1.2324	1.10466	1.78134	258.14	1.02945	0.735663	736.518	0.673746	1.65603	1.48045	1.18594	3.26409
X069-2_virome_k141_35002	X069-2_virome_k141_35002	0.0028855	0.014153	0.8988	0.0435756	0.325074	0.00897941	0.25046	26.8355	0.453598	0.0556562	4.48997	2.69835	3.53112	4.04123	10.2863	2.74177	0.0818891	0.645834	3.59325	3.97975	0.13966	4.17956	0.431433	2.19384	1.75593	3.44968	51.6163	3.18471	5.69783	4.68913	0.483656	0.327531	0.0601284	0.341873	0.711269	2.58818	3.04648	1.67948	2.69066	11.8999	2.28692	1.02667	20.8929	1.33381	1.36692	1.83382	1.14155	1.32744
B023_virome_k141_146438	B023_virome_k141_146438	0.438191	0.0752156	0	0.282174	0.191844	0.104817	0.051167	49.6865	0.169559	0.0956131	0	2.01238	1.94575	1.71667	0.0219352	0.754835	0	0	0.015645	0	0	0	0	0.0139189	0	1.97773	31.476	2.11403	1.99143	3.21769	2.81783	0.0206354	0	0.0220241	0.190987	0.40558	0.136427	0.499029	0.51926	18.6805	0.348917	0.194212	24.9285	0.0525357	0.162484	0.330456	0.252097	0.103227
A110_meta_k141_61864_1	E017-2_virome_k141_82026	0.0258407	0.308227	2.25892	0	0.32142	0	184.195	0.00977053	0.438375	0.0189476	55.3578	2.14932	199.634	41.5979	0.394354	12.3585	2.38609	25.6792	2.73669	2.71979	179.619	52.9148	5.2192	20.3235	55.9852	86.0313	0.332641	3.13917	39.8546	439.87	39.5439	888.115	0.534885	9.62522	3.71253	20.2473	3.04827	29.1813	52.9237	1.81275	7.24745	1.41283	3.92954	12.7799	156.128	150.218	1761.49	500.309
D043_virome_k141_102791	D043_virome_k141_102791	0.241154	0.383038	67.7329	2.31482	41.7027	38.6796	86.8294	7.38496	71.498	16.0937	26.4787	23.2438	99.5209	77.4507	57.4667	39.3927	2.98965	114.449	41.033	36.0404	90.0609	96.342	26.3169	48.4254	38.7794	73.6372	0.989005	341.217	97.924	525.662	209.98	760.325	60.6525	66.8517	38.6379	62.2115	7.74902	7.13627	113.915	1.77605	84.4461	1.35594	62.204	574.982	1024.06	34.2861	86.7611	14.4746
A124_meta_k141_29030	A023_virome_k141_17988	0.532307	0.470138	27.486	0.675507	3.71409	10.7	34.9359	4.4094	21.0499	2.72848	81.139	2.24512	127.476	765.787	205.45	304.47	14.8539	18.3693	98.7359	176.502	0.122733	0.210824	102.874	0.149473	2.31702	3.32621	38.0584	354.627	121.144	8.67852	5.61664	0	0	0.209768	7.53002	9.68939	120.568	16.5924	16.5048	18.5008	15.7066	6.06683	186.784	297.779	324.381	104.632	51.7602	30.8474
A016_meta_k141_52017	A057_virome_k141_258940	0.487291	0.110479	1.63002	0.104793	2.3747	100.241	28.1607	0.303295	89.5581	18.0212	3.31358	3.66941	118.322	89.8908	4.88871	22.8663	5.13607	13.5125	49.745	17.1886	9.03695	21.2302	46.1206	88.2238	30.2826	86.1683	1.00423	522.139	44.3321	44.0932	167.751	96.1802	0.589973	37.544	6.59776	32.2927	5.39308	2.95143	11.1627	1.61578	13.3633	3.04907	6.15468	193.656	399.742	64.7473	406.613	771.448
Y030_meta_k141_179038	Y036_virome_k141_64783	0.599909	0.518204	43.823	1.02973	1.77985	3.65904	62.4605	0.27209	96.4112	15.2758	101.475	31.6754	30.4024	22.7067	9.63713	46.6027	9.14063	157.931	100.716	57.7549	94.978	32.2823	436.114	11.1103	9.93253	6.97736	0.591717	18.5181	865.909	131.141	533.944	24.8595	6.0026	36.2582	46.2821	51.5294	3.39703	17.5802	105.985	1.20773	18.1727	3.07572	5.00238	114.126	162.067	24.6026	64.5496	932.429
D026_meta_k141_78009	Y014-2_virome_k141_26182	3.52235	1.49262	41.7723	2.49343	3.40455	1.13838	19.5441	1.49097	4.40791	0.540184	7.58711	4.55756	22.5726	37.5559	1.58578	5.38719	26.5047	4.32858	77.531	68.6132	486.164	37.0335	1874.93	9.50867	108.854	135.896	0.222508	87.9267	0.505316	10.2921	93.9259	0.752534	0.0780828	0.694135	1.65065	2.23441	4.62362	1.58691	8.40538	1.45619	8.08433	7.08084	0.942443	4.56433	169.103	18.1042	4.70092	57.5795
E020_meta_k141_30164	D016_virome_k141_83195	0.540102	0.277775	21.1326	16.8049	162.015	0.198044	0.0531901	2.32967	0.397691	0.852279	0.566278	0.241547	1.96598	0.193092	0	1.24129	0.184587	36.0118	0.364581	0.309155	4.77434	55.0122	118.961	10.2624	0.349421	0.986986	0.136249	9.25805	108.648	121.379	82.3149	20.7214	112.413	41.5033	7.01779	19.0277	1531.9	2568.68	684.74	3.18867	3.22873	2.07617	8.29592	1.85163	2.41916	3.16751	2.01006	2.23794
X007_virome_k141_38878	X007_virome_k141_38878	0	0	0	0	0	0	0.0520426	0	0	0	0	0.000498184	0	0	0	0.875852	0	0	0	0	0	0	0	0	0	0	0.374812	0.00696906	0	0.0348643	0	0	0	0	0	4.05944	4.24508	4.03924	4.34022	3.8263	3.49599	2.50946	3.86441	2.43477	2.99427	3.07058	2.37807	3.05494
A037_meta_k141_84482	A071_virome_k141_758821	0.368768	0.00722932	0	0.350423	0.0863172	0	0	0.000637329	0.000354807	1.60699	0.446207	0	0	0	0.448822	0.094235	0.46226	9.94186	164.515	301.905	1.0191	1.78087	5035.85	0.411017	0.676455	0	0	0	0	0	0	0	0	0	2.7154	0	0	0	0	0	0	0	0	0	0	0	0	0
Y034_meta_k141_222177	Y030_virome_k141_105902	0	0	0	0	0	0	12.502	0	0	0	0	0	0	0	0.0126518	0.669595	0	0	0	0	0	0	0	0	0.0029572	0	0	0	0	0	0	0	0	0	0	1.94443	1.73434	1.88908	1.83738	1.76856	1.7541	1.16804	1.66989	0.852739	1.87306	103.286	1243.85	526.643
D058-2_meta_k141_373049	D043_virome_k141_48959	0	0	0	0	0	0	7.10788	0	0	0	0	0.144362	0.133631	0.175499	0.0183796	0.448669	0	0	0	0	0	0	0	0	0	0.14321	0.0919051	0.110874	0.111291	0.199708	0.366436	996.03	4.96763	0.28527	0.226208	6.36386	529.107	218.526	58.6278	1.54223	1.59153	0.957639	70.0536	117.702	15.3789	8.12088	8.67882	3.54783
D072_meta_k141_304025	A063_virome_k141_66991	0	0	0	0	0	0	0.20088	0	0	0	0.99947	4.07265	75.6401	0.211517	0.00404711	6.83935	16.7066	235.063	37.807	30.4445	0.411629	1.55485	0.65912	0.579606	0.0638155	0.150311	0.0330078	0.0608368	1.1893	2.17155	0.225025	37.0716	269.741	61.3886	8.91662	3882.78	9.29862	4.96193	27.5029	2.3131	1295.73	4.94382	9.61592	13.7649	6.33518	3.17461	14.0871	2.61028
B051_virome_k141_116812	B051_virome_k141_116812	3.79663	0.160961	0.133366	2.79542	0.901751	0.725311	0.779901	27.8255	0.287046	0.170089	0	0.0431275	0.0502709	0.0246685	0	0.161194	0	0	0	0	0	0	0	0	0	0.0630594	0.119764	0.0498618	0.111682	0.0241788	0	0	0	0	0	0.899596	0.523828	0.657757	0.783163	5.5682	0.494919	0.290244	625.046	0.215147	0.483139	0.728259	0.309293	0.368292
A061_virome_k141_62926	A061_virome_k141_62926	0.957025	0.588854	52.5557	1.27394	9.30098	25.0004	28.5597	5.13846	42.1387	6.42811	82.2142	2.89916	87.0581	521.996	396.627	224.157	8.11101	18.3176	99.6025	171.129	0.124015	0.18894	97.2011	0.108231	2.4028	4.11525	43.4835	247.533	96.3311	8.80219	5.281	0	0	0.405233	7.22945	6.95837	116.803	14.3539	15.5611	18.9411	9.01116	12.9582	125.617	210.171	257.598	76.1111	40.9383	24.3784
D072_virome_k141_120026	D072_virome_k141_120026	1.16211	1.97384	97.7444	4.27459	27.2601	18.0807	115.24	3.80496	111.591	10.1924	166.688	14.0471	123.727	7.8299	55.8353	11.9348	23.9213	45.2689	190.235	238.218	94.5394	241.093	28.5024	85.542	424.688	261.571	2.45376	73.3483	189.474	170.975	217.582	32.7367	13.9318	78.6797	60.0117	683.701	78.4693	54.5608	77.6239	1.68033	12.2088	15.5575	22.4082	45.8685	89.4728	95.358	178.276	73.467
Y025_virome_k141_84787	Y025_virome_k141_84787	0.3244	0.332289	32.5264	0.977848	12.3122	4.25449	102.405	0.327063	25.1014	1.48553	606.166	0.438179	97.0872	160.113	541.694	63.7011	5.11079	28.5839	503.062	660.568	9.22759	153.947	103.42	348.019	72.3801	30.9201	0.708549	39.5299	125.97	40.6995	17.3208	23.615	15.4314	42.0871	16.1233	67.6787	98.0467	15.6688	79.1199	0.737755	14.7145	6.85622	215.123	88.7965	84.0701	365.946	244.502	26.9505
A079_virome_k141_692	A079_virome_k141_692	0.562176	0.328048	38.4896	3.16895	23.4071	79.6705	18.6303	0.857249	166.171	48.4265	17.6246	2.28553	33.4379	11.5919	13.4378	11.9891	0.137026	38.56	148.111	138.109	9.41415	48.4518	160.525	312.844	454.981	113.551	0.258595	94.7036	140.201	39.0711	43.7547	491.546	6.02283	4.27819	12.3727	226.723	153.863	14.9533	196.701	1.01085	1.56657	1.28848	12.7728	97.0476	67.8529	34.5551	544.117	511.049
A079_meta_k141_176477	A069_virome_k141_94733	0.393038	0.141381	15.8916	0.922799	6.86598	6.12748	41.5722	1.08523	16.6923	1.24694	565.197	2.26048	71.1735	105.601	146.012	46.6253	2.29564	16.5199	358.559	438.914	6.59938	82.9865	90.551	291.309	40.2733	19.181	10.1088	35.3671	57.3018	15.0231	7.91045	8.92657	11.3876	36.3395	8.86721	62.4388	115.679	15.0928	84.7415	1.64744	6.59218	0.857617	62.8475	50.9663	69.6732	137.483	77.2306	13.8568
A063_meta_k141_732	D026_virome_k141_122759	0.121211	0.0589265	51.0124	3.43178	19.8179	0.678548	5.29819	3.73527	2.75304	7.99319	17.6457	2.47559	85.6395	18.6756	8.74022	359.743	16.0184	26.6065	17.6884	19.1923	530.218	13.9295	3.24552	7.78464	9.88585	20.6168	152.638	33.5552	79.3428	1003.62	1465.93	46.6021	5.07174	1.75238	19.0034	11.83	13.2501	17.7461	10.3947	5.27535	1.97622	0.327249	16.7705	139.732	27.0257	10.4209	22.9568	19.2056
A057_meta_k141_306473_1	A067_virome_k141_22727	0.00588226	0.0735966	3.52701	0.054237	0.738153	0	69.2755	0	0.721404	0	85.3067	5.09149	102.443	24.6141	0.888783	15.3582	0.915718	30.7094	4.69252	4.86483	298.72	37.7073	9.95405	22.7906	46.2806	53.5525	0.460218	2.09629	31.7769	491.487	77.0062	496.231	0.285158	3.71517	1.28555	35.7198	2.59501	10.5355	25.0899	1.509	9.01761	1.24673	3.55916	13.8989	129.62	45.3531	1335.14	720.444
Y016_meta_k141_166692	B058_virome_k141_78376	0	0.0539314	151.728	0.550482	0.148452	0.095511	0	1.96102	0.562353	0.134635	0	2.35572	2.38044	2.45246	0	0.697322	0	0.0166055	0	0	112.035	0.165802	0.251641	0.14378	0.0130879	1.89461	6.99692	2.49154	1.91413	3.05098	33.1936	0.169271	0	0.0500344	0	0.016786	0.0300731	0.0490934	0.0405022	33.7942	0.0559531	0.0547191	1.30908	3.1523	9.90296	0.0100689	0.155545	0.456841
Y021_meta_k141_149022	X028_virome_k141_35599	2.4098	1.6792	35.4025	2.37882	10.097	1.90436	7.55678	274.365	2.43284	1.41059	0.440542	1.1695	1.8328	0.964576	3.30954	1.42952	1.57104	1.97772	4.15257	4.05638	4.72136	8.40103	4.18398	1.12749	2.42736	3.02928	61.5253	7.28836	10.2989	4.97079	3.88331	2.31951	0.0829523	1.23894	2.47028	3.00768	5.89895	1.87116	2.38877	46.7803	0.443755	0.429943	42.9382	1.08687	1.79598	2.28019	1.91355	1.30509
X034_virome_k141_5520	X034_virome_k141_5520	0.422147	1.20207	0.114574	0.0618039	0.102013	0.498485	0.335122	70.0791	0.295795	0.190852	0	1.98946	2.09633	2.27729	0.0271452	0.646082	0	0	0	0	0.0447886	0.0624695	0	0	0	2.16252	219.4	2.20029	1.81617	2.39936	0.223251	0.042041	0	0	0	0.547724	0.571653	0.560417	0.622426	160.989	0.574656	0.432831	188.193	0.290676	0.482742	0.595658	0.469412	0.264208
D063_meta_k141_29296	Y012_virome_k141_35513	0	0.0379441	10.6773	3.1769	5.81211	0.0482342	16.6065	6.20468	0.367262	0.0993275	715.419	1.21582	8.97258	4.33772	19.5352	3.58183	22.0267	26.2626	270.621	305.612	18.9316	122.077	240.932	3.60913	0.870114	12.8605	238.291	66.4095	12.0793	2.45937	5.71155	382.461	2.57407	5.49599	23.0534	2.13379	19.0272	0.928564	10.5771	10.6444	0.647361	0.620449	92.0325	31.6614	13.3756	22.5549	75.1078	2.16301
X057_virome_k141_64154	X057_virome_k141_64154	0.963696	1.06817	15.8236	0.822813	4.97394	1.00009	3.46006	125.944	0.911184	0.532362	0.46062	1.82544	2.88626	1.78932	1.18989	0.899546	0.427115	1.78632	9.66867	14.5516	5.18305	13.2433	12.638	0.765862	3.1714	3.79638	147.682	8.16902	12.058	8.50157	11.3427	2.35206	0.270664	2.19041	3.27153	5.72215	3.87403	2.29323	3.5633	43.426	0.407021	0.304729	34.4155	1.34152	1.49065	1.30643	2.13088	1.26369
Y012_virome_k141_47809	Y012_virome_k141_47809	1.05525	0.668181	1.15836	0.331911	2.03936	11.3849	15.5483	0.460225	15.3621	1.41504	40.544	3.7522	51.3968	294.422	3.32208	157.16	92.8657	117.734	8.07471	3.54272	73.3153	22.6908	43.5683	112.514	34.0475	31.6692	1.19825	284.788	13.6579	18.5288	16.9858	125.006	23.1657	5.71882	3.31918	40.8771	94.8325	13.7909	17.6243	1.99998	366.325	15.7585	11.5581	442.256	5.40994	28.2437	53.4042	364.811
D016_meta_k141_333786	Y034_virome_k141_60196	0.33174	0.00665833	0	0.226785	0.0683225	0	5.98712	0.14434	0.138233	0.113548	0.092479	2.35708	2.43617	2.16509	0.0899095	0.729768	0.0765624	0.117239	690.746	274.271	0.077792	0.13255	0.546099	0.0803481	0.0742655	2.2795	1.99339	1.98128	163.062	2740.54	49.037	8.60313	0	0.108393	0	4.62334	16.605	0.355361	1.09757	0.0110224	0.0851678	0.0775511	29.1866	34.5395	4.52434	13.2347	29.2185	106.218
B035_meta_k141_25883	B023_virome_k141_144383	0	0	0	0	0	0	0	0	0	0	0	2.08112	2.41139	2.2241	0	0.65599	0	0	0	0	0	0	0	0	0	2.06064	1.75464	2.12164	1.84305	2.61915	0	0	0	0	0	0	0	0	0	0	0	0	0	0	0	0	0	0
X038_meta_k141_17514	A079_virome_k141_40093	0.551636	0.0957863	0.0556395	0.121927	0.0343756	71.278	0.337058	1.20532	33.5485	32.2782	0.223137	1.38181	3.48266	1.60168	0.115333	0.621735	0.134363	80.2999	26.9866	75.4708	3.76116	91.0654	913.075	227.779	272.66	705.75	2.79734	45.2171	1.03687	1.43468	0	0	0	0	0	0.0948247	10.9924	2.73579	59.493	0.0915812	0.184749	7.00096	1.09316	0.0645327	0.0764648	0.0671769	0.0394496	0.0629942
Y031_meta_k141_259841	A028_virome_k141_99998	0.201984	0.175622	7.07486	0.392178	4.10505	1.9298	50.7301	1.38302	8.95473	0.832536	211.719	2.62984	31.1211	54.842	243.653	14.8327	0.278629	5.41013	258.615	335.059	1.92046	24.8647	47.3989	71.5091	11.7711	8.41958	10.9474	12.786	50.0567	17.0956	6.29522	13.9741	7.30948	10.2872	7.10429	21.5213	38.8241	4.07264	26.5481	2.07422	3.21899	1.43733	111.885	42.3625	51.7744	213.29	157.84	13.6314
X015_virome_k141_284324	X015_virome_k141_284324	0.14765	0	0.0332738	0.0296053	0.18403	0.0927789	0.0182027	2.82403	0.107682	0.0343812	0	1.83012	2.01452	2.06578	0.157933	0.653957	0	0	0.0092528	0	0	0	0	0	0	1.69631	19.054	1.92932	1.93141	3.07762	0.0522373	0	0	0	0	0.255263	0.31212	0.284654	0.293136	89.7497	0.210065	0.151683	44.0298	0.147788	0.171023	0.19465	0.255661	0.156487
Y028_meta_k141_416611	A058_virome_k141_134084	0.222681	0.184113	17.1357	0.526125	4.0209	51.4693	4.35481	2.33499	331.529	179.621	0.0523599	0.0271956	0.0984192	0.044199	7.48025	0.456737	0.0113701	0.121538	175.14	199.599	0.0778594	0.0833402	256.234	0.330817	0.628879	0.174248	0.0107387	18.9324	8.0522	1.1604	4.96259	67.3534	0.0151436	0.15602	0.375125	2.02843	1.26101	1.29071	1.76828	0.806639	0.9592	8.17896	86.0574	131.628	160.108	30.2146	442.472	321.769
X059-2_meta_k141_102730	X038_virome_k141_30374	2.22719	2.4448	0.613694	0.563078	2.59173	1.86889	2.18477	1125.07	1.66764	1.90615	0	0	0	0	0	0.0581626	0	0	0	0	0	0	0	0	0	0	0	0	0	0	0	0	0	0	0	0.208338	0.157914	0.120922	0.15056	0.122668	0.114285	0.110211	73.0198	0.00429398	0.111616	0.136108	0.0456604	0.0390062
C033_meta_k141_21763	X069-1_virome_k141_3621	0.00331098	0	0.105326	0	0	0.108428	0.179847	1.34685	0.324878	0.0423513	0	1.57592	1.68119	1.46784	0.53318	0.601209	0	0	0.512245	0.58523	0.00641888	0.0489306	0.249081	0.160859	0.769914	1.86129	137.208	2.69676	1.51656	2.71031	1.26807	0.134253	0.0628812	0.490869	1.32085	2.65007	0.899111	0.653256	0.845756	10.7401	0.494001	0.307386	19.8046	0.464714	0.368774	0.640336	0.443208	1.64467
X015_meta_k141_5356_1	C033_virome_k141_6582	0.127882	0.348092	1.20637	0.081169	1.55594	0	0	0.0731565	0.25529	0.0347316	28.6529	2.96858	7.59865	3.02201	28.565	5.3417	32.1817	8.16066	7.75722	8.58331	20.5248	6.41838	1.73288	8.70968	4.45945	7.13672	13.6682	112.914	4.92391	4.2286	2.05994	2.52003	4.42288	43.3769	2.39949	11.1309	3.2934	4.24281	4.18157	191.7	14.4212	0.139114	141.482	53.0496	1.10868	0.558288	3.05245	1.25861
B037_meta_k141_35456	G009-3_virome_k141_36156	0.323083	0.0259298	0.0412027	0.120466	0.0136147	0.143963	0.240935	7.8562	0.194776	0.166469	0	0.699221	0.810773	0.703227	0.0155689	0.3861	0.0259319	0	0.011294	0.0888218	0	0.0339486	0.00670098	0	0.0373382	0.78104	65.7906	0.662875	0.818528	0.953525	0	0	0	0	0.0169205	1.64274	1.31212	1.32048	1.45656	56.8875	1.32625	0.674992	58.7559	0.477579	0.860764	1.29424	0.862106	0.692744
X014_meta_k141_158537	E030_virome_k141_49448	0	0	0	0	0	0	0	0	0	0	0	2.55506	2.38047	1.97841	0	0.82028	0	0	0	0	0	0	0	0	0	2.15457	39.28	2.40391	1.89671	2.59246	0	0	0	0	0	0.0679723	0.0392318	0.117875	0.168345	12.1773	0.137634	0.0611805	0.0668687	0.0110404	0.0292582	0.0236689	0.0972632	0.0712494
B039_meta_k141_147543_1	X028_virome_k141_13518	0.702591	0.0789499	0	0.431185	0.376576	0.19777	0.24499	84.0427	0.303775	0.139342	0	1.33353	1.21176	1.0564	0.0194396	0.410624	0	0	0	0	0	0	0	0	0	1.44017	25.0963	1.42829	1.18756	1.9811	1.83228	0	0	0.0344621	0.10226	0.342119	0.125369	0.171147	0.36426	13.3755	0.307591	0.139073	42.1715	0.0276562	0.164359	0.278153	0.188083	0.083442
C021_virome_k141_2958	C021_virome_k141_2958	0.0482517	0.334042	0	0	0.191607	0.182364	0.235363	131.334	0.255915	0.195524	0	2.24	2.33494	2.10065	0	0.678728	0	0	0	0	0	0	0	0	0	1.82684	36.0843	1.96185	2.0797	2.55797	0.0572369	0	0	0	0.0480917	0.222947	0.410881	0.304391	0.362043	285.697	0.240855	0.121342	0.467844	0.172626	0.260528	0.21972	0.201889	0.243846
Y033_meta_k141_182994	Y037_virome_k141_216801	2.75843	0.00974009	59.0452	2.58059	0.888425	4.25603	0.0204936	0.165809	10.5319	37.0036	7.05099	0	0.349106	0.156739	3.95663	0.0121896	0.206055	0.300953	89.3024	93.6378	0.20568	0.0964519	1180.41	0.0970286	0.117161	0	0	0.219077	0.0241534	0.137571	0.323958	0.627231	0	0	0	0	0	0.00257092	0	0	0.287684	10.968	0	0	0.34359	2.1403	0.0343651	0
X011_meta_k141_248696	X028_virome_k141_38729	1.47981	0	0.270355	0.96432	0.224519	1.06436	1.92116	19.3416	0.660999	0.407078	0.0837402	1.54948	2.17806	2.76117	0.120542	0.8893	0.174975	0.00726039	0.390946	0.636775	0.0838093	1.24176	0.336293	0.289223	0.280673	2.35691	70.31	2.34799	1.80915	2.19058	0.119624	0.560564	0	0.00284488	2.70239	0.735189	0.387248	0.477622	0.484629	35.1258	5.15648	0.420609	8.42997	1.11454	1.29531	1.68172	1.78404	1.4417
A040_meta_k141_202304	A028_virome_k141_95590	0.0328534	2.08026	4.49594	0.206408	0.786226	0.0319008	202.484	0.0505567	4.89154	0.345867	5.02739	2.06647	6.03473	12.64	56.4019	57.7737	13.6898	172.412	146.658	159.85	119.134	70.2299	65.9371	32.3523	10.24	4.94194	0.0827926	26.6334	59.9607	96.4486	133.572	75.9609	103.693	87.183	76.7645	5.53612	1.66267	2.66682	59.8987	1.08408	1.33147	0.702394	1.38786	23.9183	19.3028	318.611	837.742	635.54
X011_meta_k141_5253	B055_virome_k141_58114	0.572976	1.69535	0.184563	0.0921135	1.95851	2.8766	2.23866	590.651	6.67757	3.25367	0.0363259	0.587924	0.854135	2.13444	0.254802	0.4503	0	0	0.340531	0.428448	0	0.01201	2.35591	0.000885436	0.253594	1.17035	12.9213	0.516176	1.5813	37.1928	0.0276278	0.369823	0	0.0735702	0.161802	1.36209	1.73305	1.45588	1.66207	12.4242	1.90231	0.883066	50.5244	3.09659	2.06938	1.318	1.21974	0.984642
B092_virome_k141_36367	B092_virome_k141_36367	0.466582	0.0491118	0.110062	0.273309	0	0.0431492	0.222676	17.4087	0.0119146	0	0.101539	1.55572	1.22074	1.18143	0	0.449421	0	0.00756076	0	0	0.0131164	0	0	0	0	1.14367	69.0012	1.68727	1.40892	3.78229	1.11773	0.334124	0	0	0	1.3524	0.945561	0.624422	0.842152	107.005	0.815548	0.463353	107.828	0.384763	0.484212	0.376967	0.44294	0.629833
A053_meta_k141_184279	C065-1_virome_k141_41518	0.324701	0.00888031	7.95881	0.590836	2.55124	0.0788175	0.192478	5.57108	0.040302	0	0.142392	0.549386	3.75025	3.31439	260.661	4.58382	3.25331	602.199	105.656	38.3878	36.7254	1.6632	6.54261	2.65054	0.759299	2.27748	36.7539	2.33205	2.16444	6.59147	5.71428	176.807	0.475428	0.999744	2.19331	2.05626	0.97962	0.83396	3.10499	0.956303	0.909515	0.6358	404.314	1.33976	1.16172	1.9092	2.34732	1.72482
B051_virome_k141_22086	B051_virome_k141_22086	0.702313	0.191338	0.129716	0.279534	0.306194	0.166248	0.38218	86.7646	0.263205	0.2133	0	2.30428	2.59246	2.41182	0	0.906112	0	0	0	0	0.0249141	0	0.146451	0	0	2.17307	41.6362	2.88706	2.5334	3.21871	0.400903	0	0	0.00514916	0	1.25325	1.10037	0.969564	1.10271	13.683	0.923547	0.724649	52.1752	0.364678	0.887875	1.08609	0.762728	0.729003
X023_meta_k141_119216	B100-3_virome_k141_108844	0.181002	0.303706	0.293869	0.0454422	0.214356	0.135205	5.23399	9.47231	0.473215	0.036286	0.198027	1.39855	5.28412	5.24879	29.426	6.62747	1.81431	0.759747	6.6818	4.6121	2.12353	6.10879	5.06192	1.73089	3.43039	3.30621	72.0139	3.89159	1.90312	9.3793	5.79078	11.5473	2.12783	0.879394	2.27511	14.2031	2.53545	1.18097	1.76105	9.53833	0.998012	0.792054	16.7555	3.41262	1.59175	3.35933	3.17705	5.41991
Y034_meta_k141_196380	Y034_virome_k141_31874	0.406757	0.00214719	0.153461	0	0.574005	0	37.9752	0	0	0	0	1.03437	1.21168	1.18037	0	1.0438	1.36852	0	0.768818	0.0792452	0	0	2.11842	0	0.0382225	1.32761	61.9913	1.28183	1.0976	1.56501	0.557849	0	0	0.0695498	0.301434	1.19787	0.709926	1.15953	1.0114	16.8678	3.54554	0.602498	3.63995	42.4837	219.053	861.471	81.7196	126.414
N041-1_virome_k141_203476	N041-1_virome_k141_203476	0.30693	2.53734	62.5717	1.89813	11.9514	17.7311	23.4794	3.89836	109.396	34.7197	126.166	7.39001	48.5345	15.3009	182.231	8.47639	2.34045	26.5601	169.375	176.527	79.9301	197.924	416.868	307.87	127.457	82.6205	0.727119	465.235	14.8527	25.1537	15.7413	46.5132	10.6765	71.6622	241.522	86.7603	13.2766	18.3561	26.4601	0.668918	36.2205	10.1025	10.1268	32.7192	97.5074	213.452	282.243	48.2713
X069-2_virome_k141_3331	X069-2_virome_k141_3331	0.0965954	0	0	0	0.124351	0.0395328	0.370409	5.50793	0.05178	0	0.105158	2.79001	5.81447	9.02716	0.157661	1.01911	0.115384	0.610751	0.252281	0.162331	0.176386	0.131111	0.360532	0.120055	0.0342176	2.86148	7.01905	3.54792	2.93424	3.68444	0.0642225	0	0	0.210317	0.125688	0.167968	0.191026	0.296148	0.266436	0.781531	0.312302	1.28514	36.2727	0.18643	0.234445	0.446383	0.458587	0.54471
E020_virome_k141_125752	E020_virome_k141_125752	0	0	0	0	0	0	0	0	0	0	0	0	0	0	0	0.357645	0	0	0	0	0	0	0	0	0	0	0	0	0	0	0	8.46807	23.1947	124.05	1.41554	5.3852	4266.39	190.062	83.7627	1.45798	1.31461	0.753912	1.25352	0.465745	0.919171	1.14718	0.643051	0.837193
B050-2_virome_k141_49881_1	B050-2_virome_k141_49881_1	0.0973554	0.0351223	12.3956	0.252204	2.94182	0.187308	1.1385	19.5894	4.88553	0.32049	26.2905	2.53402	9.52983	13.7346	239.239	31.0625	3.29437	12.0523	41.9405	35.0553	2.58699	44.559	5.94748	32.5758	23.0423	6.49162	39.4798	9.10047	35.8567	44.8484	13.3938	6.45627	0.0943987	0.3961	2.30295	22.3383	15.2293	1.31782	19.9831	8.03715	12.087	0.869479	37.7379	9.67652	5.41043	7.92952	4.22714	7.28105
X008_virome_k141_69193	X008_virome_k141_69193	0.488251	0.817084	0.868102	0.341079	1.96306	0.935327	0.145243	2.37824	0.123145	0.0362136	0	0	0.014763	0.0012146	0	0.303996	0	0	0	0	0	0	0	0	0	0.0103248	1.43976	0.014919	0.0185386	0.0352976	0	0	0	0	0	1.27781	1.23213	1.29854	1.13902	1.15557	1.11427	0.727404	58.6434	0.540793	0.87536	1.01126	0.780177	0.875989
A061_virome_k141_190698	A061_virome_k141_190698	1.36974	1.73939	12.165	1.09278	3.85753	21.5566	46.3211	0.160331	84.7169	16.2294	31.4992	14.6654	55.7368	55.665	14.5528	132.329	30.4912	89.8031	92.1649	34.1522	16.5596	38.1567	62.4919	23.0676	40.6431	76.8734	0.494932	40.2042	240.494	96.535	375.255	33.8238	7.99996	49.4229	68.7859	136.981	4.85469	19.9393	42.6122	1.06036	27.0808	7.43841	2.93671	77.9599	65.669	23.786	89.6814	796.436
A083_meta_k141_147199	A069_virome_k141_106571	0.558496	0.371463	93.1253	5.12717	4.91494	0.107327	46.7412	0.867691	23.8101	5.33568	19.5201	1.27246	1.24008	1.3771	7.7909	2.06781	6.42912	44.9678	16.9515	26.4213	219.865	84.7346	1310	24.7449	5.0232	1.30152	0.90055	844.081	18.8748	113.737	352.871	13.6352	3.76836	41.4857	7.43882	29.9062	3.45249	0.905055	1.12535	0.509535	3.44298	4.17558	13.9797	45.5754	99.3349	45.2014	107.751	224.45
X052_virome_k141_95514	X052_virome_k141_95514	0.674587	0.591176	10.6819	0.605592	1.67194	1.52636	0.709842	95.6024	3.26874	1.54975	0	0.548912	0.924545	0.663124	20.8365	0.667801	0	0.482988	0	0	0	0.0340331	0	0	0	0.584057	119.352	0.945125	4.27723	2.32232	2.09585	11.1768	0.786431	0.0119711	0	1.22547	1.95206	1.3861	1.99115	5.86686	1.04877	0.998513	448.076	0.506223	0.874035	0.914512	0.680758	0.829688
E026_meta_k141_266366_1	A057_virome_k141_224310	0.436662	2.24486	105.256	2.71658	14.0988	32.2641	14.5493	3.75538	137.352	31.0291	67.4557	5.37444	42.1781	11.0648	195.718	5.7027	0.610445	27.5524	223.798	212.542	46.2428	126.194	535.414	226.276	52.2412	72.4361	0.559425	344.361	3.79006	7.99063	4.55079	53.6098	9.86766	70.6615	302.783	91.7667	8.94662	17.4677	27.4693	0.488825	28.7156	8.29222	4.79788	15.996	81.1879	249.398	309.701	10.738
C061_virome_k141_338716	C061_virome_k141_338716	0	0	0.00912266	0	0	0	0	0.615375	0	0	0	1.99184	2.54548	2.09399	0.0612619	0.661645	0	0	0.457645	0.295344	0	0	2.15333	0	0	2.03147	200.327	2.19275	2.13131	2.73649	0.235741	0	0	0	0.205341	0.333633	0.385648	0.384025	0.400767	130.06	0.343292	0.197141	16.6821	0.154004	0.284918	0.314352	0.144216	0.190785
A038_virome_k141_48315	A038_virome_k141_48315	0.681525	0.833009	24.097	1.11928	6.88389	18.8361	36.4699	2.83107	24.3253	2.99887	91.516	1.65382	91.0264	300.363	263.941	189.547	12.2522	12.2896	78.4252	113.18	0.132083	1.39819	51.0223	2.94622	3.64307	3.5899	36.6394	230.726	75.3678	6.82418	2.86018	0.630767	1.00743	0.848576	5.09519	13.1388	154.066	19.5235	10.9385	7.62974	4.72459	17.9592	125.893	180.97	181.636	111.241	48.102	23.4595
C021_meta_k141_88034	X038_virome_k141_74760	1.63796	0.00936335	0.0271052	1.00669	0.105771	0.350618	1.36254	8.4232	0.16553	0.21466	0	0.18807	0.333372	0.210898	0	0.307041	0	0.0320454	0	0	0	0	0	0	0	0.189004	3.37759	0.222508	0.18599	0.258339	0	0	0	0	0	0.709618	0.466064	0.636795	0.679896	1.19656	0.500087	0.437545	440.716	0.235383	0.399086	0.422919	0.365797	0.320195
C086_virome_k141_104334	C086_virome_k141_104334	0	0	0	0	0	0	0	0.584861	0	0	0	1.78455	2.64552	2.06716	0	0.751602	0	0	0.504795	0.273567	0	0	2.16502	0	0	1.99847	182.23	2.1345	1.77022	2.47673	0.31258	0	0	0	0.136015	0.431813	0.366077	0.340025	0.313185	117.451	0.38404	0.288635	13.6882	0.149578	0.295616	0.364544	0.156991	0.229808
A079_meta_k141_481390	A038_virome_k141_104694	0	0.0245177	4.60459	0	1.35077	0.123122	8.89785	0.0365504	0.131602	0.0547808	3.76536	0.682004	4.07487	2.49773	2.56545	188.199	392.746	23.436	0.273225	0.306189	5.93503	2062.94	0.281707	24.6786	5.41719	4.43342	0.132676	0.650319	3.51336	4.20264	8.74423	8.5432	7.96864	10.7298	1.37855	104.802	15.303	190.051	173.875	0.657491	7.95423	0.553094	5.93643	5.60719	2.87609	42.0381	79.689	336.321
B010_meta_k141_92720	B010_virome_k141_19431	0.615697	0.630619	13.3555	0.745466	1.63757	4.85876	8.20346	77.5623	6.43852	1.44811	0.22435	1.09772	5.58513	2.44116	10.4354	2.55062	0.732499	3.16004	4.43921	2.97471	6.56633	3.80501	8.95877	2.92741	3.75656	6.32559	46.8518	6.533	3.65632	4.80548	5.97024	9.42489	3.33228	3.05104	2.9611	7.97075	3.40074	2.7993	4.32672	9.62845	5.06476	4.10451	111.828	2.19095	5.7058	7.47887	5.22246	4.40596
B092_virome_k141_32883	B092_virome_k141_32883	0	0	0	0	0	0	0	0	0	0	0	1.86731	1.98905	1.78397	0	0.582025	0	0	0	0	0	0	0	0	0.0027797	1.65094	15.2974	1.74036	1.55254	2.21575	0	0	0	0	0	0.113271	0.0840221	0.0626034	0.117739	5.97678	0.0562817	0	0.135686	0	0.020671	0.0472789	0.0179939	0.0574687
Y014-3_virome_k141_1109	Y014-3_virome_k141_1109	0.0442682	0.0773555	0.595613	0.0193972	0.33374	0.952364	27.8805	0.138525	6.36285	0.795849	27.5326	19.6205	65.6371	100.635	0.693734	14.3316	3.6597	36.5378	167.44	147.333	164.843	43.8959	41.7635	195.76	65.9655	42.1054	0.108732	52.4715	2.52332	4.17067	11.8311	19.2316	1.47932	8.9735	7.18414	3.48311	5.45887	11.8396	437.043	1.19562	4.39781	0.952159	2.6302	6.17319	37.3079	70.5865	500.186	643.398
B058_virome_k141_38851	B058_virome_k141_38851	1.00875	0.868066	1.66131	0.54194	1.26131	0.77593	0.869841	100.487	0.401466	0.394575	0.0155353	0.930055	1.39398	0.671842	0.116976	0.411688	0.0501587	0.25704	1.07113	1.40794	0.767317	2.26364	1.22069	0.0194316	0.304053	1.13942	167.852	2.84085	1.3818	2.11461	0.998523	0.362419	0	0.355069	0.511762	0.885431	0.519477	0.514756	0.578667	24.8328	0.218351	0.140584	23.8713	0.319569	0.411894	0.404812	0.241679	0.260219
A094_meta_k141_321993	D043_virome_k141_101145	0	0	1.61947	0	0.00149146	0	0	0	0	0	7.53414	1.16816	3.80503	1.01977	0.381958	0.674277	0.0350262	73.3217	0.00233715	0	14.3461	4.16868	0	0.255858	0.0400638	3.86635	0.797683	1.04421	680.005	1049.31	1963.95	161.453	27.4453	3.16415	0.593744	8.64194	5.89427	33.8124	22.5585	0.0446819	1.9285	0	0.0026121	0.0172866	0.189984	0.00506623	0.0723467	0.0329869
B058_virome_k141_6485	B058_virome_k141_6485	0	0	0	0	0	0	0	0.0894329	0.00100937	0	0	1.53983	1.69745	1.63278	0	0.489073	0	0	0	0	0.0174447	0	0.0137116	0.00057527	0	1.44581	11.727	1.77966	1.1824	1.80189	0	0	0	0.0459201	0.0174899	0.264936	0.22888	0.251799	0.301042	2.80874	0.255056	0.144226	3.22241	0.0876832	0.19903	0.185464	0.150372	0.252299
A061_virome_k141_189070	A061_virome_k141_189070	0.297534	0.229831	4.35305	0.134621	0.409017	4.83281	43.1986	4.16493	6.48999	1.9977	81.1943	5.17648	26.2585	12.0388	2.7294	48.1155	6.90943	91.232	399.948	537.886	43.8003	179.337	104.236	71.8413	140.491	113.508	0.167228	105.248	105.078	25.395	137.194	33.9077	33.6379	22.2601	258.18	48.9558	35.0718	34.4824	25.4969	0.164593	13.7107	0.825235	36.4433	55.6873	66.4963	87.7233	76.7012	32.4938
A044_meta_k141_140762	A044_virome_k141_194831	0.222167	0.240978	97.5019	12.3552	70.9316	4.64773	8.48658	3.10776	5.87033	83.6181	26.8605	5.03652	94.7502	20.8122	16.7747	245.095	16.1822	30.2884	13.9608	14.9151	193.499	14.4972	5.63457	8.00674	11.4187	19.3235	200.6	25.2624	98.43	470.248	489.436	32.8209	2.42751	4.29671	43.0447	36.0213	6.82021	9.87978	7.41461	5.41718	2.51678	0.257394	12.356	78.868	27.6488	18.8483	37.0253	26.7105
C021_virome_k141_33866	C021_virome_k141_33866	0	0	0	0	0	0	0	0	0	0	0	1.26443	1.38148	1.33426	0	0.570171	0	0	0	0	0	0	0	0	0	1.27466	6.25442	1.37793	1.35403	1.50986	0	0	0	0	0	0.636069	0.724857	0.638892	0.632977	2.38372	0.642258	0.424065	0.603924	0.284597	0.435446	0.550494	0.386195	0.336514
Y034_virome_k141_73582	Y034_virome_k141_73582	0	0	41.1649	0.614947	0	0.136954	3.19753	0.0442969	3.61301	0.800704	0	2.4808	1.52232	1.41282	0	0.43187	0	0.280252	0.0866796	0.146372	0	0	0	0	0	1.43197	1.10817	1.43626	1.06024	1.71238	0	4.16597	0.607213	0	0	0.0215071	0.00622788	0.484586	0.0323469	0.00217353	4.5542	46.6268	0.223911	2.3788	3.17107	4.14574	3.58061	37.5203
Y016_meta_k141_259986	Y014-3_virome_k141_72385	0.735336	0.540913	19.4582	0.516757	7.10422	16.8286	25.4794	2.79883	22.8525	2.5345	141.356	1.30671	60.6011	254.628	193.936	138.932	2.84986	12.796	99.4667	144.018	1.10744	17.012	70.1357	50.4318	7.5901	5.55314	33.5587	166.322	50.5912	6.05255	3.00786	0.8685	1.4932	5.92575	4.3629	17.883	66.6438	11.9807	19.4479	10.458	4.15583	8.39062	87.4836	129.981	139.05	81.166	35.2394	19.4221
B100-2_virome_k141_80871	B100-2_virome_k141_80871	0	0	0	0	0	0	0	0	0	0	0	1.23214	1.28914	1.19439	0	0.488407	0	0	0	0	0	0	0	0	0	1.11249	82.196	1.18266	1.05421	1.46753	0	0	0	0	0	0.579684	0.619039	0.608674	0.631621	30.7346	0.50451	0.399582	1.13017	0.30576	0.408524	0.438428	0.357665	0.359829
B005_meta_k141_177227	B005_virome_k141_158808	0	1.6725	1.79815	0	1.91736	1.64706	0	0	0.08844	0	0	0	0	0.00235484	0	0.0199046	0	0	0	0	0	0	0	0	0	0	0	0.00859222	0	0.0189704	0	0	0	0	0	0.054624	0.152589	0.0893345	0.208871	0.0612204	0.103355	0.0345316	148.24	0.019232	0.053128	0.117319	0.026782	0.0843327
A065_virome_k141_314963	A065_virome_k141_314963	0.142023	0.787636	326.63	52.8207	258.905	5.0137	6.60994	2.49536	10.6827	51.1916	15.8152	2.57915	52.6982	11.8722	29.1736	207.628	12.1516	22.4239	3.8338	3.84044	146.679	8.49479	1.40499	4.7846	7.28567	13.5645	217.484	18.507	44.4671	307.014	483.291	30.1427	2.7941	2.11582	25.3521	9.89119	5.29797	8.76686	5.72009	5.9493	2.28818	0.259811	12.0514	67.3627	21.6395	14.5277	24.279	17.8712
C005_meta_k141_163462	A017_virome_k141_50815	0.690738	0.221474	3.71169	1.65465	1.10602	111.825	7.14231	1.0445	64.2695	17.1944	21.0612	0.745811	37.4432	9.17431	11.71	1.92115	0.124106	45.0391	133.904	122.88	4.43255	55.8744	62.4698	365.69	499.184	108.454	0.191264	36.6288	128.561	16.6735	29.816	463.713	10.174	2.69042	11.829	217.003	80.0026	6.69677	68.6637	0.517478	0.497716	0.408645	3.61982	27.5342	5.48524	38.4078	415.534	89.6419
A037_meta_k141_377468	A042_virome_k141_421865	1.28944	0.254165	11.0842	2.12266	5.06185	93.0392	8.72404	0.989611	96.0257	25.7079	19.5973	0.502254	28.0603	6.57455	13.9394	1.85855	0.139591	37.0588	135.253	125.453	4.11235	60.0101	62.1854	306.716	423.67	88.1689	0.181139	33.0895	106.358	19.9778	26.6301	357.147	6.68532	3.09053	15.2865	192.484	85.0254	7.12392	99.5692	0.644899	0.61277	0.399802	6.01328	32.6627	22.9619	34.6989	361.228	171.889
G027_meta_k141_151255	B026_virome_k141_13999	0	0	0	0	0	0	0	0.23775	0	0	0	2.79876	0.840975	0.796604	0.0237893	0.516907	0.039727	0.0549346	0.0384292	0.081218	0.0321269	0.303684	0	0	0	0.59395	0.606538	0.76934	0.63521	1.03588	0	0.268755	0.242454	0.191731	0.0782037	1.85025	0.722676	0.71429	0.647798	0.790245	0.625314	0.476105	190.813	0.288402	0.370449	0.600407	0.312308	0.433753
X007_meta_k141_91251	B050-2_virome_k141_67074	0	0	0	0	0	0	0	0	0	0	0	0.865312	0.703078	0.756746	0	0.352053	0	0	0	0	0	0	0	0	0	0.660515	71.5684	0.703271	0.576403	0.892594	0.0223422	0	0	0	0	0.923468	0.847665	0.747863	0.961879	2.89261	0.591086	0.485604	0.62597	0.427402	0.500299	0.530022	0.394217	0.390191
Y023_meta_k141_8269	A079_virome_k141_31729	0.540266	0.0272267	11.2733	0.693051	2.63071	13.2892	26.9468	0.537693	29.2257	3.33571	1.49859	0.800083	15.3854	3.39423	55.9783	5.30855	0.203655	3.19399	311.628	305.588	7.63319	17.1995	264.677	31.6977	171.832	121.293	0.341933	171.263	37.0591	101.099	196.475	15.7415	8.11443	59.3996	193.412	227.917	39.9101	10.3177	30.7648	0.329289	8.25022	4.03328	0.975765	35.815	4.92093	11.094	8.22443	161.647
Y033_meta_k141_354816	Y016_virome_k141_1305	0.634358	0.658699	96.9601	25.991	47.6163	38.7432	24.6035	0.924306	41.3921	7.16356	3.74686	1.72139	22.7415	5.07843	37.358	87.7002	10.1537	50.3	194.347	178.447	52.7764	194.844	224.529	34.848	66.4761	60.0625	3.596	115.444	57.5349	8.91635	4.13058	10.7203	0.407638	10.566	111.358	42.9658	22.0927	1.7794	5.15045	1.85075	6.24633	8.04718	12.9311	40.5784	4.55086	7.90308	15.7407	40.5632
X011_virome_k141_22739	X011_virome_k141_22739	0.197497	0.165314	0.0667265	0.0559737	0.0280087	0.054064	0.367708	18.0264	0.198833	0.0834295	0.125686	1.84897	2.4261	3.04249	0.14065	0.732433	0.0032863	0.0661777	0.40095	0.33066	0.924031	0.289819	0.165435	1.16177	0.306896	1.9224	160.523	2.03054	1.4999	2.00309	0.0703652	0.0104637	0	0.0937867	0.243928	0.370772	0.380352	0.386204	3.1602	57.0615	0.361597	0.220457	34.6702	0.106545	0.280323	0.533193	0.564955	0.756659
G027_virome_k141_5458	G027_virome_k141_5458	0.507294	0.16793	5.45474	0.181216	0.553742	7.18846	9.67172	11.5589	4.98267	0.380468	2.08789	0.937209	3.43893	1.59391	12.6533	1.09482	0.0893418	4.33337	7.17719	7.58095	1.449	9.38049	2.55993	64.2747	221.578	174.798	24.4366	10.6912	13.7009	11.1385	9.5961	2.25353	0.631167	3.50152	0.970114	6.69412	1.40756	1.08889	2.27495	28.9713	0.477361	0.317186	17.0479	8.12366	17.9776	8.30272	10.1892	4.67109
B059_virome_k141_56007	B059_virome_k141_56007	1.10021	1.3307	1.6885	0.637291	1.53347	1.12326	1.94318	339.82	1.09144	0.735148	0.41799	0.38656	0.625272	0.568527	0.554016	0.320434	0.145269	0.138841	0.642681	0.570386	0.45945	0.159186	0.4745	1.0448	0.491491	0.718958	3.21926	1.3943	0.409621	1.05813	0.615913	1.13977	0.10487	0	0.11716	0.596851	0.588079	0.423361	0.728375	1.10343	0.248627	0.0786901	9.35747	0.207576	0.232717	0.602428	0.450387	1.03209
B041_virome_k141_18314	B041_virome_k141_18314	0.138037	1.14521	1.43185	0.0777367	1.38265	1.13837	0	0	0	0	0	0	0	0	0	0.0481021	0	0	0	0	0	0	0	0	0	0	0	0	0	0	0	0	0	0	0	0.18436	0.161535	0.22489	0.213626	0.166849	0.0933413	0.377853	198.628	0.0644973	0.119538	0.0954282	0.0347502	0.0871489
X031_virome_k141_17702	X031_virome_k141_17702	0	0	0.148553	0.0201346	0.0352842	0	0	0.0293825	0	0	0	0.568641	0	0	3.63786	0.187293	0.0444207	0	0	0	0	0	0	0	0	0	0	0	0	0	0	4.10794	0.234245	0.0307162	0.0980685	2.61808	1.02448	0.948504	0.928567	0.749658	0.765396	0.650816	31.5623	0.583325	0.556155	0.675226	0.508167	0.562067
A020_meta_k141_169836	E009_virome_k141_5681	0.494089	1.34398	131.148	3.02015	30.3774	3.99804	40.6386	2.02082	25.3165	4.00926	8.76094	1.0773	13.7022	1.31716	18.4726	4.58364	5.97282	13.7448	85.2057	158.647	91.1065	305.434	187.412	16.3459	74.9278	55.534	0.200745	12.4888	219.461	31.3638	68.6498	17.3349	3.46597	46.8268	90.1079	64.8294	34.2291	12.0637	51.5959	0.263472	0.314297	1.14479	1.53391	5.03049	9.00822	14.436	16.153	12.0425
B078_meta_k141_183658	C010_virome_k141_52315	0.0681583	0	0	0.0314224	0.144461	0.00341208	0	2.79178	0.0399549	0	0	1.15137	1.18874	0.934894	0	0.473464	0	0	0	0	0	0	0	0	0	1.09973	14.4232	1.22562	1.30996	1.84866	0.0324146	0	0	0	0	0.355839	0.232922	0.219801	0.267881	35.5393	0.244664	0.128055	32.8974	0.104513	0.252519	0.233628	0.233087	0.140092
A013_meta_k141_544746	A079_virome_k141_43542	0	0	3.5328	4.50489	1.34161	0	0.271606	0.0293957	1.01458	0.68257	249.678	1.77887	5.48058	3.00447	0.540333	117.18	67.9015	847.189	348.187	187.371	18.9857	969.245	10.843	166.286	24.7836	10.3685	0.020499	1.12614	10.7668	36.3503	38.4097	3.09988	0	7.98233	1.64326	39.5072	0	0.0730613	0.229054	0	0.775215	0	0	0	0.0218226	2.30412	7.82126	4.00708
X023_meta_k141_192309_1	C010_virome_k141_27236_1	1.29126	1.1388	0.268377	0.414448	1.25873	1.02467	1.26376	225.996	0.782986	0.558415	0.492216	0.0676817	0.301505	0.101198	0	0.354452	0.0197981	0.472722	2.39495	3.24586	0.225292	0.978533	0.645623	0.455729	1.13868	0.849966	0.0271646	0.957678	0.795413	0.402375	1.35158	0.180133	0.212786	0.157627	1.70703	0.669822	0.484985	0.599162	0.489933	0.0981504	0.257473	0.0785976	157.59	0.58491	0.785559	1.15728	0.818521	0.49253
B098_meta_k141_79178	B098_virome_k141_48618	0	0	0	0	0	0	0	0	0	0	0	1.0082	1.37508	1.08416	0	0.408437	0	0	0	0	0	0	0	0	0	1.0999	31.6397	1.16241	1.26666	1.46723	0.00807883	0	0	0	0	0.18734	0.0991858	0.163103	0.0902955	6.75426	0.057911	0	26.4463	0.601195	0.0320445	0.0689065	0.0973904	0.00729781
Y030_meta_k141_328079	Y018_virome_k141_17358	0	1.28837	0	0	0	0	801.983	0.410525	0.340955	0.380671	1.17617	1.45789	1.7821	0.155737	0.00658003	1.50559	1.48302	1.0813	0	0	0.444132	1.13007	0	3.41433	6.65203	6.89499	0	0.0911509	5.35189	1.92564	3.73501	2.69389	1.41491	15.4231	0.154812	5.07139	26.802	57.4936	61.9379	0.994131	7.55957	0.582747	4.39227	33.2745	187.511	631.715	808.744	121.075
A071_virome_k141_833851	A071_virome_k141_833851	0.00834681	0.328677	15.5475	1.60662	19.9286	2.92701	62.2455	0.421138	11.4561	1.15347	65.3389	2.76739	55.582	602.129	4.24109	35.4674	10.7909	95.532	17.6093	6.23875	27.7154	252.165	30.0515	53.4592	47.1345	70.5336	0.66057	473.57	22.5455	8.95534	23.2435	97.4516	4.83711	2.65952	50.8023	25.0715	23.3551	14.6162	13.9449	0.250072	10.0445	1.28788	9.20818	51.7353	42.8269	79.2816	42.7899	43.3631
X057_meta_k141_3202_1	X034_virome_k141_46821	0	0.160711	0.136956	0	0.830785	0.039635	1.25911	0.314924	0.268073	0.0276115	5.22981	2.04717	4.55155	111.418	6.10624	23.2479	141.807	0.901404	4.83448	5.8177	0.704188	17.3885	0.896727	4.83565	7.70385	5.84048	36.1253	5.2566	9.14931	2.97318	11.1023	8.66541	1.68875	6.94582	0.762406	3.82602	3.11432	4.87878	2.75191	6.33792	15.6564	584.536	8.77891	4.93108	28.6896	25.7194	0.823366	2.25578
B051_virome_k141_53114	B051_virome_k141_53114	0.395065	1.85966	0	0.130639	0.671656	0.661441	1.02957	425.591	0.758575	0.647816	0	1.68329	1.11169	0.999964	0	0.335515	0	0	0	0	0.00487454	0	0.0175569	0	0	0.699887	20.1412	0.865242	1.00511	1.24498	0.0585449	0	0	0	0.0268191	0.188105	0.118086	0.176106	0.196651	87.0416	0.143549	0.0419742	1.70819	0.114352	0.134794	0.134987	0.0859907	0.158491
A124-3_virome_k141_41024	A124-3_virome_k141_41024	0.0558755	0.0388385	35.6649	2.58952	12.0756	0.31339	4.3542	1.77479	1.76891	9.53238	8.91206	1.4004	35.6214	8.05877	5.56457	152.18	3.80035	11.0027	12.6176	14.7993	225.919	7.42678	1.19116	6.12687	3.299	9.81941	255.879	38.1502	36.1689	364.715	309.103	32.7598	5.93155	0.852401	9.50066	10.669	7.25082	12.3237	5.37406	3.18693	0.753719	0.0951985	14.5572	64.9034	14.7721	6.66898	15.5351	13.5924
Y018_virome_k141_14191	Y018_virome_k141_14191	1.66868	57.3031	16.1761	2.83257	41.1146	3.07112	36.7132	5.38064	6.82324	0.4012	1.54938	26.4127	6.37451	16.2635	83.7745	15.4642	40.3245	40.8432	126.313	54.3754	24.4316	20.279	17.2605	64.8909	25.418	38.1545	0.237862	0.834118	11.8633	121.119	870.312	21.0025	0.248662	1.13657	52.7261	46.337	6.05626	1.12607	54.5691	0.148112	36.1724	35.3486	0.419512	4.43798	10.6135	166.998	25.7538	11.3138
A038_meta_k141_407856	E017-2_virome_k141_141205	0	0	0	0	0	0	0	0	0	0	45.7136	19.9681	14.8386	1.57024	0.151552	311.924	204.713	140.038	0.0974748	0.307535	91.6485	17.5911	0.141554	3.2393	40.4661	17.4961	1.17163	6.81591	181.198	899.581	38.2233	0	0	0	0	0.161697	131.04	39.1494	28.5683	41.4377	7.69543	0.206661	0.100609	0.0175195	0.0453719	0.0820883	0.0312557	0.0330813
A114_meta_k141_61044	Y034_virome_k141_18398	0.593487	0.402058	20.7658	0.584809	5.59994	13.1004	18.6269	2.47354	18.9932	1.99888	37.6398	1.00719	39.2158	202.145	246.121	124.687	3.62503	14.0188	63.7022	90.5498	0.781072	14.6086	45.5202	9.56369	8.75053	3.71947	26.2646	131.64	58.0612	18.2283	6.86329	2.3753	0.214384	0.17473	2.81838	13.7276	45.3548	8.10043	19.1406	8.3328	5.54132	7.07423	80.0776	105.434	111.439	53.3947	24.0114	17.7537
X008_meta_k141_106991	A053_virome_k141_70773	0.140405	0.468748	312.818	25.5992	122.666	2.15777	3.51451	2.93663	6.86592	22.6521	8.27077	1.67732	30.0724	6.99285	32.3	113.905	5.68191	11.0616	7.21277	8.11993	123.817	5.30209	1.98361	3.28314	3.08528	6.62831	223.495	14.4739	26.6039	246.668	237.974	21.0329	2.2857	1.00987	18.3324	8.01841	4.80957	6.93086	3.67884	4.76143	0.8305	0.130558	8.69227	44.9547	11.8787	7.05143	13.6071	10.5218
G009-3_virome_k141_34402	G009-3_virome_k141_34402	0	0	0	0	0	0	0	0	0	0	0	0.947409	0.9653	1.06886	0	0.375013	0	0	0	0	0	0	0	0	0	0.845976	59.847	0.913114	0.882997	1.25845	0	0	0	0	0	0.455851	0.406229	0.427929	0.452884	23.1451	0.351158	0.198436	0.772311	0.197957	0.306061	0.346532	0.211502	0.21053
A103_meta_k141_285542	Y006_virome_k141_23160	0.191979	0.0625975	36.9242	2.79713	27.1949	32.3008	11.8426	0.420434	169.654	62.3531	6.69981	2.2355	3.69303	3.53132	5.85967	4.52878	0.152238	6.08292	19.4722	13.0554	3.7035	18.6553	31.5177	16.4635	17.9746	12.0698	0.0718005	66.8256	7.95239	22.7199	8.93208	19.2003	0.0941458	1.93249	7.69072	19.3222	77.5723	2.73144	152.935	0.751644	1.44432	0.908171	17.481	61.9128	80.844	12.308	216.356	607.379
B050-3_virome_k141_64879	B050-3_virome_k141_64879	0.0311628	0.121743	0	0	0.0316628	0.0126275	0.0832341	1.12681	0.0445714	0	0	0.439629	0.372158	0.555627	0	0.439411	0.113613	0	0	0	0	0.145924	0.00284216	0	0	0.318045	11.3797	0.52805	0.599426	0.638572	0.122546	0	0	0	0	0.734276	1.09591	1.14348	1.26393	348.519	1.16886	0.722507	2.20909	0.493911	0.933726	0.87824	1.08244	1.17175
E030_virome_k141_54965	E030_virome_k141_54965	0	0	0	0	0	0	0	0	0	0	0	0.96483	0.98465	1.0224	0	0.36871	0	0	0	0	0	0	0	0	0	0.872564	57.2742	0.92979	0.835911	1.22764	0	0	0	0	0.0107611	0.403907	0.400245	0.418082	0.452114	22.7333	0.402786	0.247165	0.765255	0.169037	0.330756	0.323403	0.224064	0.262402
B063_virome_k141_64738	B063_virome_k141_64738	0.116597	0.240098	3.95932	0.672344	0.827561	9.46947	0.63368	32.2276	47.1013	5.61859	0.155515	1.11695	2.24689	10.281	2.04846	0.449455	0	0.0338797	1.77309	2.13398	0.0353699	0.0609651	5.35718	0.00331184	0.147898	1.61392	11.2906	1.14944	1.81584	249.066	0.138468	0.350155	0	0.0527811	0.6095	0.120513	0.915865	0.276218	0.43979	11.0001	1.03365	0.103554	5.52378	6.42201	2.71284	0.304021	0.490799	0.294975
X031_meta_k141_115254	C065-3_virome_k141_58841	0	0	0.140003	0.00809199	0.0792556	0	0	0	0	0	0	0.373717	0.30444	0.424974	0.0258901	0.280591	0	0.063885	0	0.085344	0	0	0	0	0	0.364993	4.40589	0.338385	0.20426	0.518272	0	0	0	0	0	0.941806	0.734	0.972899	0.726815	6.67436	0.811743	0.503034	0.724639	0.492465	0.507636	0.445019	0.442401	0.346225
C045_meta_k141_288572_1	C045_virome_k141_60819	0	0	0	0	0	0	0	0	0	0	0	0.460414	0.516663	0.498374	0	0.282273	0	0	0	0	0	0	0	0	0	0.411649	0.43981	0.468021	0.420615	0.599589	0	0	0	0.0585669	0.00717428	0.707957	0.601967	0.60706	0.720998	0.481898	0.586189	0.414485	0.452301	0.297722	0.447989	0.428044	0.333325	0.372306
B035_virome_k141_389	B035_virome_k141_389	0.26889	0.733963	22.3002	0.554077	3.43063	2.09419	8.62313	100.888	7.34151	1.56385	0.483168	0.607808	0.739624	0.617448	2.39068	2.04902	2.33866	0.0740744	0.215402	0.241203	5.01156	0.978552	0.149998	0.764223	0.393037	1.28996	4.97879	1.08238	0.976152	1.52856	4.56236	0.427888	0	2.766	0.228062	11.0192	1.33395	0.781643	0.949613	6.14812	0.608596	0.538811	6.82963	1.76935	1.93027	2.92455	1.969	1.76344
Y006_virome_k141_32603	Y006_virome_k141_32603	0.366994	0.28353	5.27143	0.527345	4.03794	0.749204	75.4695	0.250424	10.8003	0.718943	105.302	0.0401882	31.5046	54.8196	422.931	8.20159	0.15493	1.74106	241.514	314.314	0.507565	8.78517	33.8042	19.1475	11.2915	3.46629	0.314943	5.26591	22.6025	15.7034	5.87972	10.3013	22.6323	7.49896	13.0962	14.0949	17.1878	2.14444	6.28473	0.379672	3.53064	2.96365	202.575	60.8489	35.0501	409.381	224.487	21.2383
A079_meta_k141_309044	D016_virome_k141_60183	18.5007	5.01445	16.2982	1.29338	7.41632	0.784983	30.5699	0.799353	3.95998	2.44761	10.7616	2.26491	7.04019	11.7295	8.99516	13.5776	48.5521	18.4587	12.5809	15.1765	24.1084	15.2062	59.4739	0.976143	0.0602268	1.19643	1.65551	5.6243	17.6696	113.216	62.078	9.14558	0.0415378	7.38854	6.01559	6.0345	13.243	16.621	5.71282	1.90796	30.6388	3.33882	7.02431	64.7796	23.7541	19.8126	5.97113	15.4731
B078_meta_k141_208045	B051_virome_k141_21630	0.258753	0.0336377	0	0.0426524	0.108094	0.173261	0.219859	47.0145	0.101445	0.0459888	0	0.513538	0.519422	0.527858	0	0.304104	0	0	0	0.00881368	0	0	0	0	0	0.492613	12.6019	0.432831	0.423683	0.62828	0	0.0829454	0	0	0	0.526929	0.72068	0.642701	0.712854	7.81403	0.515372	0.389949	400.744	0.150288	0.419401	0.428497	0.345542	0.351041
X034_virome_k141_4301	X034_virome_k141_4301	0.0849435	0	0.00882264	0.0783923	0	0.934324	0.202809	7.84106	0.602784	0.0492371	0	0.511622	0.481783	0.462969	0.145933	0.259099	0	0	5.65953	8.20391	0	0.371524	0.313657	0.0855556	0.0496873	0.497208	17.3455	0.598134	0.556792	0.74499	0.129784	0	0	0.163797	0.123188	9.72031	0.468481	0.465227	0.574396	5.35428	0.44771	0.31036	3.62029	0.358542	0.327846	0.506574	0.22706	0.434612
A065_meta_k141_196182	E020_virome_k141_126447	0.656801	0.385923	58.4956	3.53134	26.6116	39.7335	47.8174	1.69332	62.8337	8.72799	15.146	8.47254	17.3639	9.31805	12.3442	53.9838	41.7689	35.5082	128.79	126.471	91.7265	23.1426	41.23	5.83042	13.3932	15.3198	0.137361	8.1065	58.6001	178.506	17.9373	44.0468	3.7598	9.40426	41.4028	22.9528	28.4106	8.22667	36.4641	0.407668	5.50007	14.3014	12.2477	99.632	184.203	45.1793	85.8415	147.264
X052_virome_k141_80927	X052_virome_k141_80927	0.101183	0.0453881	0.0423382	0.0112506	0.182504	0.0674228	0.457842	57.1997	0.298074	0.273013	0.617912	0.00256141	0.115724	0.235921	0	0.878639	0.0324113	0	0.615898	2.43383	0	0.211507	0.1202	0.658216	0.0552257	0	0	0.147087	0.0918703	1.17635	0.040824	0.602037	1.54154	0.383643	2.65867	1.69527	1.77302	0.844706	3.71276	0.449033	2.78537	0.229417	38.2549	0.502607	0.507655	1.06213	0.384611	0.505185
Y012_meta_k141_172724	E009_virome_k141_56289	0.474944	0.255916	69.4119	4.60233	10.1028	1.56519	2.58963	0.668898	12.3928	1.41618	84.3436	77.8396	23.2161	2.36218	19.3694	0.501427	12.8131	49.6059	21.4277	15.8223	76.81	23.4055	3.52547	2.9911	7.73216	8.70202	0.714432	219.318	123.265	534.568	297.098	133.086	6.35766	28.2091	3.52893	142.782	99.6534	10.6396	24.0933	0.643066	1.62742	3.52569	0.35	27.7832	21.5071	4.20453	9.05021	89.7172
B063_virome_k141_4265	B063_virome_k141_4265	0	0	0	0	0	0	0.00643462	0.0879577	0.0205671	0	0	0.953394	1.0866	1.16907	0	0.334048	0	0	0	0	0.075404	0	0.0273725	0	0.00586847	1.01241	6.44744	1.29975	0.769724	1.18321	0	0.00415333	0	0.0148971	0.0175471	0.19113	0.220846	0.127908	0.20569	2.21779	0.13255	0.0414606	2.56983	0.11301	0.140625	0.12823	0.123979	0.197218
D081_meta_k141_128678	D010_virome_k141_83055	0.040311	0.0449237	7.02544	0.423781	1.25585	5.21471	3.97289	0.143941	35.4064	5.33534	44.3347	9.61416	56.356	24.4339	0.351691	16.641	4.89441	39.8524	192.938	51.3169	8.06239	28.461	3.41096	230.631	74.5645	53.0532	3.94456	186.089	161.398	93.5517	240.413	15.5994	0.140186	0.815114	3.76625	3.28232	0.524421	0.391777	1.54956	8.36553	2.76197	0.166526	0.453027	1.27549	18.3652	18.9793	127.977	94.9207
A069_virome_k141_28790	A069_virome_k141_28790	0.0303224	0.128313	73.5216	2.27732	13.9634	0.190103	25.0378	0.050031	3.4127	0.112577	3.84174	0.235019	42.6448	50.7812	9.45507	19.9291	0.314726	105.742	133.213	122.13	5.36364	19.4649	124.028	34.1069	10.0944	5.36501	0.264109	100.471	159.036	23.7419	91.4993	16.0455	0.0866599	1.2516	18.6002	9.94866	5.5271	1.27058	41.8689	0.493535	0.909338	0.281435	21.7818	117.766	90.6045	12.6292	111.96	76.3992
C010_meta_k141_100342	B041_virome_k141_9917	0	0	0	0	0	0	0	0.404123	0.00937616	0	0	0.852018	0.843553	0.901966	0	0.328902	0	0	0	0	0	0	0	0	0	1.02562	12.1557	1.02943	0.680196	1.25875	0.0653483	0	0	0	0	0.0469516	0.0277409	0.0787379	0.112309	53.4429	0.0782642	0.00477431	28.7157	0.0488175	0.0347599	0.0544885	0.0347068	0.14825
A065_meta_k141_262818	Y034_virome_k141_10620	0.422215	0.723364	0.543192	0.33202	5.46293	70.5574	202.999	7.45785	2.74006	1.69115	1.65498	1.2521	48.1325	53.6044	7.97063	14.6537	13.5184	4.54907	0.0240657	0.0335086	7.16957	4.56247	0.0269478	8.68082	1.88578	2.09121	1.12165	73.9076	7.29703	1.03116	0.708094	49.7626	7.73696	3.82683	0.493009	7.47905	14.6331	20.9489	11.6304	1.04126	68.7119	24.8331	74.8506	212.151	13.181	56.8817	50.7761	149.901
A010_virome_k141_51780	A010_virome_k141_51780	0.111888	0.126859	43.1699	0.937725	11.5555	0.734095	7.72749	0.62933	20.2842	1.40734	160.967	0.468652	30.2752	67.6325	443.312	77.7052	3.81498	31.5445	132.936	150.258	5.75354	152.11	22.9501	68.0496	62.4368	27.2886	2.05584	33.7449	137.529	53.6049	23.4356	11.3384	1.55652	4.65706	6.81726	35.9299	74.677	4.97863	48.107	1.07803	14.9737	5.19952	83.7008	31.9025	22.467	20.5437	11.0417	13.2531
A023_virome_k141_98875	A023_virome_k141_98875	0.312968	0.235329	19.4966	0.332097	4.55819	7.85295	10.129	4.11346	14.695	1.65502	46.683	0.912267	25.5727	138.814	207.664	80.737	2.88902	12.8522	60.0495	74.4776	1.20129	21.5522	31.7322	11.1357	9.27065	4.64517	19.571	73.8075	51.8449	18.8591	6.81975	2.13991	0	0.30298	2.72525	11.696	39.3775	4.25954	19.3385	6.69277	6.26587	3.38596	53.2424	64.9842	76.5417	27.2863	14.971	11.3894
A044_meta_k141_159363	A069_virome_k141_22809	0.305045	0.161298	2.01183	0.125041	0.642835	3.97123	37.5069	11.021	5.45182	1.59937	57.7583	3.78372	11.3698	6.69767	1.72375	26.7767	5.20806	35.8252	212.823	311.816	24.6518	164.265	63.671	41.2261	93.3739	58.1778	0.025466	57.1294	51.8397	15.2394	76.5173	16.8114	21.3284	22.6439	130.544	33.8413	17.0657	20.6208	11.2814	0.137964	10.0779	0.553655	26.2179	31.6149	36.3345	68.4408	42.9469	20.6981
B012_meta_k141_14897_1	B059_virome_k141_69612	0.0789195	0.111132	0	0	0	0.139343	0.102553	21.5824	0.0583317	0.035356	0	0	0	0	0	0.154403	0	0	0	0	0	0	0	0	0	0	0	0	0	0	0	0.0562517	0	0	0	0.661779	0.747307	0.70302	0.616559	0.567173	0.562588	0.669446	0.508761	0.344166	0.530007	0.575293	0.409973	0.438214
X015_meta_k141_59269	X008_virome_k141_149024	0	0	0	0	0	0	0	0	0	0	0	0	0	0	0	0.1981	0	0	0	0	0	0	0	0	0	0	0	0	0	0	0	0	0	0	0	0.432426	0.949035	0.763006	0.848254	0.497615	0.640513	0.411351	0.750196	0.388852	0.497869	0.523188	0.423922	0.240072
B035_virome_k141_33816	B035_virome_k141_33816	0.373902	0	0.226261	0.206045	0	0.074254	5.97795	2.34387	2.44864	0.806667	0.0506476	0.356095	0.348123	0.516971	0.417602	17.4093	2.01847	16.3508	19.5973	6.04367	1.0958	7.02542	18.507	4.51004	0.989808	1.61771	9.8657	6.18928	28.4903	86.0298	131.314	2.87742	0	1.38193	10.475	6.95148	0.578592	1.54164	11.1292	31.0349	1.58885	0.377729	27.5724	9.18401	19.7951	23.8014	31.5536	138.084
D010_meta_k141_358296	A061_virome_k141_181416	0.0646315	0.18815	0	0	0.0159379	0	1.74713	0.965358	1.03433	0.15948	24.5172	1.53504	42.6948	15.514	0.0262061	48.1795	5.78254	47.1797	1.40088	0.631083	62.1262	3.0517	92.4998	28.5735	32.2166	49.1771	11.9059	964.829	16.1164	24.1495	27.5476	136.325	4.1818	3.14489	1.47584	8.3303	37.9764	8.51517	14.6536	1.9771	15.8642	0.191351	11.494	1.54432	1.17264	3.3418	0.857902	8.56141
A052_meta_k141_429615	A061_virome_k141_114559	0.459868	0.570309	3.41618	0.825782	15.75	20.0225	40.7373	0.328399	13.1891	4.69196	10.3678	1.00376	31.4287	30.0111	5.185	25.3854	21.1185	24.6727	154.064	390.336	10.9353	95.7042	34.723	14.7466	27.4027	36.9724	1.40797	30.8647	227.355	59.8477	24.6071	10.5531	3.70319	8.84206	53.6923	163.077	28.3752	17.1046	10.856	1.02743	17.3851	1.95636	21.1471	8.25739	47.2196	114.162	48.4844	32.0382
A103_virome_k141_49170	A103_virome_k141_49170	0	0.208791	0.183712	0.0200826	0.834201	0.0632451	0.881259	0.265619	0.136271	0.0417993	4.31282	1.35398	3.63184	84.3754	4.61772	17.5345	107.147	0.586573	3.4046	4.0445	0.759402	13.3516	0.595145	3.38578	5.14637	5.08196	28.5976	3.84182	6.28828	2.16674	8.43569	6.82767	1.31337	4.76751	0.18163	1.94143	2.4145	3.93881	1.99333	5.31055	12.5348	443.639	6.83478	3.8287	22.411	20.7764	0.658743	1.86642
A067_virome_k141_36061	A067_virome_k141_36061	0.626769	0.440392	169.628	3.31467	17.99	1.72407	13.6914	0.692205	14.7717	2.07297	2.86135	0.0855488	1.42518	0.479021	26.7171	3.06996	2.68346	5.03026	75.5925	96.2418	105.975	13.3315	188.071	3.09015	5.25395	7.27497	0.0839396	3.18363	96.8101	25.1354	53.4714	4.68527	1.98028	11.7794	39.3282	3.94144	9.27379	11.1269	13.7616	0.0588957	0.170641	0.0649541	1.37143	9.15345	7.20505	4.32598	20.1029	14.019
B059_virome_k141_82177	B059_virome_k141_82177	2.41812	0.0484049	0	1.08917	0.1368	1.30487	1.08349	129.998	0.482012	0.437169	0	0	0	0	0	0	0	0	0	0	0	0	0	0	0	0	0	0	0	0	0	0	0	0	0	0	0	0	0	0	0	0	0	0	0	0	0	0
Y028_virome_k141_87641	Y028_virome_k141_87641	0.121359	1.42397	1121.35	40.9828	202.042	0.760566	0.197011	129.646	19.0142	2.79438	0	0.0348986	0.0259318	0.0476326	254.299	0.0164594	0	0	0	0	0	0	0	0	0	0.0624889	7.8672	0.0406837	0.00867739	0.0908545	0	0	0	0	0	0.0433056	0.0143161	0.0422056	0.0474293	8.58459	0.0112015	0.0689697	1.41423	0	0.010672	0.00504452	0	0
B005_meta_k141_47516	Y034_virome_k141_79068	0	0	0.0355603	0	0	0	5.03638	0	0.148857	0.331399	4.72027	0	0.233638	0.159265	0.425392	0.230739	0	1.627	53.4035	19.9802	2.11097	2.82496	38.7423	11.2896	0.124131	0	0.11675	0.492647	1.90299	29.1425	35.1413	1.38386	0	1.71304	0.684393	3.87887	1.17178	2.39124	28.4371	0.500829	0.585518	0.342277	0.839979	7.98878	40.1816	135.056	526.243	389.066
A044_meta_k141_219466	A044_virome_k141_202876	0	0	0	0	0.194091	0	0.0619203	0.0118503	0.0432444	0.0453793	0.181868	0	0.0448992	0.0671834	0.204793	0.0623309	0.141507	0.563337	527.972	1633.49	0.258481	0.677472	73.8444	0.184569	0.207657	0	0	0	0	0	0	0	0	0	0	0	0	0.0168865	0	0	0	0	0	0	0	0	0	0
Y028_meta_k141_108369	A064_virome_k141_280832	0.498741	0.745445	16.6434	0.175789	8.03296	32.0402	2.46885	0.378174	99.5262	21.8197	12.7239	9.921	79.9704	78.8962	1.89995	3.27535	3.55146	11.8463	44.2425	27.5608	81.0411	7.53294	129.655	87.3189	94.4177	91.5737	0.433406	362.39	1.86932	1.21704	4.59098	20.2981	0.44693	15.653	84.0109	16.7849	0.354194	0.574886	8.98632	0.112649	3.41753	4.88216	0.206073	9.55609	72.2661	2.4877	35.304	74.9823
A023_virome_k141_33368	A023_virome_k141_33368	0.47279	0.0960984	231.748	1.40783	8.73438	5.89512	1.345	0.129704	5.95772	0.786089	0.525908	0.314217	31.9759	47.9862	56.464	1.3436	2.95916	0.909718	40.0561	18.6536	178.011	2.47222	87.659	15.3618	5.66408	1.89665	0.21932	5.76262	37.5841	234.373	18.9207	12.8263	2.98109	4.97972	2.20298	20.509	19.8854	4.19074	30.3567	0.469848	3.24635	1.37096	1.02239	20.1506	71.1302	7.612	51.9388	175.212
D058-2_meta_k141_143091	A094_virome_k141_85587	0.0671271	0.656301	16.7566	4.18032	17.3583	18.6638	0.251707	0.265511	40.4884	1.50794	0	0.0418815	0.0708325	0.00817171	164.495	0.0172671	0	0	0.0192937	0.00902232	0.00675842	0.0845587	0.0951941	193.632	109.119	220.523	0.0124408	0.0410689	36.4941	85.4075	6.526	246.015	124.144	0.0538344	0.0377068	0.0426363	116.456	14.5198	15.1918	0	1.12539	6.68902	0	0	0.00843362	0.00997983	0.0150711	0
C005_virome_k141_48587_1	C005_virome_k141_48587_1	0.19159	0.0856804	0.250101	0.0712022	0.263525	0.205213	0.650919	7.67791	0.936137	0.163613	2.33326	0.842389	1.31482	0.783736	0.933656	0.318167	0.600118	0.209189	0.31581	0.4065	0.202697	0.518381	0.0356583	1.31802	3.77071	3.0333	32.8698	1.17651	1.62998	1.41616	0.70996	0.30078	0.485262	0.401869	0.220491	4.17347	1.49673	0.518172	0.705313	9.12573	0.467737	0.316611	11.2575	0.354046	0.80129	1.22133	1.11399	0.590261
A028_meta_k141_183215	Y007_virome_k141_570306	0.13484	0.0901129	1.25983	0.379253	2.72959	0.901196	19.5239	0.67478	1.6035	0.575852	13.7857	1.53124	1.61427	8.76186	36.6846	37.6766	55.2498	29.8513	247.062	233.204	29.3247	178.607	392.814	129.874	26.3627	24.6481	0.670375	14.6985	2.69475	29.7668	11.2863	0.303878	1.62847	1.67467	10.0999	15.1686	1.85864	1.82083	0.407931	1.97058	9.46828	0.747024	11.0214	300.446	2.21016	6.60612	9.74689	16.4608
A079_meta_k141_291759	A069_virome_k141_25479	12.0745	3.49997	0.509617	0.185888	1.92948	4.58395	9.59927	0.582766	2.66559	1.35873	89.8131	4.43256	23.1505	426.97	1.44905	31.6751	145.812	24.5215	12.1253	9.43596	17.357	160.764	1.89237	103.818	10.1515	9.18461	1.1568	29.2712	1.70361	1.55027	2.19825	27.2294	46.3067	4.09526	9.77839	27.0927	34.4407	26.0148	13.1636	4.32251	92.8138	12.9778	11.4647	19.5784	1.79296	5.29761	2.87363	12.8094
B037_meta_k141_164812	X031_virome_k141_42201	0.0189428	0	0	0.00638627	0	0.00611884	0.0631493	3.85836	0	0	0	0.321964	0.582434	0.421155	0	0.439057	0	0	0	0	0	0	0	0	0	0.451192	6.19377	0.498316	0.492845	0.714646	0	0	0	0	0	0.829362	0.817532	0.798441	0.852038	3.68682	0.716049	0.449622	47.6867	0.413608	0.549937	0.698527	0.338124	0.477618
A010_meta_k141_125680	A038-1_virome_k141_88158	0.602618	1.23533	5.77714	0.553293	2.03859	7.06053	32.3471	0.0341789	18.6223	1.89098	4.20656	6.07191	26.7659	40.6817	8.45899	89.5326	22.1152	42.8247	31.2898	11.5382	6.063	19.6432	13.7734	6.92756	21.2842	52.6196	0.118453	6.56394	38.0347	20.7894	111.726	22.6794	4.74347	30.5831	35.9603	140.445	2.42006	14.1652	21.0492	0.436903	20.1195	3.90335	1.9656	55.3773	23.8861	13.7207	46.7737	394.03
Y025_meta_k141_316972	A058_virome_k141_25351	0.0431711	0.0880066	60.7461	1.73423	12.7228	0.10154	22.5634	0.0511786	3.08182	0.103109	2.51799	0.122118	37.8248	46.7882	8.12256	14.5748	0.116935	96.1464	121.063	109.33	3.38362	15.0645	103.322	26.5239	10.2054	7.82438	0.192351	85.1339	153.923	19.4472	67.003	12.8311	0.0688746	0.752081	16.986	5.75566	4.29532	0.962795	33.2821	0.372107	0.796805	0.174782	19.3741	100.143	78.2112	10.3305	94.106	65.9526
D043_virome_k141_32947	D043_virome_k141_32947	0	0.717115	71.6889	3.60508	12.6798	0	0	0	0	0	0.0216612	0	0	0	926.028	0.0731721	0.000579478	0.0758448	0.00531232	0.0231333	0.0131972	0	0.0868747	0	0.115245	0	0	0	0	0	0.286553	852.766	38.2885	11.8323	32.2043	263.417	0.0298906	0.0504348	0.123234	0.0564489	0.0619258	0	0.140901	0.0299694	0.0444516	0.0288894	0.00341916	0.0915553
X007_virome_k141_11055	X007_virome_k141_11055	0.0607798	0.0450973	0	0.0249746	0.0654334	0.0473607	0.127428	29.5435	0.0112361	0.0429959	0	0.854604	0.859669	0.76001	0	0.363524	0	0	0	0	0	0	0	0	0	0.859163	10.3567	0.737146	0.599709	0.956999	0.0151085	0	0	0	0	0.489729	0.441116	0.489892	0.456691	47.4222	0.426745	0.216463	7.61583	0.237227	0.33823	0.282822	0.347977	0.36678
N002_meta_k141_215837	A079_virome_k141_25024	0	22.9242	1503.57	12.9235	171.824	0.754819	0.0704556	0	0	0.000443995	0	0	0	0	9.11961	0.0077674	0.0318393	0.130005	84.3402	336.02	0	0	7.03493	0	0	0	0	0	0	0	0	0	0	0	0	0	0	0	0	0	0	0	0	0	0	0	0	0
A053_meta_k141_292852	A060_virome_k141_516911	0	0	6.99977	8.64308	2.78059	0	0.204013	0.00716105	0.696916	0.674619	162.545	1.94128	3.91665	2.25202	0.592384	79.3828	46.8228	554.908	187.75	103.205	19.2691	647.559	6.72957	128.691	18.8782	13.0798	0	0.874726	12.3371	48.2269	52.1854	2.61718	0	7.43057	2.42984	26.6175	0	0.0685451	0.176895	0	0.413192	0	0	0	0.0240344	1.47331	4.5202	2.43757
X028_meta_k141_231130	X069-1_virome_k141_4202	0	0.0108793	0.0269463	0.0547583	0.0182352	0	0	0.201663	0	0	0	0.677294	0.783848	0.956432	0.411878	0.235221	0	0	0.0392812	0.0113664	0	0.00407064	0	0	0.000930981	0.62278	311.738	0.624655	0.482632	0.93544	0	0	0	0	0.0419668	0.0533816	0.12292	0.130029	0.0806794	0.0550981	0.268403	0.220608	0.98521	0	0.0190368	0.109556	0.0363184	0.027615
B100-2_virome_k141_17874	B100-2_virome_k141_17874	0.0394941	0.0125789	0	0	0.0906929	0.0226617	0.0720366	32.7375	0.0133754	0.00984331	0	0.897659	1.02101	1.01865	0	0.367001	0	0	0	0	0	0	0	0	0	0.959709	11.5924	1.03875	0.865021	1.00907	0	0	0	0	0	0.384572	0.506946	0.35599	0.40102	70.7672	0.269775	0.234462	8.28495	0.131904	0.285494	0.288135	0.163433	0.284467
A065_virome_k141_90254	A065_virome_k141_90254	0.0943598	0.108885	38.6554	0.768263	11.7032	0.254634	5.00763	1.00186	17.9502	1.09403	119.387	0.340735	17.4028	34.0822	443.08	54.0823	3.05657	27.3238	115.159	118.455	5.05408	125.356	13.6116	57.4134	50.1327	20.6325	1.64407	14.507	111.486	55.8235	22.2051	12.0576	0.971346	3.60636	4.45304	34.6936	44.9699	2.56145	47.6358	0.523843	14.2117	3.31337	62.4994	18.0641	10.5083	13.0616	7.56371	10.7927
D058-2_meta_k141_135210	D026_virome_k141_71304	0.06297	0.136013	0	0	0	18.0925	126.864	5.34695	93.7247	4.60949	0	0.588745	0.392249	0.470822	0	0.860847	1.26888	9.10303	1.9529	0.978525	15.8412	44.436	1.727	23.7833	19.4125	25.7272	0.415552	152.17	5.75408	202.882	242.375	56.4924	16.6022	0.0397605	19.8854	1.68565	0.0522024	0.131163	0.123448	0.0766334	5.33568	123.272	1.18785	7.75622	34.6115	57.4163	13.012	40.1169
A079_virome_k141_33635	A079_virome_k141_33635	0.0205005	0	0	0	0.0155713	0.0151504	0.0191764	0.0616087	0	0.207087	0.201938	0	0	0	0.110119	0.0230658	0.104425	0.361156	158.268	271.762	0.176301	0.905681	1430.85	0.207674	0.26965	0	0	0	0	0	0	0	0	0	5.53611	0	0	0	0	0	0	0	0	0	0	0	0	0
E009_meta_k141_370898	A038-1_virome_k141_10455	0.20605	0.0189555	31.4132	1.09851	6.65875	8.81719	2.31155	0.033239	7.62154	2.21554	6.05606	0.324308	27.4955	6.0596	33.3159	4.64476	0.107149	19.3636	147.037	61.8998	34.3604	14.7502	53.7488	73.066	84.7183	250.776	0.109415	12.5276	131.126	357.954	196.697	1.53989	0	0.148225	0.709963	2.64577	2.66772	0.835973	17.0771	0.115746	0.981168	0.1896	0.398756	8.91286	42.2309	6.38883	19.9193	44.0852
N003_meta_k141_8683	B053_virome_k141_43187	0.150071	0.0729449	1.6265	0.495844	0.577708	0.920282	8.96683	33.485	0.876921	0.268815	13.6257	0.644834	2.03984	0.78204	0.104726	0.916588	3.83942	2.21201	16.2169	47.118	7.72415	43.4645	47.0823	46.5642	15.7653	3.56085	3.18577	47.7586	34.8172	9.17705	10.0703	1.28003	0.032786	0.00561005	1.19457	1.55337	1.38901	0.69144	0.714139	6.96926	1.32777	4.2886	19.7483	23.0049	19.7471	3.8083	6.55915	19.7627
D048_meta_k141_47048	Y028_virome_k141_107106	0.250023	0.142423	131.724	0.901467	0.148015	0.0387005	0.0984783	17.9635	0.446134	0.186579	0	0.599486	0.60285	0.542232	0	0.19122	0	0	0	0	98.0466	0.165597	0.202425	0.0704713	0.0257667	0.534399	2.24503	0.723602	0.479087	0.964136	32.3611	0.139597	0	0.0553208	0.00323281	0.0164671	0.0349491	0.0526158	0.0642242	27.3294	0.0365307	0.0275632	9.91732	2.65804	9.79677	0.000482586	0.115311	0.355236
Y003_virome_k141_78300	Y003_virome_k141_78300	0	0	0	0	0	0	0.0143099	0.0821015	143.702	9.26287	0	0.221441	0.245273	0.231101	0	0.131522	0	0	0	0	0	0	0	0	0	0.216012	0.177762	0.254082	412.177	43.5164	8.94713	13.7844	0.510513	42.4563	3.20663	338.069	382.795	73.7268	148.706	0.322047	0.315902	243.987	0.287398	0.11448	0.227627	0.275297	0.151057	0.196522
Y037_meta_k141_193502	D026_virome_k141_91466	0	0	0	0	0	0	4.29846	0.0422583	16.766	7.70492	17.1949	0.994997	94.5557	66.967	0.167541	16.9356	11.8333	13.7856	24.2491	34.8489	252.676	40.5434	477.319	58.2213	17.1821	5.90195	0.0885694	0.216527	3.29677	42.0425	620.628	0.021275	0.0895976	0.105	1.01639	0.0203013	0.0196864	0.0625567	0.0522173	0.247176	8.47004	0	16.0698	49.972	2.49304	4.31793	6.22376	34.321
G009-2_meta_k141_132497	Y006_virome_k141_75208	0.180943	0	0	0.128119	0.0447095	0	0.0993879	27.3918	0.0666925	0.0106035	0	0.79629	0.867252	0.866027	0	0.30558	0	0	0	0	0	0	0.0288443	0	0	0.621936	24.9767	0.895393	0.907212	1.11079	0.065114	0	0	0	0	0.257764	0.262501	0.19376	0.25097	26.1235	0.155424	0.104071	93.0275	0.092157	0.140273	0.176203	0.0709128	0.229372
B051_virome_k141_116978	B051_virome_k141_116978	0.581318	3.59899	0.751803	0.220773	1.89929	1.0168	1.56006	547.819	0.902674	1.04152	1.10422	0.262776	3.70187	0.471937	1.4679	0.125229	0	0.254686	0	0	0.124205	0.258688	0	0.976265	0.261969	0.39941	0	0.430507	1.51275	2.04494	6.09253	1.7978	1.79628	6.27914	0.0897614	16.6695	33.865	5.4923	14.929	0.00624676	0.0192992	0	8.78889	1.30642	1.18487	0.121445	1.47334	2.87557
X014_meta_k141_132267	C010_virome_k141_16072	0	0	0	0	0	0.968512	0.366178	2.28587	0.00480922	0.0560359	0	0.0453628	0	0	0	0.105117	0	0	0	0	0	0	0	0	0	0.00292951	0.960678	0.0129098	0.0414523	0.0498052	0	0.0119851	0	0.0419408	0.375347	0.630784	0.733603	0.501211	0.608134	0.659302	0.462767	0.226217	3.65187	0.181348	0.502589	0.491395	0.451285	0.624931
B030_meta_k141_194857	X044_virome_k141_26878	0	0	0	0	0	0	0	0.239995	0	0	0	0.674034	0.574244	0.614002	0	0.250271	0	0	0	0	0	0.0114909	0	0	0	0.853995	5.95615	0.975233	0.466603	0.745209	0	0	0	0	0.0206843	0.0563407	0.0741333	0.063893	0.106782	3.80283	0.0730216	0.0321012	3.17054	0	0.0494951	0.163462	0.0891302	0.0282937
A052_meta_k141_264441	Y030_virome_k141_79266	0	0	0.0487015	0	0	0.0479998	0.898447	1.10024	5.96936	0.327727	8.47217	0.39426	3.12844	0.247643	0.287809	2.66078	0.00351342	58.9806	0.0788987	0.257857	50.2376	20.5497	1.4571	8.18453	3.93209	2.71215	0.159046	2.13007	4.97749	9.17228	4.81709	14.709	1.50072	0.343179	3.14505	9.08602	2.84016	95.7853	345.33	0.651078	0.637443	0.371319	2.41839	8.13679	1.9271	1.108	2.7466	492.492
X059-2_meta_k141_257155	X059_virome_k141_49012	0.108177	0.0656501	0.101567	0.0372453	0.10232	0.0374609	0.0735852	0.0148898	0.0256789	0.0107427	0	0.0991387	0.0920582	0.152005	0	0.0701372	0	0	0	0	0	0	0	0	0	0.111108	0.0966676	0.113421	0.0839657	0.204081	0	0	0	0	0	0.224173	0.29846	0.181894	0.162297	27.8865	0.217107	0.141311	0.238069	0.0632731	0.146051	0.238448	0.0372795	0.11599
A079_meta_k141_190838	A028_virome_k141_95354	0.217563	0.687614	61.4974	4.11756	41.4604	0.1049	0.106698	0	0.930191	0.158709	0	1.1964	1.16844	1.04518	102.234	2.43228	2.06021	1.12938	0.0326843	0.0129556	1.06403	0.0200005	0	0.0792763	0.487773	1.14153	0.890423	0.840815	793.662	628.725	75.789	7.47357	0.0659243	6.0451	94.9587	4.466	0.926659	1.2384	1.06731	0	6.61616	0	0.117658	0.825078	0.168069	0	0.322622	0
A038-1_virome_k141_89571	A038-1_virome_k141_89571	0.168674	0.372099	2.65522	0.158886	0	0	0.569197	0.00175292	12.4392	1.35834	0.146949	0	0	0	14.0503	17.3523	1160.94	4.96424	144.8	74.5035	2.45299	26.2644	76.795	2.83967	8.6281	0.912952	0	0	1.24204	0.906963	73.8927	0.019963	7.14709	4.57827	0	0.714099	0	1.05898	0	0.623975	1.36961	0.101322	1.02808	3.0714	1.84174	1.99689	1.84675	0.337058
X024_meta_k141_165712	X049_virome_k141_9320	0	0	0	0	0	0	0	0	0	0	0	0	0	0	0	0.119941	0	0	0	0	0	0	0	0	0	0	0	0	0	0	0	0	0	0.108304	0	0.54534	0.559436	0.531816	0.655289	0.543841	0.558703	0.310661	0.561716	0.240262	0.349964	0.49222	0.231791	0.305122
X008_meta_k141_153133	E030_virome_k141_33029	0.359048	0	0	0.185582	0	0.00492655	0.0045744	1.36423	0	0	0	0.364082	0.427675	0.387072	0	0.127952	0	0	0	0	0	0	0	0	0	0.5349	4.04172	0.39247	0.326287	0.435769	0	0	0	0	1.11061	0.365241	0.386248	1.04999	0.449566	45.3293	1.65333	0.270079	18.2381	0.0465942	0.234897	0.127157	0.225468	0.107321
X011_meta_k141_165314	X007_virome_k141_18322	0	0	0	0	0	0	0.0262336	0	0	0	0	0	0	0	0	0.098718	0	0	0	0	0	0	0	0	0	0	0	0.0128161	0	0	0	38.4009	0.0805424	0	0	0.801205	5.02766	2.55326	1.67346	0.416705	0.517069	0.224456	0.946767	2.05581	0.717746	0.691192	0.483312	0.310184
X024_meta_k141_176774	B005_virome_k141_51931	0	0	0	0	0	0	0	0.975437	0	0	0	0.0316328	0.0295795	0.0558413	0	0.294667	0.00458075	0	0	0	0	0	0.120421	0	0	0.0340828	0.342362	0.122857	0.105913	0.0991072	0.0742319	0	0	0	0.00379268	1.11373	1.2465	1.13041	1.42821	2.17928	1.00815	0.703674	5.71722	0.538896	0.983474	0.891881	0.80343	0.722789
Y037_meta_k141_98424	A057_virome_k141_72916	0.132171	0	19.6296	0.148786	2.60596	7.97327	0	0.0575748	14.0336	1.16904	0.179972	0	0	0	11.4801	0.0623753	0.243616	0.199324	530.315	772.831	0.275431	0.196813	322.271	0.114195	0.23913	0	0	0	0	0	0	0	0	0	2.14507	0	0	0	0	0	0.458738	0	0	0	0	0	0	0
A064_meta_k141_322012	A064_virome_k141_205616	0.185856	0.654814	177.315	2.05295	2.7974	0.610506	15.1458	1.39853	10.245	62.8306	4.94754	0.349421	3.08576	3.06894	14.6847	11.0088	0.320165	7.4812	2.15871	0.945444	57.7937	11.4421	0.979013	5.65234	1.9914	5.00906	1.04761	16.1126	127.491	293.577	74.5276	58.8741	8.62475	47.0752	6.36381	92.9641	28.609	3.35991	3.96316	0.240668	1.14714	0.0463199	30.7585	9.49186	17.3501	21.8981	107.783	48.2405
B050-3_virome_k141_821	B050-3_virome_k141_821	0	0	0.126119	0	0	0	0	2.136	0.0524758	0.0105757	0.00377365	0.271117	0.442738	0.418017	0.00104129	0.226263	0	0.0496207	0.257805	0.0600122	0.0487273	0	0.0391113	0.0242975	0.00226464	0.456171	9.1081	0.57809	0.587699	1.00926	0.427916	0.0112325	0	0	0.023631	0.349143	0.368214	0.359991	0.450282	51.0759	0.376443	0.185832	1.90775	0.145002	0.363036	0.296047	0.280381	0.377198
Y016_virome_k141_158994	Y016_virome_k141_158994	1.10252	0.297521	43.07	3.5271	27.8947	182.446	5.73848	1.57505	291.88	91.4093	4.14097	0.0701207	2.56684	0.534514	18.1288	2.33111	0.135571	2.39195	33.5283	29.5075	0.505375	10.1248	30.6698	8.62682	13.0963	4.06371	0	18.1219	4.18803	9.61862	3.41226	7.58853	0.146105	2.30379	10.0662	17.0616	35.1814	1.42669	69.1444	0.292762	0.379076	0.536945	3.25883	21.6046	30.6216	7.05993	73.4124	193.46
A060_virome_k141_697539	A060_virome_k141_697539	0.0964667	0.176129	218.241	25.1678	145.745	0.175317	0.0232962	0	0.17691	0.181766	0.106132	0	0	0	164.526	0.0190951	0.0052	0.140895	98.1836	206.243	0.138416	0.0909891	688.321	0.0919622	0.0959554	0	0	0	0	0	0	0	0	0	1.18068	0	0	0	0	0	0	0	0	0	0	0	0	0
A058_virome_k141_139981	A058_virome_k141_139981	0.593304	1.16341	81.5902	1.73455	8.24748	15.907	1.87444	76.2767	23.3597	2.8023	2.7809	0.10667	1.55201	2.7333	6.80983	4.0967	11.2558	3.76747	51.0529	58.9205	2.64873	15.7852	17.0218	79.2963	63.4841	39.4274	0.205833	30.7795	7.58457	5.5235	9.70086	47.5041	2.74805	1.70788	9.53507	1.05587	19.6538	8.91698	18.5626	0.252017	0.182348	0.306403	1.45761	0.146682	0.528721	1.21049	1.5417	13.787
X065_virome_k141_2199	X065_virome_k141_2199	0	0	0	0	0	0	0	0	0	0	0	0.522403	0.497972	0.51627	0	0.161623	0	0	0	0	0	0	0	0	0	0.533754	4.57233	0.553556	0.419179	0.609277	0	0	0	0	0	0.0403198	0.0351964	0.0176536	0.0526357	1.87922	0.0142668	0.0283405	0.0251489	0	0	2.86095e-05	0	0.00700948
C051_meta_k141_90017	C086_virome_k141_98572	0	0	0	0.0141741	0	0	0	0	0	0	0	2.70411	2.72252	3.04932	0	0.719886	0	0	0	0	0	0	0	0	0	2.36665	2.10303	2.49736	2.22651	3.56968	0.0422704	0.00817671	0	0	0.120378	0	0.00907099	0.0264795	0.0190292	15.5203	0.0196009	0.00385252	0	0	0	0	0	0
A058_virome_k141_117337	A058_virome_k141_117337	0.191004	0	0	0.128279	0.0122476	7.24867	0	10.1479	25.8662	10.5664	0.007009	0	0	0	0.0668941	0.00626494	0.0231802	1.5028	389.033	512.993	0.06437	0.0900014	40.4351	0.0506039	0.0907638	0	0	0	0	0	0	0	0	0	44.4816	0	0	0	0	0	0	43.8302	0	0	0	0	0	0
A044_virome_k141_127557	A044_virome_k141_127557	0.0968344	0.075301	24.5413	0.431525	7.7864	0.177001	2.72185	1.75177	11.6528	0.73755	71.9726	0.315325	11.3507	19.9766	316.838	42.004	2.71665	22.1352	93.9339	87.1944	3.52654	66.3626	10.5356	35.6231	29.9159	9.83823	3.01383	9.76778	77.3699	55.0411	20.2977	11.1142	0.255058	1.07385	2.26621	28.8999	32.9266	0.719333	44.1662	0.806265	11.9747	0.338859	41.8826	12.8144	8.51613	9.16803	6.08803	9.78565
B042_virome_k141_59638	B042_virome_k141_59638	0.0757434	0	0	0.0734063	0	0	0	0.601364	0	0	0	0.28733	0.165445	0.282074	0	0.117936	0	0	0	0	0	0	0	0	0	0.257903	0.34006	0.317005	0.270813	0.275	0	0	0	0	0.0201431	0.1565	0.199065	1.59821	0.246909	0.195823	0.172364	0.0218786	0.270749	0.110362	0.201244	0.266895	0.128864	0.436963
Y030_virome_k141_14296	Y030_virome_k141_14296	0	0	0	0	0	0	0	0	0	0	0	0	0	0	0	0.0965869	0	0	0	0	0	0	0	0	0	0	0	0	0	0	0	0	0	0	0	0.41888	0.423154	0.460231	0.509481	0.578144	0.522645	0.383403	478.314	3.36789	0.628365	0.337153	1.48679	682.21
A058_meta_k141_128371	A053_virome_k141_155295	0.734767	0.156956	152.149	16.7783	109.523	0.134349	0	0	0.0340088	0.121201	0.102112	0	0	0	131.543	0.0392108	0.0316426	0.104359	120.434	257.444	0.0699989	0.0788559	647.895	0.0627351	0.1065	0	0	0	0	0	0	0	0	0	0.466765	0	0	0	0	0	0	0	0	0	0	0	0	0
[truncated: 1,168 more rows]
[truncated: 77 more columns]

## Sheet: Data S4
Supplementary Data 4 | Normalized abundance of the 2,153 MM-vOTUs in 138 bulk metagenomic DNA libraries.
[truncated: 2,153 more rows]
[truncated: 90 more columns]

## Sheet: Data S5
Supplementary Data 5 | Normalized abundance of the 1,073 Vir-vOTUs in 125 feces sequenced with viral metagenomes. Abundance for the three replicates of ten randomly amplified samples are averaged.
[truncated: 1,073 more rows]
[truncated: 77 more columns]

[truncated: 6 more sheets: Data S6, Data S7, Data S8, Data S9, Data S10, Data S11]
