# Supplementary material for: Eco-evolutionary dynamics of gut phageome in wild gibbons (Hoolock tianxing) with seasonal diet variations
Source: Nat Commun. 2024 Feb 10;15:1254. doi: 10.1038/s41467-024-45663-8 (PMC10858875; doi:10.1038/s41467-024-45663-8)
Supplement: Supplementary file 6 — Source Data [file 41467_2024_45663_MOESM6_ESM.xlsx]

## Sheet: Fig.1c
	order	MM	VM	min	max
1	1	6877	6143	10000	15000
2	2	4246	3112	15000	20000
3	3	2076	1963	20000	25000
4	4	1913	1472	25000	30000
5	5	1631	1095	30000	35000
6	6	1202	927	35000	40000
7	7	974	607	40000	45000
8	8	632	355	45000	50000
9	9	370	315	50000	55000
10	10	370	286	55000	60000
11	11	260	178	60000	65000
12	12	96	85	65000	70000
13	13	123	104	70000	75000
14	14	58	80	75000	80000
15	15	60	99	80000	85000
16	16	54	95	85000	90000
17	17	118	69	90000	95000
18	18	87	90	95000	100000
19	19	116	50	100000	105000
20	20	40	42	105000	110000
21	21	7	22	110000	115000
22	22	23	21	115000	120000
23	23	15	15	120000	125000
24	24	46	31	125000	130000
25	25	17	13	130000	135000
26	26	17	8	135000	140000
27	27	7	4	140000	145000
28	28	31	3	145000	150000
29	29	53	44	150000	155000
30	30	31	8	155000	160000
31	31	40	14	160000	165000
32	32	14	2	165000	170000
33	33	11	5	170000	175000
34	34	7	4	175000	180000
35	35	1	6	180000	185000
36	36	3	5	185000	190000
37	37	9	13	190000	195000
38	38	9	3	195000	200000
39	39	20	16	200000	205000
40	40	13	6	205000	210000
41	41	24	20	210000	215000
42	42	7	0	215000	220000
43	43	3	1	220000	225000
44	44	17	6	225000	230000
45	45	4	1	230000	235000
46	46	8	5	235000	240000
47	47	5	3	240000	245000
48	48	0	0	245000	250000
49	49	0	0	250000	255000
50	50	0	1	255000	260000
51	51	0	0	260000	265000
52	52	0	0	265000	270000
53	53	0	1	270000	275000
54	54	0	0	275000	280000
55	55	0	0	280000	285000
56	56	0	0	285000	290000
57	57	0	0	290000	295000
58	58	0	0	295000	300000
59	59	0	0	300000	305000
60	60	0	0	305000	310000
61	61	0	0	310000	315000
62	62	0	0	315000	320000
63	63	0	0	320000	325000
64	64	0	0	325000	330000
65	65	0	0	330000	335000
66	66	0	0	335000	340000
67	67	0	0	340000	345000
68	68	0	0	345000	350000
69	69	0	0	350000	355000
70	70	0	0	355000	360000
71	71	1	0	360000	365000
72	72	3	1	365000	370000
73	73	0	0	370000	375000
74	74	0	0	375000	380000
75	75	0	0	380000	385000
76	76	0	0	385000	390000
77	77	0	0	390000	395000
78	78	0	0	395000	400000

## Sheet: Fig.1d
	Group.1	Group.2	Group.3	x
1	episomal	meta	Ackermannviridae	185
2	prophage	meta	Ackermannviridae	89
3	episomal	virome	Ackermannviridae	74
4	prophage	virome	Ackermannviridae	1
5	episomal	meta	Autographiviridae	924
6	prophage	meta	Autographiviridae	51
7	episomal	virome	Autographiviridae	864
8	prophage	virome	Autographiviridae	31
9	episomal	meta	Casjensviridae	1181
10	prophage	meta	Casjensviridae	272
11	episomal	virome	Casjensviridae	650
12	prophage	virome	Casjensviridae	18
13	episomal	meta	Chaseviridae	603
14	prophage	meta	Chaseviridae	177
15	episomal	virome	Chaseviridae	429
16	prophage	virome	Chaseviridae	50
17	episomal	meta	Demerecviridae	209
18	prophage	meta	Demerecviridae	2
19	episomal	virome	Demerecviridae	67
20	episomal	meta	Drexlerviridae	269
21	prophage	meta	Drexlerviridae	65
22	episomal	virome	Drexlerviridae	188
23	prophage	virome	Drexlerviridae	9
24	episomal	meta	Guelinviridae	136
25	episomal	virome	Guelinviridae	85
26	episomal	meta	Herelleviridae	382
27	prophage	meta	Herelleviridae	18
28	episomal	virome	Herelleviridae	356
29	prophage	virome	Herelleviridae	35
30	episomal	meta	Kyanoviridae	335
31	prophage	meta	Kyanoviridae	37
32	episomal	virome	Kyanoviridae	788
33	prophage	virome	Kyanoviridae	12
34	episomal	meta	Mesyanzhinovviridae	803
35	prophage	meta	Mesyanzhinovviridae	150
36	episomal	virome	Mesyanzhinovviridae	559
37	prophage	virome	Mesyanzhinovviridae	11
38	episomal	meta	Orlajensenviridae	551
39	prophage	meta	Orlajensenviridae	84
40	episomal	virome	Orlajensenviridae	232
41	prophage	virome	Orlajensenviridae	19
42	episomal	meta	Peduoviridae	1431
43	prophage	meta	Peduoviridae	310
44	episomal	virome	Peduoviridae	659
45	prophage	virome	Peduoviridae	7
46	episomal	meta	Salasmaviridae	7648
47	prophage	meta	Salasmaviridae	823
48	episomal	virome	Salasmaviridae	8251
49	prophage	virome	Salasmaviridae	454
50	episomal	meta	Schitoviridae	323
51	episomal	virome	Schitoviridae	224
52	episomal	meta	Straboviridae	440
53	prophage	meta	Straboviridae	301
54	episomal	virome	Straboviridae	478
55	prophage	virome	Straboviridae	7
56	episomal	meta	Unknown	2902
57	prophage	meta	Unknown	979
58	episomal	virome	Unknown	2612
59	prophage	virome	Unknown	158
60	episomal	meta	Vilmaviridae	57
61	episomal	virome	Vilmaviridae	95
62	episomal	meta	Zierdtviridae	6
63	episomal	virome	Zierdtviridae	7
64	episomal	meta	Zobellviridae	6
65	episomal	virome	Zobellviridae	19

## Sheet: Fig.1e
	Group.1	Group.2	x
1	A2-meta	A010	199
2	A2-virome	A010	112
3	A2-meta	A013	214
4	A2-virome	A013	111
5	A3-meta	A016	155
6	A3-virome	A016	75
7	A3-meta	A017	188
8	A3-virome	A017	94
9	A2-meta	A020	223
10	A2-virome	A020	166
11	A2-meta	A023	120
12	A2-virome	A023	140
13	A4-meta	A027	150
14	A4-virome	A027	46
15	A2-meta	A028	168
16	A2-virome	A028	139
17	A1-meta	A035	197
18	A1-virome	A035	35
19	A3-meta	A036	155
20	A3-virome	A036	59
21	A4-meta	A037	211
22	A4-virome	A037	30
23	A2-meta	A038	216
24	A2-virome	A038	140
25	A2-virome	A038-1	175
26	A2-virome	A038-2	144
27	A2-meta	A039	148
28	A2-virome	A039	127
29	A1-meta	A040	180
30	A1-virome	A040	38
31	A3-meta	A042	218
32	A3-virome	A042	63
33	A4-meta	A044	200
34	A4-virome	A044	126
35	A2-meta	A052	225
36	A2-virome	A052	138
37	A1-meta	A053	200
38	A1-virome	A053	129
39	A4-meta	A057	190
40	A4-virome	A057	155
41	A2-meta	A058	207
42	A2-virome	A058	154
43	A1-meta	A060	207
44	A1-virome	A060	72
45	A3-meta	A061	189
46	A3-virome	A061	139
47	A2-meta	A063	217
48	A2-virome	A063	154
49	A3-meta	A064	199
50	A3-virome	A064	117
51	A1-meta	A065	240
52	A1-virome	A065	117
53	A2-meta	A067	216
54	A2-virome	A067	159
55	A2-meta	A069	182
56	A2-virome	A069	141
57	A4-meta	A071	162
58	A4-virome	A071	118
59	A2-meta	A079	202
60	A2-virome	A079	138
61	A2-meta	A083	185
62	A2-virome	A083	127
63	A2-meta	A089	177
64	A2-virome	A089	134
65	A2-meta	A094	183
66	A2-virome	A094	149
67	A2-meta	A103	161
68	A2-virome	A103	136
69	A2-meta	A110	126
70	A2-meta	A114	129
71	A2-meta	A124	98
72	A2-virome	A124-1	136
73	A2-virome	A124-2	129
74	A2-virome	A124-3	135
75	B2-meta	B005	140
76	B2-virome	B005	129
77	B2-meta	B010	119
78	B2-virome	B010	110
79	B2-meta	B012	116
80	B2-meta	B023	97
81	B2-virome	B023	128
82	B2-meta	B026	94
83	B2-virome	B026	126
84	B2-meta	B030	120
85	B2-virome	B030	109
86	B2-meta	B035	130
87	B2-virome	B035	118
88	B1-meta	B037	132
89	B1-virome	B037	61
90	B2-meta	B039	127
91	B2-virome	B039	134
92	B1-meta	B041	162
93	B1-virome	B041	102
94	B2-meta	B042	157
95	B2-virome	B042	123
96	B2-meta	B047	125
97	B2-virome	B047	137
98	B2-meta	B050	122
99	B2-virome	B050-1	160
100	B2-virome	B050-2	168
101	B2-virome	B050-3	163
102	B1-meta	B051	104
103	B1-virome	B051	125
104	B2-meta	B053	120
105	B2-virome	B053	136
106	B1-meta	B055	135
107	B1-virome	B055	131
108	B2-meta	B056	124
109	B2-virome	B056	121
110	B2-meta	B058	109
111	B2-virome	B058	137
112	B1-meta	B059	129
113	B1-virome	B059	139
114	B2-meta	B063	103
115	B2-virome	B063	142
116	B2-meta	B071	103
117	B2-virome	B071	106
118	B2-meta	B078	102
119	B2-virome	B078	110
120	B2-meta	B084	86
121	B2-virome	B084	109
122	B2-meta	B092	112
123	B2-virome	B092	132
124	B2-meta	B098	102
125	B2-virome	B098	117
126	B2-meta	B100	90
127	B2-virome	B100-1	122
128	B2-virome	B100-2	134
129	B2-virome	B100-3	136
130	B2-meta	C005	101
131	B2-virome	C005	115
132	B2-meta	C010	100
133	B2-virome	C010	132
134	B2-meta	C012	121
135	B2-virome	C012	102
136	B2-meta	C021	151
137	B2-virome	C021	131
138	B2-meta	C027	154
139	B2-virome	C027	128
140	B2-meta	C033	152
141	B2-virome	C033	129
142	B2-meta	C045	114
143	B2-virome	C045	137
144	B2-meta	C051	131
145	B2-virome	C051	109
146	B2-meta	C056	81
147	B2-virome	C056	137
148	B2-meta	C061	107
149	B2-virome	C061	108
150	B2-meta	C065	101
151	B2-virome	C065-1	98
152	B2-virome	C065-2	105
153	B2-virome	C065-3	117
154	B2-meta	C068	128
155	B2-virome	C086	148
156	A2-meta	D010	218
157	A2-virome	D010	147
158	A2-meta	D016	194
159	A2-virome	D016	183
160	A2-meta	D026	167
161	A2-virome	D026	129
162	A2-meta	D043	146
163	A2-virome	D043	122
164	A2-meta	D046	197
165	A2-meta	D048	183
166	A2-virome	D048	48
167	A2-meta	D058	206
168	A2-meta	D063	250
169	A2-virome	D063	68
170	A2-meta	D068	241
171	A2-virome	D068	91
172	A2-meta	D072	258
173	A2-virome	D072	115
174	A2-meta	D081	217
175	A2-meta	E009	218
176	A2-virome	E009	124
177	A2-virome	E017-1	84
178	A2-meta	E017-2	152
179	A2-virome	E017-2	103
180	A2-virome	E017-3	74
181	A2-meta	E020	232
182	A2-virome	E020	151
183	A2-meta	E026	163
184	A2-meta	E030	179
185	A2-virome	E030	116
186	B2-virome	G009-1	102
187	B2-meta	G009-2	122
188	B2-virome	G009-2	99
189	B2-virome	G009-3	105
190	B2-meta	G027	147
191	B2-virome	G027	123
192	A3-meta	N002	164
193	A3-meta	N003	142
194	A2-meta	N041	187
195	A2-virome	N041-1	104
196	A2-virome	N041-2	102
197	A2-virome	N041-3	100
198	B2-meta	X007	153
199	B2-virome	X007	144
200	B1-meta	X008	152
201	B1-virome	X008	107
202	B2-meta	X011	171
203	B2-virome	X011	107
204	B2-meta	X014	147
205	B1-meta	X015	150
206	B1-virome	X015	67
207	B2-meta	X018	131
208	B2-virome	X018	32
209	B1-meta	X023	119
210	B1-virome	X023	37
211	B2-meta	X024	125
212	B2-virome	X024	133
213	B2-meta	X027	149
214	B2-virome	X027	135
215	B1-meta	X028	151
216	B1-virome	X028	163
217	B2-meta	X031	126
218	B2-virome	X031	140
219	B2-meta	X034	136
220	B2-virome	X034	150
221	B1-meta	X038	156
222	B1-virome	X038	106
223	B2-meta	X039	144
224	B2-virome	X039	71
225	B2-meta	X044	113
226	B2-virome	X044	132
227	B2-meta	X047	118
228	B2-meta	X049	134
229	B2-virome	X049	161
230	B2-meta	X051	118
231	B2-virome	X051	147
232	B2-meta	X052	141
233	B2-virome	X052	146
234	B2-meta	X055	146
235	B2-meta	X057	161
236	B2-virome	X057	122
237	B2-meta	X059	169
238	B2-virome	X059	125
239	B2-meta	X065	122
240	B2-virome	X065	141
241	B2-meta	X069	154
242	B2-virome	X069-1	144
243	B2-virome	X069-2	135
244	B2-virome	X069-3	149
245	A4-meta	Y002	156
246	A4-virome	Y002	117
247	A2-virome	Y003	91
248	A2-meta	Y006	141
249	A2-virome	Y006	185
250	A4-meta	Y007	196
251	A4-virome	Y007	119
252	A2-meta	Y012	168
253	A2-virome	Y012	146
254	A2-meta	Y014	163
255	A2-virome	Y014-1	149
256	A2-virome	Y014-2	152
257	A2-virome	Y014-3	155
258	A2-meta	Y015	202
259	A1-meta	Y016	129
260	A1-virome	Y016	86
261	A1-meta	Y018	183
262	A1-virome	Y018	122
263	A2-meta	Y021	183
264	A2-virome	Y021	128
265	A4-meta	Y023	122
266	A2-meta	Y025	199
267	A2-virome	Y025	147
268	A1-meta	Y028	193
269	A1-virome	Y028	138
270	A2-meta	Y030	194
271	A2-virome	Y030	143
272	A4-meta	Y031	123
273	A4-virome	Y031	78
274	A1-meta	Y033	178
275	A1-virome	Y033	123
276	A2-meta	Y034	213
277	A2-virome	Y034	156
278	A2-meta	Y036	164
279	A2-virome	Y036	146
280	A1-meta	Y037	162
281	A1-virome	Y037	77
282	A4-meta	Y038	173
283	A4-virome	Y038	49

## Sheet: Fig.2b
	all.rel	all.pre	group	rela.log
D068_virome_k141_97612	0.075593	100	VM-shared	-1.12152
G009-2_virome_k141_14575_1	0.0368312	100	VM-shared	-1.43378
X011_virome_k141_48925	0.0264771	100	VM-shared	-1.57713
Y014-1_virome_k141_104702	0.0411342	100	VM-shared	-1.3858
Y014-3_virome_k141_90005	0.0283219	100	VM-shared	-1.54788
X011_virome_k141_38830	0.0146992	92.8	VM-shared	-1.83271
X034_virome_k141_25859	0.0116231	100	VM-shared	-1.93468
B059_virome_k141_37679	0.0115507	96	VM-shared	-1.93739
X069-3_virome_k141_7841	0.0102777	100	VM-shared	-1.9881
A040_virome_k141_12057	0.00962114	100	VM-shared	-2.01677
A071_virome_k141_306112	0.0090787	100	VM-shared	-2.04198
X015_virome_k141_84701	0.00832778	100	VM-shared	-2.07947
X044_virome_k141_45418	0.00822871	100	VM-shared	-2.08467
E030_virome_k141_11515	0.00766158	81.6	VM-shared	-2.11568
A061_virome_k141_259154	0.00743825	100	VM-shared	-2.12853
X051_virome_k141_24901_1	0.00733146	100	VM-shared	-2.13481
B039_virome_k141_21877	0.00675064	100	VM-shared	-2.17065
C056_virome_k141_17285	0.00664889	100	VM-shared	-2.17725
N041-1_virome_k141_169582	0.00660781	100	VM-shared	-2.17994
B026_virome_k141_6287	0.00644722	99.2	VM-shared	-2.19063
C065-3_virome_k141_630	0.00599092	100	VM-shared	-2.22251
G009-2_virome_k141_3605_1	0.00597928	100	VM-shared	-2.22335
A065_virome_k141_249813	0.00533118	100	VM-shared	-2.27318
C027_virome_k141_7670	0.00474172	100	VM-shared	-2.32406
Y025_virome_k141_51852	0.00440236	100	VM-shared	-2.35631
B050-2_virome_k141_17777	0.00427526	46.4	VM-shared	-2.36904
A038_virome_k141_57720	0.00415941	100	VM-shared	-2.38097
C051_virome_k141_250412_1	0.00401291	100	VM-shared	-2.39654
A069_virome_k141_106408	0.00378272	100	VM-shared	-2.4222
C061_virome_k141_446929	0.00377692	98.4	VM-shared	-2.42286
B026_virome_k141_79873	0.00368357	96	VM-shared	-2.43373
X065_virome_k141_36480	0.0036477	84	VM-shared	-2.43798
B071_virome_k141_37392	0.00355301	100	VM-shared	-2.4494
A038-1_virome_k141_59136	0.00353742	100	VM-shared	-2.45131
D043_virome_k141_63059	0.00341457	100	VM-shared	-2.46666
A044_virome_k141_64676	0.00340423	100	VM-shared	-2.46798
Y002_virome_k141_53760	0.00327106	100	VM-shared	-2.48531
A038-2_virome_k141_55986	0.00323253	89.6	VM-shared	-2.49046
A035_virome_k141_767964	0.00303363	88.8	VM-shared	-2.51804
C065-2_virome_k141_25869	0.00282398	96	VM-shared	-2.54914
Y036_virome_k141_61096	0.0028138	100	VM-shared	-2.55071
B047_virome_k141_14551	0.00269088	71.2	VM-shared	-2.57011
A058_virome_k141_99964	0.00260792	100	VM-shared	-2.58371
C061_virome_k141_58814	0.00256807	86.4	VM-shared	-2.59039
A037_virome_k141_64163	0.00252114	100	VM-shared	-2.5984
B037_virome_k141_11746	0.00249312	100	VM-shared	-2.60326
C012_virome_k141_65850	0.00249049	92	VM-shared	-2.60372
A044_virome_k141_428	0.00245689	95.2	VM-shared	-2.60961
B055_virome_k141_50316	0.00238946	100	VM-shared	-2.6217
C056_virome_k141_31359	0.00236961	69.6	VM-shared	-2.62532
B100-1_virome_k141_43931	0.00235564	100	VM-shared	-2.62789
Y028_virome_k141_102012	0.00225703	98.4	VM-shared	-2.64646
B078_virome_k141_29478	0.00210364	100	VM-shared	-2.67703
B047_virome_k141_57980	0.00206295	92.8	VM-shared	-2.68551
C045_virome_k141_32891	0.00202239	98.4	VM-shared	-2.69414
A061_virome_k141_157968	0.0020214	72	VM-shared	-2.69435
C010_virome_k141_32778	0.00196738	100	VM-shared	-2.70611
A042_virome_k141_331612	0.00188566	100	VM-shared	-2.72454
X069-3_virome_k141_12350	0.00185425	98.4	VM-shared	-2.73183
G009-2_virome_k141_30903	0.0017405	100	VM-shared	-2.75933
X069-1_virome_k141_44773	0.0017056	100	VM-shared	-2.76812
G009-1_virome_k141_28589	0.0016501	100	VM-shared	-2.78249
Y021_virome_k141_38808	0.00164839	100	VM-shared	-2.78294
X034_virome_k141_29454	0.00164587	77.6	VM-shared	-2.7836
B026_virome_k141_18602	0.00162042	89.6	VM-shared	-2.79037
C065-2_virome_k141_71156	0.00156349	100	VM-shared	-2.8059
X028_virome_k141_35600	0.00154272	91.2	VM-shared	-2.81171
C027_virome_k141_17917	0.00152179	89.6	VM-shared	-2.81765
E017-1_virome_k141_26395	0.00149739	100	VM-shared	-2.82466
X059_virome_k141_14051	0.00146747	98.4	VM-shared	-2.83343
X057_virome_k141_51729_1	0.00142292	100	VM-shared	-2.84682
Y016_virome_k141_161001	0.00137142	100	VM-shared	-2.86283
B051_virome_k141_93279	0.00130794	100	VM-shared	-2.88341
C051_virome_k141_234437	0.00129806	100	VM-shared	-2.88671
A010_virome_k141_30653	0.00123068	85.6	VM-shared	-2.90986
B084_virome_k141_40274	0.00117797	98.4	VM-shared	-2.92887
B050-3_virome_k141_3968	0.00117231	100	VM-shared	-2.93096
B100-2_virome_k141_86005_1	0.00115532	95.2	VM-shared	-2.9373
Y037_virome_k141_422027	0.00115345	100	VM-shared	-2.938
X049_virome_k141_6584_1	0.00112742	100	VM-shared	-2.94791
X039_virome_k141_73	0.00112175	96.8	VM-shared	-2.9501
B050-1_virome_k141_53076	0.0011212	85.6	VM-shared	-2.95032
X059_virome_k141_13215	0.00110278	100	VM-shared	-2.95751
B035_virome_k141_44523	0.00106297	100	VM-shared	-2.97348
A010_virome_k141_66872	0.000992938	100	VM-shared	-3.00308
B047_virome_k141_66611	0.00097567	88	VM-shared	-3.0107
A053_virome_k141_174313	0.000969398	100	VM-shared	-3.0135
X069-2_virome_k141_12964	0.000955948	96.8	VM-shared	-3.01957
B063_virome_k141_32883	0.000946372	100	VM-shared	-3.02394
B053_virome_k141_60588	0.000906801	100	VM-shared	-3.04249
B092_virome_k141_40222	0.000899536	99.2	VM-shared	-3.04598
A071_virome_k141_610601	0.000899061	100	VM-shared	-3.04621
Y030_virome_k141_126270	0.000894109	100	VM-shared	-3.04861
B078_virome_k141_73223	0.00087924	98.4	VM-shared	-3.05589
B056_virome_k141_8179	0.000868654	100	VM-shared	-3.06115
B010_virome_k141_36203	0.000864949	88	VM-shared	-3.06301
C065-3_virome_k141_102514_1	0.000861605	100	VM-shared	-3.06469
B041_virome_k141_395	0.000858864	100	VM-shared	-3.06608
E020_virome_k141_73317	0.000855154	100	VM-shared	-3.06796
G009-2_virome_k141_5993	0.000840913	99.2	VM-shared	-3.07525
X018_virome_k141_30391	0.000827581	31.2	VM-shared	-3.08219
X052_virome_k141_20816	0.000822738	100	VM-shared	-3.08474
X031_virome_k141_527	0.00080299	65.6	VM-shared	-3.09529
C086_virome_k141_19621	0.00079794	94.4	VM-shared	-3.09803
X027_virome_k141_16940	0.000791952	88.8	VM-shared	-3.1013
X011_virome_k141_35044	0.000765166	99.2	VM-shared	-3.11624
D010_virome_k141_19863	0.000748418	81.6	VM-shared	-3.12586
X059_virome_k141_5288	0.000735195	100	VM-shared	-3.1336
A017_virome_k141_146348	0.00073486	100	VM-shared	-3.1338
A038-1_virome_k141_59578	0.000720748	84	VM-shared	-3.14222
B050-1_virome_k141_7824	0.000697528	63.2	VM-shared	-3.15644
N041-3_virome_k141_23648	0.000693561	100	VM-shared	-3.15892
B050-1_virome_k141_14592	0.000682996	75.2	VM-shared	-3.16558
B037_virome_k141_1075169	0.000672073	98.4	VM-shared	-3.17258
A058_virome_k141_157847	0.000670066	100	VM-shared	-3.17388
Y021_virome_k141_597	0.000669411	100	VM-shared	-3.17431
B023_virome_k141_88888	0.000653315	92	VM-shared	-3.18488
X059_virome_k141_45183	0.00064611	84.8	VM-shared	-3.18969
A020_virome_k141_44834	0.000642413	100	VM-shared	-3.19219
A124-1_virome_k141_8976	0.000636794	96	VM-shared	-3.196
E017-1_virome_k141_40774	0.000626747	80.8	VM-shared	-3.20291
X069-3_virome_k141_25314_1	0.000607428	91.2	VM-shared	-3.21651
B078_virome_k141_6016	0.000606769	87.2	VM-shared	-3.21698
X028_virome_k141_11438	0.000600817	87.2	VM-shared	-3.22126
B063_virome_k141_67770	0.000594096	99.2	VM-shared	-3.22614
X057_virome_k141_72119	0.000592925	65.6	VM-shared	-3.227
A061_virome_k141_200947	0.000592268	100	VM-shared	-3.22748
Y028_virome_k141_20096	0.000585816	100	VM-shared	-3.23224
C056_virome_k141_44680_1	0.000583995	91.2	VM-shared	-3.23359
A063_virome_k141_65264	0.000576992	82.4	VM-shared	-3.23883
X049_virome_k141_34839	0.000576898	87.2	VM-shared	-3.2389
E020_virome_k141_17685	0.00057447	100	VM-shared	-3.24073
B084_virome_k141_572_1	0.000568126	100	VM-shared	-3.24556
B100-2_virome_k141_706	0.000564369	99.2	VM-shared	-3.24844
G027_virome_k141_21048	0.000561599	31.2	VM-shared	-3.25057
A124-2_virome_k141_52016	0.000557141	100	VM-shared	-3.25403
Y030_virome_k141_36395	0.000550952	100	VM-shared	-3.25889
A063_virome_k141_7522	0.000549019	96	VM-shared	-3.26041
A023_virome_k141_83854	0.000524653	100	VM-shared	-3.28013
C005_virome_k141_53520	0.000519156	100	VM-shared	-3.2847
C005_virome_k141_38539	0.000498607	97.6	VM-shared	-3.30224
X069-2_virome_k141_17047	0.000495948	89.6	VM-shared	-3.30456
Y031_virome_k141_6076	0.000495836	100	VM-shared	-3.30466
A038_virome_k141_13885	0.000490375	100	VM-shared	-3.30947
X027_virome_k141_9978	0.000485789	76.8	VM-shared	-3.31355
B051_virome_k141_30393	0.000483617	77.6	VM-shared	-3.3155
X065_virome_k141_58202	0.000477872	87.2	VM-shared	-3.32069
C010_virome_k141_34936	0.000470926	100	VM-shared	-3.32705
X034_virome_k141_15268	0.0004695	91.2	VM-shared	-3.32836
Y003_virome_k141_24404	0.000468715	97.6	VM-shared	-3.32909
Y018_virome_k141_246528	0.000462314	100	VM-shared	-3.33506
Y006_virome_k141_42904_1	0.000441274	100	VM-shared	-3.35529
A038-1_virome_k141_104599	0.000439311	95.2	VM-shared	-3.35723
A036_virome_k141_354769	0.000434874	100	VM-shared	-3.36164
B078_virome_k141_24577	0.000430984	100	VM-shared	-3.36554
X069-1_virome_k141_44617	0.000427338	98.4	VM-shared	-3.36923
B050-3_virome_k141_42240	0.000424399	63.2	VM-shared	-3.37223
B041_virome_k141_53809	0.000418768	98.4	VM-shared	-3.37803
X015_virome_k141_204149	0.000415962	25.6	VM-shared	-3.38095
A016_virome_k141_106319	0.000414487	100	VM-shared	-3.38249
A069_virome_k141_3001	0.00040995	99.2	VM-shared	-3.38727
X069-3_virome_k141_40247	0.000409173	86.4	VM-shared	-3.38809
X024_virome_k141_38157	0.000406707	70.4	VM-shared	-3.39072
X031_virome_k141_51720	0.000404777	65.6	VM-shared	-3.39278
X069-1_virome_k141_61810	0.000400725	97.6	VM-shared	-3.39715
C045_virome_k141_42817	0.000400235	100	VM-shared	-3.39768
B026_virome_k141_30644	0.000392739	100	VM-shared	-3.4059
B053_virome_k141_12579_1	0.000380791	98.4	VM-shared	-3.41931
D043_virome_k141_113514	0.000376933	100	VM-shared	-3.42374
X049_virome_k141_36244	0.000372888	100	VM-shared	-3.42842
A053_virome_k141_148098	0.000360582	100	VM-shared	-3.443
C065-3_virome_k141_28738	0.000358097	96.8	VM-shared	-3.446
B023_virome_k141_99908	0.000354333	100	VM-shared	-3.45059
B005_virome_k141_91108	0.000352979	91.2	VM-shared	-3.45225
B100-2_virome_k141_54600	0.000350209	100	VM-shared	-3.45567
Y030_virome_k141_14941	0.000349154	100	VM-shared	-3.45698
A065_virome_k141_310520	0.00034602	100	VM-shared	-3.4609
B098_virome_k141_47976	0.000339448	64.8	VM-shared	-3.46923
D016_virome_k141_115076	0.000334668	32.8	VM-shared	-3.47539
Y014-1_virome_k141_44501	0.000333157	100	VM-shared	-3.47735
X057_virome_k141_5859	0.000331356	72.8	VM-shared	-3.47971
Y031_virome_k141_54826	0.00033083	100	VM-shared	-3.4804
X008_virome_k141_109031	0.00032904	99.2	VM-shared	-3.48275
C010_virome_k141_888	0.000328515	63.2	VM-shared	-3.48344
B023_virome_k141_35955	0.000325266	81.6	VM-shared	-3.48776
B010_virome_k141_94824	0.00032404	68.8	VM-shared	-3.4894
B050-1_virome_k141_49076	0.000322977	98.4	VM-shared	-3.49083
Y031_virome_k141_158261	0.000316981	100	VM-shared	-3.49897
Y031_virome_k141_381623	0.000314246	96	VM-shared	-3.50273
A057_virome_k141_99453	0.000311259	98.4	VM-shared	-3.50688
X051_virome_k141_45983	0.000310816	89.6	VM-shared	-3.5075
X008_virome_k141_7879	0.000307286	100	VM-shared	-3.51246
G009-3_virome_k141_37118	0.00030727	82.4	VM-shared	-3.51248
B050-3_virome_k141_14354	0.000305422	89.6	VM-shared	-3.5151
X051_virome_k141_26384	0.00029032	92.8	VM-shared	-3.53712
A069_virome_k141_17224	0.000288529	99.2	VM-shared	-3.53981
Y034_virome_k141_101826	0.000288141	100	VM-shared	-3.54039
X008_virome_k141_52490	0.000287447	99.2	VM-shared	-3.54144
D016_virome_k141_87301	0.000278374	100	VM-shared	-3.55537
B059_virome_k141_90037	0.000277945	94.4	VM-shared	-3.55604
X028_virome_k141_12476	0.000275255	95.2	VM-shared	-3.56026
A124-2_virome_k141_9234	0.000272256	100	VM-shared	-3.56502
A079_virome_k141_7607	0.000271767	100	VM-shared	-3.5658
E009_virome_k141_2685_1	0.000271569	99.2	VM-shared	-3.56612
C056_virome_k141_76945	0.000267141	92	VM-shared	-3.57326
Y034_virome_k141_38372	0.000261358	100	VM-shared	-3.58276
E020_virome_k141_99246	0.000261032	85.6	VM-shared	-3.58331
D016_virome_k141_64522	0.000258649	100	VM-shared	-3.58729
A020_virome_k141_55980	0.000256116	100	VM-shared	-3.59156
D016_virome_k141_100312	0.000255221	96.8	VM-shared	-3.59308
X057_virome_k141_85381	0.000255057	100	VM-shared	-3.59336
C021_virome_k141_46160	0.000254126	99.2	VM-shared	-3.59495
Y037_virome_k141_79517	0.000248531	36.8	VM-shared	-3.60462
A038-1_virome_k141_110618	0.000248403	100	VM-shared	-3.60484
B041_virome_k141_89293	0.000248283	100	VM-shared	-3.60505
E017-1_virome_k141_5803	0.00024771	100	VM-shared	-3.60606
X057_virome_k141_73400	0.000247107	100	VM-shared	-3.60711
X034_virome_k141_43181	0.000244929	85.6	VM-shared	-3.61096
X069-2_virome_k141_35002	0.000236227	98.4	VM-shared	-3.62667
B023_virome_k141_146438	0.000232905	90.4	VM-shared	-3.63282
E017-2_virome_k141_82026	0.000231368	91.2	VM-shared	-3.6357
D043_virome_k141_102791	0.000230768	98.4	VM-shared	-3.63682
A023_virome_k141_17988	0.000229143	98.4	VM-shared	-3.63989
A057_virome_k141_258940	0.000225824	98.4	VM-shared	-3.64623
Y036_virome_k141_64783	0.000225684	100	VM-shared	-3.6465
Y014-2_virome_k141_26182	0.000224531	100	VM-shared	-3.64872
D016_virome_k141_83195	0.000222165	99.2	VM-shared	-3.65332
X007_virome_k141_38878	0.000219651	48	VM-shared	-3.65827
A071_virome_k141_758821	0.000217963	35.2	VM-shared	-3.66162
Y030_virome_k141_105902	0.00021739	32	VM-shared	-3.66276
D043_virome_k141_48959	0.000216881	68	VM-shared	-3.66378
A063_virome_k141_66991	0.000214795	74.4	VM-shared	-3.66798
B051_virome_k141_116812	0.000212315	85.6	VM-shared	-3.67302
A061_virome_k141_62926	0.000210763	98.4	VM-shared	-3.67621
D072_virome_k141_120026	0.000209214	100	VM-shared	-3.67941
Y025_virome_k141_84787	0.00020822	99.2	VM-shared	-3.68148
A079_virome_k141_692	0.000205291	100	VM-shared	-3.68763
A069_virome_k141_94733	0.000203672	100	VM-shared	-3.69107
D026_virome_k141_122759	0.000203019	100	VM-shared	-3.69246
A067_virome_k141_22727	0.000201757	88.8	VM-shared	-3.69517
B058_virome_k141_78376	0.000200439	87.2	VM-shared	-3.69802
X028_virome_k141_35599	0.000195521	100	VM-shared	-3.70881
X034_virome_k141_5520	0.000193674	83.2	VM-shared	-3.71293
Y012_virome_k141_35513	0.000193531	96.8	VM-shared	-3.71325
X057_virome_k141_64154	0.000193366	100	VM-shared	-3.71362
Y012_virome_k141_47809	0.000193269	100	VM-shared	-3.71384
Y034_virome_k141_60196	0.000190109	95.2	VM-shared	-3.721
B023_virome_k141_144383	0.000189831	35.2	VM-shared	-3.72163
A079_virome_k141_40093	0.0001896	96	VM-shared	-3.72216
A028_virome_k141_99998	0.000189045	99.2	VM-shared	-3.72343
X015_virome_k141_284324	0.000186546	88.8	VM-shared	-3.72921
A058_virome_k141_134084	0.000184267	81.6	VM-shared	-3.73455
X038_virome_k141_30374	0.00018332	55.2	VM-shared	-3.73679
X069-1_virome_k141_3621	0.000183312	92	VM-shared	-3.73681
C033_virome_k141_6582	0.000182146	97.6	VM-shared	-3.73958
G009-3_virome_k141_36156	0.000180881	93.6	VM-shared	-3.74261
E030_virome_k141_49448	0.000176973	59.2	VM-shared	-3.75209
X028_virome_k141_13518	0.000176295	88	VM-shared	-3.75376
C021_virome_k141_2958	0.000175721	82.4	VM-shared	-3.75518
Y037_virome_k141_216801	0.000174573	49.6	VM-shared	-3.75802
X028_virome_k141_38729	0.000174032	97.6	VM-shared	-3.75937
A028_virome_k141_95590	0.00017225	100	VM-shared	-3.76384
B055_virome_k141_58114	0.000171435	96.8	VM-shared	-3.7659
B092_virome_k141_36367	0.000171038	85.6	VM-shared	-3.76691
C065-1_virome_k141_41518	0.000170241	96.8	VM-shared	-3.76894
B051_virome_k141_22086	0.000169994	89.6	VM-shared	-3.76957
B100-3_virome_k141_108844	0.000168527	99.2	VM-shared	-3.77333
Y034_virome_k141_31874	0.000166736	80	VM-shared	-3.77797
N041-1_virome_k141_203476	0.00016621	100	VM-shared	-3.77934
X069-2_virome_k141_3331	0.000166165	93.6	VM-shared	-3.77946
E020_virome_k141_125752	0.00016598	32	VM-shared	-3.77994
B050-2_virome_k141_49881_1	0.000165705	100	VM-shared	-3.78066
X008_virome_k141_69193	0.000165632	84.8	VM-shared	-3.78086
A061_virome_k141_190698	0.000163692	98.4	VM-shared	-3.78597
A069_virome_k141_106571	0.000163012	100	VM-shared	-3.78778
X052_virome_k141_95514	0.000162986	92.8	VM-shared	-3.78785
A057_virome_k141_224310	0.000156479	100	VM-shared	-3.80554
C061_virome_k141_338716	0.000156365	75.2	VM-shared	-3.80586
A038_virome_k141_48315	0.000154788	100	VM-shared	-3.81026
X038_virome_k141_74760	0.000154323	85.6	VM-shared	-3.81157
C086_virome_k141_104334	0.000152664	75.2	VM-shared	-3.81626
A038_virome_k141_104694	0.000151419	80.8	VM-shared	-3.81982
B010_virome_k141_19431	0.000150857	100	VM-shared	-3.82143
B092_virome_k141_32883	0.000150121	58.4	VM-shared	-3.82356
Y014-3_virome_k141_1109	0.000148326	100	VM-shared	-3.82878
B058_virome_k141_38851	0.000147709	99.2	VM-shared	-3.83059
D043_virome_k141_101145	0.000144363	64	VM-shared	-3.84054
B058_virome_k141_6485	0.000143369	69.6	VM-shared	-3.84354
A061_virome_k141_189070	0.000142891	100	VM-shared	-3.845
A044_virome_k141_194831	0.000140586	99.2	VM-shared	-3.85206
C021_virome_k141_33866	0.000140094	59.2	VM-shared	-3.85358
Y034_virome_k141_73582	0.000139351	78.4	VM-shared	-3.85589
Y014-3_virome_k141_72385	0.00013841	100	VM-shared	-3.85883
B100-2_virome_k141_80871	0.000136389	63.2	VM-shared	-3.86522
B005_virome_k141_158808	0.000134664	48	VM-shared	-3.87075
A065_virome_k141_314963	0.000132919	99.2	VM-shared	-3.87641
A017_virome_k141_50815	0.000132622	100	VM-shared	-3.87738
A042_virome_k141_421865	0.000130721	100	VM-shared	-3.88365
B026_virome_k141_13999	0.000127922	75.2	VM-shared	-3.89305
B050-2_virome_k141_67074	0.000127883	60	VM-shared	-3.89319
A079_virome_k141_31729	0.000126228	100	VM-shared	-3.89884
Y016_virome_k141_1305	0.000125288	100	VM-shared	-3.90209
X011_virome_k141_22739	0.000121983	98.4	VM-shared	-3.9137
G027_virome_k141_5458	0.00011843	100	VM-shared	-3.92654
B059_virome_k141_56007	0.000117613	99.2	VM-shared	-3.92954
B041_virome_k141_18314	0.000117084	45.6	VM-shared	-3.9315
X031_virome_k141_17702	0.000116251	38.4	VM-shared	-3.9346
E009_virome_k141_5681	0.000115729	100	VM-shared	-3.93656
C010_virome_k141_52315	0.000115496	78.4	VM-shared	-3.93743
A079_virome_k141_43542	0.000112714	60	VM-shared	-3.94802
C010_virome_k141_27236_1	0.000112613	99.2	VM-shared	-3.94841
B098_virome_k141_48618	0.000112376	61.6	VM-shared	-3.94933
Y018_virome_k141_17358	0.000112329	70.4	VM-shared	-3.94951
A071_virome_k141_833851	0.000111743	99.2	VM-shared	-3.95178
X034_virome_k141_46821	0.000111034	96	VM-shared	-3.95454
B051_virome_k141_53114	0.000110852	85.6	VM-shared	-3.95526
A124-3_virome_k141_41024	0.000110837	100	VM-shared	-3.95532
Y018_virome_k141_14191	0.000110771	99.2	VM-shared	-3.95557
E017-2_virome_k141_141205	0.000110344	68.8	VM-shared	-3.95725
Y034_virome_k141_18398	0.000110188	100	VM-shared	-3.95787
A053_virome_k141_70773	0.000109255	100	VM-shared	-3.96156
G009-3_virome_k141_34402	0.00010808	62.4	VM-shared	-3.96625
Y006_virome_k141_23160	0.000107128	96.8	VM-shared	-3.9701
B050-3_virome_k141_64879	0.000106276	81.6	VM-shared	-3.97356
E030_virome_k141_54965	0.000106027	63.2	VM-shared	-3.97458
B063_virome_k141_64738	0.000103752	98.4	VM-shared	-3.984
C065-3_virome_k141_58841	0.000103036	68	VM-shared	-3.98701
C045_virome_k141_60819	0.000102752	60.8	VM-shared	-3.98821
B035_virome_k141_389	0.000101432	99.2	VM-shared	-3.99383
Y006_virome_k141_32603	0.000100531	98.4	VM-shared	-3.9977
D016_virome_k141_60183	9.98015e-05	100	VM-shared	-4.00086
B051_virome_k141_21630	9.96343e-05	84	VM-shared	-4.00159
X034_virome_k141_4301	9.87756e-05	92.8	VM-shared	-4.00535
E020_virome_k141_126447	9.84271e-05	100	VM-shared	-4.00689
X052_virome_k141_80927	9.55986e-05	72	VM-shared	-4.01955
E009_virome_k141_56289	9.37267e-05	98.4	VM-shared	-4.02814
B063_virome_k141_4265	9.31326e-05	72.8	VM-shared	-4.0309
D010_virome_k141_83055	9.24383e-05	96	VM-shared	-4.03415
A069_virome_k141_28790	9.08434e-05	97.6	VM-shared	-4.04171
B041_virome_k141_9917	9.05891e-05	72.8	VM-shared	-4.04292
Y034_virome_k141_10620	9.03811e-05	100	VM-shared	-4.04392
A010_virome_k141_51780	9.03716e-05	100	VM-shared	-4.04397
A023_virome_k141_98875	9.03109e-05	99.2	VM-shared	-4.04426
A069_virome_k141_22809	8.92835e-05	100	VM-shared	-4.04923
B059_virome_k141_69612	8.88871e-05	42.4	VM-shared	-4.05116
X008_virome_k141_149024	8.87549e-05	28	VM-shared	-4.05181
B035_virome_k141_33816	8.8491e-05	95.2	VM-shared	-4.0531
A061_virome_k141_181416	8.78957e-05	96.8	VM-shared	-4.05603
A061_virome_k141_114559	8.77934e-05	100	VM-shared	-4.05654
A103_virome_k141_49170	8.74548e-05	96.8	VM-shared	-4.05822
A067_virome_k141_36061	8.72968e-05	96	VM-shared	-4.059
B059_virome_k141_82177	8.66838e-05	22.4	VM-shared	-4.06206
Y028_virome_k141_87641	8.61693e-05	80	VM-shared	-4.06465
Y034_virome_k141_79068	8.43397e-05	68.8	VM-shared	-4.07397
A044_virome_k141_202876	8.38784e-05	25.6	VM-shared	-4.07635
A064_virome_k141_280832	8.32465e-05	97.6	VM-shared	-4.07963
A023_virome_k141_33368	8.30815e-05	100	VM-shared	-4.0805
A094_virome_k141_85587	8.29853e-05	79.2	VM-shared	-4.081
C005_virome_k141_48587_1	8.22913e-05	100	VM-shared	-4.08465
Y007_virome_k141_570306	8.18843e-05	97.6	VM-shared	-4.0868
A069_virome_k141_25479	8.1233e-05	100	VM-shared	-4.09027
X031_virome_k141_42201	8.06546e-05	72.8	VM-shared	-4.09337
A038-1_virome_k141_88158	7.85227e-05	93.6	VM-shared	-4.105
A058_virome_k141_25351	7.83998e-05	97.6	VM-shared	-4.10569
D043_virome_k141_32947	7.77085e-05	46.4	VM-shared	-4.10953
X007_virome_k141_11055	7.73927e-05	84	VM-shared	-4.1113
A079_virome_k141_25024	7.68764e-05	25.6	VM-shared	-4.11421
A060_virome_k141_516911	7.63588e-05	57.6	VM-shared	-4.11714
X069-1_virome_k141_4202	7.55738e-05	76	VM-shared	-4.12163
B100-2_virome_k141_17874	7.51357e-05	81.6	VM-shared	-4.12415
A065_virome_k141_90254	7.50501e-05	100	VM-shared	-4.12465
D026_virome_k141_71304	7.46454e-05	89.6	VM-shared	-4.127
A079_virome_k141_33635	7.4287e-05	29.6	VM-shared	-4.12909
A038-1_virome_k141_10455	7.30342e-05	95.2	VM-shared	-4.13647
B053_virome_k141_43187	7.27013e-05	100	VM-shared	-4.13846
Y028_virome_k141_107106	7.24791e-05	92	VM-shared	-4.13979
Y003_virome_k141_78300	7.19147e-05	74.4	VM-shared	-4.14318
D026_virome_k141_91466	7.18985e-05	84	VM-shared	-4.14328
Y006_virome_k141_75208	7.09101e-05	82.4	VM-shared	-4.14929
B051_virome_k141_116978	7.05301e-05	74.4	VM-shared	-4.15163
C010_virome_k141_16072	6.95038e-05	69.6	VM-shared	-4.15799
X044_virome_k141_26878	6.93251e-05	67.2	VM-shared	-4.15911
Y030_virome_k141_79266	6.89553e-05	80	VM-shared	-4.16143
X059_virome_k141_49012	6.80411e-05	84.8	VM-shared	-4.16723
A028_virome_k141_95354	6.76905e-05	71.2	VM-shared	-4.16947
A038-1_virome_k141_89571	6.76646e-05	49.6	VM-shared	-4.16964
X049_virome_k141_9320	6.70651e-05	28	VM-shared	-4.1735
E030_virome_k141_33029	6.63962e-05	78.4	VM-shared	-4.17786
X007_virome_k141_18322	6.63471e-05	36	VM-shared	-4.17818
B005_virome_k141_51931	6.53277e-05	69.6	VM-shared	-4.1849
A057_virome_k141_72916	6.52217e-05	32.8	VM-shared	-4.18561
A064_virome_k141_205616	6.48625e-05	100	VM-shared	-4.18801
B050-3_virome_k141_821	6.32722e-05	83.2	VM-shared	-4.19879
Y016_virome_k141_158994	6.29704e-05	82.4	VM-shared	-4.20086
A060_virome_k141_697539	6.18283e-05	35.2	VM-shared	-4.20881
A058_virome_k141_139981	6.15964e-05	100	VM-shared	-4.21044
X065_virome_k141_2199	6.08806e-05	54.4	VM-shared	-4.21552
C086_virome_k141_98572	6.07084e-05	55.2	VM-shared	-4.21675
A058_virome_k141_117337	6.03584e-05	32	VM-shared	-4.21926
A044_virome_k141_127557	5.94287e-05	99.2	VM-shared	-4.226
B042_virome_k141_59638	5.85958e-05	72.8	VM-shared	-4.23213
Y030_virome_k141_14296	5.76274e-05	30.4	VM-shared	-4.23937
A053_virome_k141_155295	5.73315e-05	35.2	VM-shared	-4.24161
X028_virome_k141_36417	5.73061e-05	92.8	VM-shared	-4.2418
A057_virome_k141_393	5.67161e-05	94.4	VM-shared	-4.24629
C010_virome_k141_17644	5.65644e-05	100	VM-shared	-4.24746
B010_virome_k141_73081	5.64128e-05	95.2	VM-shared	-4.24862
X065_virome_k141_36478	5.51284e-05	83.2	VM-shared	-4.25862
B041_virome_k141_74875	5.46806e-05	84.8	VM-shared	-4.26217
B035_virome_k141_38601	5.4439e-05	83.2	VM-shared	-4.26409
B050-3_virome_k141_33703	5.42574e-05	98.4	VM-shared	-4.26554
Y014-1_virome_k141_117787	5.38151e-05	96.8	VM-shared	-4.2691
Y028_virome_k141_54091	5.34932e-05	69.6	VM-shared	-4.2717
D026_virome_k141_96484	5.34833e-05	99.2	VM-shared	-4.27178
Y014-3_virome_k141_47856	5.34167e-05	73.6	VM-shared	-4.27232
A052_virome_k141_184772	5.31153e-05	41.6	VM-shared	-4.27478
A071_virome_k141_590050	5.27191e-05	85.6	VM-shared	-4.27803
A060_virome_k141_244560	5.21929e-05	76	VM-shared	-4.28239
B047_virome_k141_62654	5.20708e-05	68.8	VM-shared	-4.28341
E020_virome_k141_15698	5.19568e-05	98.4	VM-shared	-4.28436
Y033_virome_k141_218478	5.17107e-05	89.6	VM-shared	-4.28642
C045_virome_k141_12236	5.16801e-05	36.8	VM-shared	-4.28668
Y014-2_virome_k141_24069	5.14472e-05	62.4	VM-shared	-4.28864
A058_virome_k141_10331	5.13423e-05	88	VM-shared	-4.28952
B005_virome_k141_173485	5.12106e-05	65.6	VM-shared	-4.29064
A020_virome_k141_43361	5.11833e-05	99.2	VM-shared	-4.29087
X011_virome_k141_46825	5.11215e-05	100	VM-shared	-4.2914
A065_virome_k141_250937	5.10568e-05	63.2	VM-shared	-4.29195
A057_virome_k141_115267	5.04862e-05	100	VM-shared	-4.29683
X024_virome_k141_60605	5.00281e-05	57.6	VM-shared	-4.30079
A038-2_virome_k141_124656	4.91219e-05	76	VM-shared	-4.30872
B051_virome_k141_27741	4.91138e-05	96.8	VM-shared	-4.3088
B053_virome_k141_51706	4.90164e-05	100	VM-shared	-4.30966
A058_virome_k141_18822	4.86519e-05	79.2	VM-shared	-4.3129
Y014-2_virome_k141_74381	4.83259e-05	96.8	VM-shared	-4.31582
B059_virome_k141_106132	4.82008e-05	80	VM-shared	-4.31695
A069_virome_k141_98463	4.81645e-05	98.4	VM-shared	-4.31727
Y033_virome_k141_193593	4.80663e-05	100	VM-shared	-4.31816
D072_virome_k141_114854	4.79167e-05	96.8	VM-shared	-4.31951
E020_virome_k141_83595	4.72173e-05	88.8	VM-shared	-4.3259
X024_virome_k141_57655	4.72108e-05	85.6	VM-shared	-4.32596
B059_virome_k141_13108	4.70403e-05	80.8	VM-shared	-4.32753
Y031_virome_k141_227540	4.69547e-05	99.2	VM-shared	-4.32832
Y031_virome_k141_137594	4.67974e-05	97.6	VM-shared	-4.32978
C027_virome_k141_29372	4.67762e-05	65.6	VM-shared	-4.32998
X038_virome_k141_70564	4.66132e-05	67.2	VM-shared	-4.33149
X038_virome_k141_48206	4.65685e-05	75.2	VM-shared	-4.33191
G027_virome_k141_39515	4.64913e-05	51.2	VM-shared	-4.33263
A039_virome_k141_29245	4.61705e-05	63.2	VM-shared	-4.33564
X028_virome_k141_2506	4.5797e-05	74.4	VM-shared	-4.33916
A064_virome_k141_68113	4.57181e-05	69.6	VM-shared	-4.33991
Y030_virome_k141_126239	4.54501e-05	68.8	VM-shared	-4.34247
D016_virome_k141_12218	4.4934e-05	49.6	VM-shared	-4.34742
Y037_virome_k141_114197	4.49229e-05	48	VM-shared	-4.34753
A079_virome_k141_33223	4.4805e-05	52	VM-shared	-4.34867
D072_virome_k141_118195	4.39483e-05	32	VM-shared	-4.35706
Y014-2_virome_k141_99757	4.37974e-05	66.4	VM-shared	-4.35855
Y014-2_virome_k141_59541	4.3073e-05	96.8	VM-shared	-4.36579
B092_virome_k141_32980	4.30046e-05	76.8	VM-shared	-4.36649
A063_virome_k141_106409	4.27273e-05	34.4	VM-shared	-4.36929
X027_virome_k141_54935	4.23499e-05	59.2	VM-shared	-4.37315
C021_virome_k141_5439	4.17667e-05	56	VM-shared	-4.37917
A020_virome_k141_1807	4.1599e-05	76	VM-shared	-4.38092
Y012_virome_k141_21754	4.14158e-05	72	VM-shared	-4.38283
A124-2_virome_k141_63738	4.07022e-05	94.4	VM-shared	-4.39038
X027_virome_k141_52372	4.02101e-05	87.2	VM-shared	-4.39566
X052_virome_k141_35760	3.98774e-05	85.6	VM-shared	-4.39927
C027_virome_k141_4834	3.96345e-05	76.8	VM-shared	-4.40193
B053_virome_k141_67303	3.92918e-05	96	VM-shared	-4.4057
A063_virome_k141_21202	3.91132e-05	60.8	VM-shared	-4.40768
D026_virome_k141_27042	3.90884e-05	62.4	VM-shared	-4.40795
B058_virome_k141_19167	3.83844e-05	42.4	VM-shared	-4.41585
D010_virome_k141_25183	3.81844e-05	100	VM-shared	-4.41811
A039_virome_k141_1320	3.79579e-05	69.6	VM-shared	-4.4207
C086_virome_k141_34179	3.77853e-05	84	VM-shared	-4.42268
A064_virome_k141_123232	3.77376e-05	29.6	VM-shared	-4.42323
D068_virome_k141_2755_1	3.77225e-05	9.6	VM-shared	-4.4234
A053_virome_k141_202739	3.75938e-05	77.6	VM-shared	-4.42488
B055_virome_k141_36708	3.66958e-05	79.2	VM-shared	-4.43538
A010_virome_k141_152062	3.66601e-05	95.2	VM-shared	-4.43581
G027_virome_k141_46592_1	3.66441e-05	82.4	VM-shared	-4.436
A067_virome_k141_34762	3.655e-05	72	VM-shared	-4.43711
B059_virome_k141_95337	3.64449e-05	83.2	VM-shared	-4.43836
A103_virome_k141_672	3.64125e-05	90.4	VM-shared	-4.43875
X008_virome_k141_110630	3.62346e-05	76.8	VM-shared	-4.44088
B030_virome_k141_91060	3.6117e-05	83.2	VM-shared	-4.44229
X065_virome_k141_33853	3.59438e-05	85.6	VM-shared	-4.44438
X007_virome_k141_6813	3.58995e-05	68.8	VM-shared	-4.44491
X069-3_virome_k141_28394	3.54912e-05	28	VM-shared	-4.44988
A058_virome_k141_76097	3.53784e-05	100	VM-shared	-4.45126
Y006_virome_k141_71032	3.51037e-05	51.2	VM-shared	-4.45465
B026_virome_k141_64745	3.50635e-05	100	VM-shared	-4.45514
Y033_virome_k141_85557	3.44209e-05	20	VM-shared	-4.46318
D010_virome_k141_75940	3.38544e-05	69.6	VM-shared	-4.47038
X027_virome_k141_45923	3.37799e-05	59.2	VM-shared	-4.47134
A089_virome_k141_175932	3.26822e-05	31.2	VM-shared	-4.48569
X069-3_virome_k141_32979	3.24308e-05	75.2	VM-shared	-4.48904
B050-1_virome_k141_44548	3.24018e-05	59.2	VM-shared	-4.48943
N041-3_virome_k141_34790	3.23731e-05	96.8	VM-shared	-4.48982
A038-2_virome_k141_48257	3.22872e-05	98.4	VM-shared	-4.49097
C010_virome_k141_34535	3.19808e-05	65.6	VM-shared	-4.49511
B026_virome_k141_37748	3.1611e-05	43.2	VM-shared	-4.50016
X069-2_virome_k141_16306	3.15421e-05	96	VM-shared	-4.50111
A065_virome_k141_173887	3.11103e-05	64.8	VM-shared	-4.5071
A057_virome_k141_223945	3.05894e-05	56.8	VM-shared	-4.51443
D072_virome_k141_68301	3.03964e-05	24.8	VM-shared	-4.51718
X028_virome_k141_10343	3.03327e-05	76.8	VM-shared	-4.51809
X069-2_virome_k141_51669	3.02881e-05	78.4	VM-shared	-4.51873
A023_virome_k141_44557	3.01309e-05	86.4	VM-shared	-4.52099
A010_virome_k141_87836	3.00741e-05	59.2	VM-shared	-4.52181
D068_virome_k141_35622	3.00206e-05	85.6	VM-shared	-4.52258
Y002_virome_k141_257993	2.97794e-05	62.4	VM-shared	-4.52608
Y014-1_virome_k141_88962	2.97777e-05	62.4	VM-shared	-4.52611
A103_virome_k141_63802	2.92415e-05	80.8	VM-shared	-4.534
A058_virome_k141_75754	2.89484e-05	97.6	VM-shared	-4.53838
A065_virome_k141_296595	2.87844e-05	88	VM-shared	-4.54084
C012_virome_k141_139034	2.85932e-05	40	VM-shared	-4.54374
B026_virome_k141_93151	2.83641e-05	44	VM-shared	-4.54723
X052_virome_k141_21093_1	2.8146e-05	63.2	VM-shared	-4.55058
Y018_virome_k141_188732	2.79858e-05	69.6	VM-shared	-4.55306
A079_virome_k141_23606	2.77801e-05	92	VM-shared	-4.55627
A089_virome_k141_174846	2.75429e-05	57.6	VM-shared	-4.55999
D010_virome_k141_34129	2.75369e-05	99.2	VM-shared	-4.56008
A089_virome_k141_153401	2.73334e-05	97.6	VM-shared	-4.56331
Y002_virome_k141_150001	2.72981e-05	59.2	VM-shared	-4.56387
Y006_virome_k141_60332	2.7005e-05	67.2	VM-shared	-4.56856
C021_virome_k141_45003	2.6905e-05	41.6	VM-shared	-4.57017
A069_virome_k141_58705	2.68373e-05	56	VM-shared	-4.57126
A057_virome_k141_273848	2.68247e-05	70.4	VM-shared	-4.57147
X028_virome_k141_7536	2.63971e-05	41.6	VM-shared	-4.57844
Y002_virome_k141_147851	2.63192e-05	42.4	VM-shared	-4.57973
C056_virome_k141_84790	2.59391e-05	57.6	VM-shared	-4.58605
B053_virome_k141_72189	2.57527e-05	96.8	VM-shared	-4.58918
Y012_virome_k141_42574	2.57037e-05	92.8	VM-shared	-4.59
A069_virome_k141_9818	2.56501e-05	36.8	VM-shared	-4.59091
A079_virome_k141_38610	2.5182e-05	90.4	VM-shared	-4.59891
X052_virome_k141_57475	2.44838e-05	67.2	VM-shared	-4.61112
E030_virome_k141_2867	2.41564e-05	75.2	VM-shared	-4.61697
A064_virome_k141_253001	2.37881e-05	85.6	VM-shared	-4.62364
Y034_virome_k141_33358	2.37664e-05	49.6	VM-shared	-4.62404
Y033_virome_k141_9893	2.37076e-05	83.2	VM-shared	-4.62511
A039_virome_k141_209691	2.36779e-05	48	VM-shared	-4.62566
A052_virome_k141_110719	2.33954e-05	32	VM-shared	-4.63087
Y016_virome_k141_62336	2.33607e-05	80.8	VM-shared	-4.63151
A089_virome_k141_84357	2.33539e-05	32	VM-shared	-4.63164
A023_virome_k141_58289_1	2.30237e-05	32.8	VM-shared	-4.63782
A079_virome_k141_46315	2.29542e-05	92.8	VM-shared	-4.63914
B026_virome_k141_35151	2.2921e-05	77.6	VM-shared	-4.63977
B063_virome_k141_81530	2.28776e-05	44.8	VM-shared	-4.64059
X069-2_virome_k141_53368	2.28012e-05	80.8	VM-shared	-4.64204
C045_virome_k141_29534	2.27593e-05	46.4	VM-shared	-4.64284
D043_virome_k141_112882	2.27542e-05	76.8	VM-shared	-4.64294
X034_virome_k141_27700	2.24862e-05	78.4	VM-shared	-4.64808
A067_virome_k141_3793	2.22935e-05	92	VM-shared	-4.65182
Y014-2_virome_k141_69431	2.20325e-05	76	VM-shared	-4.65694
D072_virome_k141_112379	2.1716e-05	30.4	VM-shared	-4.66322
B092_virome_k141_22498	2.10566e-05	79.2	VM-shared	-4.67661
Y030_virome_k141_137006	2.07342e-05	74.4	VM-shared	-4.68331
Y021_virome_k141_119918	2.03643e-05	85.6	VM-shared	-4.69113
Y033_virome_k141_87140	2.03495e-05	46.4	VM-shared	-4.69145
B041_virome_k141_77361	2.03352e-05	90.4	VM-shared	-4.69175
A067_virome_k141_24791	2.03142e-05	80.8	VM-shared	-4.6922
B059_virome_k141_63186	2.02714e-05	72	VM-shared	-4.69312
A028_virome_k141_21973	1.9957e-05	68.8	VM-shared	-4.6999
B055_virome_k141_69197	1.99366e-05	87.2	VM-shared	-4.70035
B050-2_virome_k141_42085	1.993e-05	56.8	VM-shared	-4.70049
Y007_virome_k141_427354	1.98355e-05	96.8	VM-shared	-4.70256
B050-3_virome_k141_7895	1.95044e-05	42.4	VM-shared	-4.70987
A058_virome_k141_41279	1.92684e-05	52.8	VM-shared	-4.71515
A063_virome_k141_38463	1.90526e-05	57.6	VM-shared	-4.72005
C010_virome_k141_19515	1.88894e-05	84	VM-shared	-4.72378
X034_virome_k141_9883	1.88691e-05	86.4	VM-shared	-4.72425
B051_virome_k141_85480	1.88397e-05	70.4	VM-shared	-4.72493
A028_virome_k141_67255	1.85526e-05	21.6	VM-shared	-4.7316
A023_virome_k141_11444	1.83822e-05	72.8	VM-shared	-4.7356
B050-3_virome_k141_74999	1.83772e-05	56.8	VM-shared	-4.73572
X011_virome_k141_27080	1.83437e-05	81.6	VM-shared	-4.73651
B051_virome_k141_57634	1.80859e-05	66.4	VM-shared	-4.74266
Y036_virome_k141_28179	1.79636e-05	52.8	VM-shared	-4.74561
C010_virome_k141_34662	1.79535e-05	44.8	VM-shared	-4.74585
D043_virome_k141_51916_1	1.7808e-05	16.8	VM-shared	-4.74938
A089_virome_k141_145295	1.779e-05	33.6	VM-shared	-4.74982
X069-2_virome_k141_1410	1.7724e-05	67.2	VM-shared	-4.75144
A058_virome_k141_125104	1.76686e-05	45.6	VM-shared	-4.7528
B055_virome_k141_87185	1.76328e-05	84	VM-shared	-4.75368
X051_virome_k141_38157	1.75654e-05	75.2	VM-shared	-4.75534
A124-3_virome_k141_59164	1.74456e-05	88.8	VM-shared	-4.75831
A039_virome_k141_35292	1.7376e-05	68.8	VM-shared	-4.76005
B059_virome_k141_89343	1.70681e-05	83.2	VM-shared	-4.76781
A057_virome_k141_165264	1.70254e-05	46.4	VM-shared	-4.7689
X044_virome_k141_32879	1.69882e-05	76	VM-shared	-4.76985
B100-1_virome_k141_36067	1.69332e-05	84.8	VM-shared	-4.77126
C027_virome_k141_55719	1.69151e-05	81.6	VM-shared	-4.77173
A052_virome_k141_270206	1.68897e-05	56.8	VM-shared	-4.77238
A069_virome_k141_1193	1.685e-05	65.6	VM-shared	-4.7734
D026_virome_k141_42749	1.66699e-05	44.8	VM-shared	-4.77807
A038-1_virome_k141_55262	1.62966e-05	48	VM-shared	-4.7879
X031_virome_k141_45811	1.60467e-05	27.2	VM-shared	-4.79461
X049_virome_k141_17913	1.57931e-05	50.4	VM-shared	-4.80153
B026_virome_k141_85656	1.54584e-05	65.6	VM-shared	-4.81084
X007_virome_k141_1104	1.53622e-05	83.2	VM-shared	-4.81355
A103_virome_k141_33360	1.52591e-05	88	VM-shared	-4.81647
Y033_virome_k141_143713	1.52283e-05	81.6	VM-shared	-4.81735
A069_virome_k141_91844	1.51828e-05	71.2	VM-shared	-4.81865
D063_virome_k141_54940	1.50826e-05	40.8	VM-shared	-4.82152
C086_virome_k141_78586	1.49029e-05	34.4	VM-shared	-4.82673
X028_virome_k141_39442	1.46459e-05	64	VM-shared	-4.83428
D026_virome_k141_108474	1.44431e-05	99.2	VM-shared	-4.84034
B051_virome_k141_85027	1.44362e-05	88.8	VM-shared	-4.84055
C021_virome_k141_14390	1.43426e-05	38.4	VM-shared	-4.84337
Y003_virome_k141_29096	1.4209e-05	25.6	VM-shared	-4.84744
B078_virome_k141_50466	1.4145e-05	53.6	VM-shared	-4.8494
C027_virome_k141_34750_1	1.40876e-05	87.2	VM-shared	-4.85116
A061_virome_k141_24945	1.39607e-05	94.4	VM-shared	-4.85509
C065-3_virome_k141_61955	1.39442e-05	46.4	VM-shared	-4.85561
B053_virome_k141_9713	1.38576e-05	63.2	VM-shared	-4.85831
B050-3_virome_k141_4501	1.37944e-05	36	VM-shared	-4.8603
X065_virome_k141_30177	1.37185e-05	72	VM-shared	-4.86269
B071_virome_k141_182139	1.36067e-05	35.2	VM-shared	-4.86625
X051_virome_k141_12873	1.3523e-05	47.2	VM-shared	-4.86893
C086_virome_k141_132916	1.34174e-05	51.2	VM-shared	-4.87233
A058_virome_k141_37449	1.34133e-05	42.4	VM-shared	-4.87246
Y012_virome_k141_48842	1.33491e-05	59.2	VM-shared	-4.87455
Y036_virome_k141_53764	1.32885e-05	75.2	VM-shared	-4.87652
X069-2_virome_k141_6638	1.32014e-05	85.6	VM-shared	-4.87938
A053_virome_k141_10091	1.3187e-05	84	VM-shared	-4.87985
B047_virome_k141_31087	1.31738e-05	78.4	VM-shared	-4.88029
D016_virome_k141_88200	1.31722e-05	52.8	VM-shared	-4.88034
Y034_virome_k141_70139	1.30032e-05	59.2	VM-shared	-4.88595
C010_virome_k141_51005	1.27136e-05	51.2	VM-shared	-4.89573
X069-3_virome_k141_30024	1.27122e-05	64.8	VM-shared	-4.89578
A124-3_virome_k141_70646	1.26961e-05	50.4	VM-shared	-4.89633
A010_virome_k141_124772	1.26026e-05	17.6	VM-shared	-4.89954
X052_virome_k141_89707	1.24899e-05	62.4	VM-shared	-4.90344
Y033_virome_k141_58483	1.23549e-05	20.8	VM-shared	-4.90816
A124-2_virome_k141_68978	1.22873e-05	57.6	VM-shared	-4.91054
A058_virome_k141_91828	1.21182e-05	13.6	VM-shared	-4.91656
B026_virome_k141_31335	1.17962e-05	63.2	VM-shared	-4.92826
C033_virome_k141_60503	1.17956e-05	42.4	VM-shared	-4.92828
Y028_virome_k141_75965	1.15431e-05	22.4	VM-shared	-4.93768
A058_virome_k141_92442	1.13707e-05	21.6	VM-shared	-4.94421
X034_virome_k141_11973	1.13155e-05	36	VM-shared	-4.94633
B026_virome_k141_27838	1.12434e-05	44.8	VM-shared	-4.9491
B041_virome_k141_97673	1.1228e-05	45.6	VM-shared	-4.9497
X028_virome_k141_68253	1.1184e-05	29.6	VM-shared	-4.9514
B092_virome_k141_42031	1.10985e-05	65.6	VM-shared	-4.95474
X049_virome_k141_31792	1.10958e-05	47.2	VM-shared	-4.95484
N041-3_virome_k141_103559	1.09796e-05	36	VM-shared	-4.95941
B051_virome_k141_66217	1.07758e-05	39.2	VM-shared	-4.96755
A028_virome_k141_39313	1.07454e-05	35.2	VM-shared	-4.96878
B059_virome_k141_54000	1.06847e-05	80	VM-shared	-4.97124
A079_virome_k141_33428	1.05844e-05	85.6	VM-shared	-4.97533
B100-1_virome_k141_55940	1.04364e-05	75.2	VM-shared	-4.98145
X007_virome_k141_51383	1.03716e-05	48	VM-shared	-4.98415
A079_virome_k141_49762	1.03658e-05	48	VM-shared	-4.9844
D068_virome_k141_96768	1.02632e-05	67.2	VM-shared	-4.98872
C012_virome_k141_118842	1.02434e-05	67.2	VM-shared	-4.98956
C010_virome_k141_43179_1	9.90998e-06	20.8	VM-shared	-5.00393
A058_virome_k141_64173	9.81487e-06	59.2	VM-shared	-5.00812
A053_virome_k141_186427	9.74575e-06	18.4	VM-shared	-5.01118
A065_virome_k141_292825	9.73792e-06	9.6	VM-shared	-5.01153
B051_virome_k141_126317	9.59322e-06	48.8	VM-shared	-5.01804
A103_virome_k141_59113	9.58079e-06	36.8	VM-shared	-5.0186
B055_virome_k141_78944	9.50897e-06	67.2	VM-shared	-5.02187
X052_virome_k141_15303	9.42721e-06	20.8	VM-shared	-5.02562
A069_virome_k141_64458	9.32263e-06	66.4	VM-shared	-5.03046
A064_virome_k141_277293	9.29134e-06	77.6	VM-shared	-5.03192
B050-3_virome_k141_57335	9.11443e-06	51.2	VM-shared	-5.04027
A039_virome_k141_129272	9.01965e-06	42.4	VM-shared	-5.04481
C065-3_virome_k141_47505	8.91825e-06	72.8	VM-shared	-5.04972
A038-1_virome_k141_22566	8.90662e-06	35.2	VM-shared	-5.05029
Y021_virome_k141_25941	8.82889e-06	64.8	VM-shared	-5.05409
A028_virome_k141_92531	8.71444e-06	61.6	VM-shared	-5.05976
D043_virome_k141_110821	8.63789e-06	32.8	VM-shared	-5.06359
A064_virome_k141_69788	8.63112e-06	88	VM-shared	-5.06393
E030_virome_k141_53243	8.57992e-06	49.6	VM-shared	-5.06652
A020_virome_k141_65751	8.57571e-06	39.2	VM-shared	-5.06673
A069_virome_k141_64613	8.52596e-06	34.4	VM-shared	-5.06926
A028_virome_k141_101255	8.51655e-06	62.4	VM-shared	-5.06974
A124-1_virome_k141_34798	8.4643e-06	80.8	VM-shared	-5.07241
A067_virome_k141_47103	8.22178e-06	54.4	VM-shared	-5.08503
Y012_virome_k141_34055	8.19597e-06	39.2	VM-shared	-5.0864
D016_virome_k141_33081	8.1487e-06	53.6	VM-shared	-5.08891
X069-3_virome_k141_33618	8.01378e-06	33.6	VM-shared	-5.09616
A089_virome_k141_143819	8.00809e-06	20	VM-shared	-5.09647
A083_virome_k141_49114	7.96411e-06	15.2	VM-shared	-5.09886
B042_virome_k141_19827	7.90605e-06	28	VM-shared	-5.10204
X069-2_virome_k141_18879	7.70906e-06	41.6	VM-shared	-5.113
Y007_virome_k141_184501	7.63834e-06	37.6	VM-shared	-5.117
A124-3_virome_k141_34917	7.54219e-06	59.2	VM-shared	-5.1225
A067_virome_k141_64045	7.50047e-06	18.4	VM-shared	-5.12491
X028_virome_k141_1298	7.49621e-06	54.4	VM-shared	-5.12516
X059_virome_k141_21262	7.49541e-06	18.4	VM-shared	-5.1252
A079_virome_k141_38070	7.26725e-06	85.6	VM-shared	-5.13863
Y014-3_virome_k141_43159	7.1831e-06	59.2	VM-shared	-5.14369
D043_virome_k141_35989	7.08152e-06	3.2	VM-shared	-5.14987
D026_virome_k141_15050	7.06598e-06	68	VM-shared	-5.15083
Y034_virome_k141_119421	7.03062e-06	48	VM-shared	-5.15301
A057_virome_k141_297747	7.0177e-06	55.2	VM-shared	-5.15381
C045_virome_k141_28436	7.00303e-06	59.2	VM-shared	-5.15471
Y016_virome_k141_160169	6.9791e-06	40	VM-shared	-5.1562
A067_virome_k141_52969	6.94146e-06	73.6	VM-shared	-5.15855
X028_virome_k141_35691	6.90769e-06	59.2	VM-shared	-5.16067
A010_virome_k141_221665	6.84332e-06	24.8	VM-shared	-5.16473
Y038_virome_k141_77635	6.7344e-06	36	VM-shared	-5.1717
D072_virome_k141_91522	6.68562e-06	32.8	VM-shared	-5.17486
A064_virome_k141_201570	6.66045e-06	20.8	VM-shared	-5.1765
A067_virome_k141_22806	6.56011e-06	63.2	VM-shared	-5.18309
A124-2_virome_k141_12390	6.55284e-06	65.6	VM-shared	-5.18357
A052_virome_k141_81170	6.53193e-06	68.8	VM-shared	-5.18496
A028_virome_k141_76020	6.43545e-06	8	VM-shared	-5.19142
A067_virome_k141_60203	6.434e-06	20	VM-shared	-5.19152
A039_virome_k141_99343	6.37697e-06	24.8	VM-shared	-5.19539
A020_virome_k141_989	6.28953e-06	29.6	VM-shared	-5.20138
A124-1_virome_k141_55496	6.23873e-06	34.4	VM-shared	-5.2049
A064_virome_k141_281847	6.12928e-06	34.4	VM-shared	-5.21259
B059_virome_k141_50098	6.09149e-06	61.6	VM-shared	-5.21528
A058_virome_k141_133829	6.0862e-06	27.2	VM-shared	-5.21565
C033_virome_k141_99867	6.03081e-06	30.4	VM-shared	-5.21962
A069_virome_k141_29009	6.02285e-06	58.4	VM-shared	-5.2202
X034_virome_k141_45813	6.01833e-06	12.8	VM-shared	-5.22052
B059_virome_k141_1532	5.9416e-06	20	VM-shared	-5.2261
A052_virome_k141_239123	5.91258e-06	24.8	VM-shared	-5.22822
B071_virome_k141_147278	5.89225e-06	20	VM-shared	-5.22972
X052_virome_k141_82098	5.85822e-06	58.4	VM-shared	-5.23223
X028_virome_k141_7290	5.79537e-06	16.8	VM-shared	-5.23692
E009_virome_k141_85019	5.78994e-06	20.8	VM-shared	-5.23733
X052_virome_k141_31446	5.75506e-06	32	VM-shared	-5.23995
Y007_virome_k141_413575	5.72265e-06	14.4	VM-shared	-5.2424
A069_virome_k141_87019	5.70233e-06	3.2	VM-shared	-5.24395
X052_virome_k141_97232	5.68086e-06	40	VM-shared	-5.24559
B005_virome_k141_178446	5.66568e-06	24.8	VM-shared	-5.24675
Y007_virome_k141_380196	5.61502e-06	18.4	VM-shared	-5.25065
X027_virome_k141_56111	5.56983e-06	21.6	VM-shared	-5.25416
D016_virome_k141_30225	5.56567e-06	79.2	VM-shared	-5.25448
A010_virome_k141_188116	5.56056e-06	6.4	VM-shared	-5.25488
B050-1_virome_k141_35133	5.54857e-06	44	VM-shared	-5.25582
A038-1_virome_k141_69082	5.53062e-06	36.8	VM-shared	-5.25723
Y014-3_virome_k141_777	5.52532e-06	16.8	VM-shared	-5.25764
C021_virome_k141_9724	5.48515e-06	43.2	VM-shared	-5.26081
A053_virome_k141_205718	5.40737e-06	12	VM-shared	-5.26701
B059_virome_k141_76237	5.34875e-06	60	VM-shared	-5.27175
B005_virome_k141_208595	5.3205e-06	24	VM-shared	-5.27405
Y003_virome_k141_91212	5.30964e-06	29.6	VM-shared	-5.27493
D010_virome_k141_42304	5.3037e-06	19.2	VM-shared	-5.27542
D043_virome_k141_12236	5.3005e-06	28.8	VM-shared	-5.27568
A057_virome_k141_175328	5.16712e-06	65.6	VM-shared	-5.28675
A065_virome_k141_369741	5.101e-06	9.6	VM-shared	-5.29234
Y030_virome_k141_66859	5.04511e-06	71.2	VM-shared	-5.29713
E020_virome_k141_120911	4.95135e-06	15.2	VM-shared	-5.30528
A028_virome_k141_39005	4.9442e-06	33.6	VM-shared	-5.3059
Y025_virome_k141_41424	4.94242e-06	28	VM-shared	-5.30606
A063_virome_k141_67123	4.84723e-06	41.6	VM-shared	-5.31451
B050-1_virome_k141_29107	4.83445e-06	40.8	VM-shared	-5.31565
X051_virome_k141_30702	4.72373e-06	40.8	VM-shared	-5.32571
A094_virome_k141_6116	4.65003e-06	30.4	VM-shared	-5.33254
X052_virome_k141_88034	4.63078e-06	33.6	VM-shared	-5.33435
X051_virome_k141_37134	4.59389e-06	50.4	VM-shared	-5.33782
C010_virome_k141_33472	4.55237e-06	60.8	VM-shared	-5.34176
Y014-3_virome_k141_26008	4.5346e-06	60	VM-shared	-5.34346
A038_virome_k141_30139	4.49373e-06	16	VM-shared	-5.34739
A079_virome_k141_18060	4.43148e-06	48	VM-shared	-5.35345
B053_virome_k141_26982	4.42253e-06	14.4	VM-shared	-5.35433
A063_virome_k141_69524	4.38544e-06	12	VM-shared	-5.35799
C061_virome_k141_483543	4.35814e-06	70.4	VM-shared	-5.3607
A039_virome_k141_48907	4.32343e-06	50.4	VM-shared	-5.36417
A065_virome_k141_183035	4.32226e-06	48	VM-shared	-5.36429
C021_virome_k141_43630	4.26251e-06	40.8	VM-shared	-5.37033
D010_virome_k141_23605	4.21892e-06	31.2	VM-shared	-5.3748
Y012_virome_k141_7891	4.20842e-06	57.6	VM-shared	-5.37588
A039_virome_k141_193289	4.20604e-06	11.2	VM-shared	-5.37613
D016_virome_k141_94040	4.18745e-06	39.2	VM-shared	-5.37805
D068_virome_k141_7674	4.18053e-06	7.2	VM-shared	-5.37877
C027_virome_k141_12679	4.17857e-06	53.6	VM-shared	-5.37897
A063_virome_k141_10630	4.17319e-06	39.2	VM-shared	-5.37953
A058_virome_k141_110875	4.15744e-06	11.2	VM-shared	-5.38117
B051_virome_k141_19991	4.14219e-06	72.8	VM-shared	-5.38277
B023_virome_k141_4856_1	4.06243e-06	50.4	VM-shared	-5.39121
C045_virome_k141_48131	4.02909e-06	40	VM-shared	-5.39479
A103_virome_k141_13785	3.98986e-06	24	VM-shared	-5.39904
X028_virome_k141_20532	3.9807e-06	40	VM-shared	-5.40004
A071_virome_k141_449609	3.97415e-06	41.6	VM-shared	-5.40076
A040_virome_k141_63702	3.94852e-06	16.8	VM-shared	-5.40357
X008_virome_k141_116940	3.93408e-06	21.6	VM-shared	-5.40516
A083_virome_k141_17583	3.8941e-06	6.4	VM-shared	-5.40959
B039_virome_k141_57486	3.89101e-06	55.2	VM-shared	-5.40994
D072_virome_k141_61870	3.86593e-06	25.6	VM-shared	-5.41275
Y033_virome_k141_55436	3.85893e-06	38.4	VM-shared	-5.41353
A038_virome_k141_98481_1	3.84767e-06	52	VM-shared	-5.4148
D063_virome_k141_88358	3.8321e-06	21.6	VM-shared	-5.41656
B053_virome_k141_102415	3.81485e-06	28.8	VM-shared	-5.41852
B059_virome_k141_82268	3.74258e-06	43.2	VM-shared	-5.42683
N041-2_virome_k141_65753	3.66461e-06	36	VM-shared	-5.43597
Y014-1_virome_k141_115287	3.61518e-06	34.4	VM-shared	-5.44187
B050-3_virome_k141_46172	3.58988e-06	59.2	VM-shared	-5.44492
A010_virome_k141_128898	3.56774e-06	3.2	VM-shared	-5.44761
A061_virome_k141_158731	3.5591e-06	62.4	VM-shared	-5.44866
A094_virome_k141_33902	3.53769e-06	4.8	VM-shared	-5.45128
A065_virome_k141_11313	3.50572e-06	8	VM-shared	-5.45522
D026_virome_k141_100983	3.49738e-06	15.2	VM-shared	-5.45626
G009-3_virome_k141_11450_1	3.43718e-06	20	VM-shared	-5.4638
Y034_virome_k141_119351	3.40653e-06	32.8	VM-shared	-5.46769
X069-2_virome_k141_53515	3.38533e-06	35.2	VM-shared	-5.4704
G009-2_virome_k141_27602	3.38293e-06	25.6	VM-shared	-5.47071
B050-2_virome_k141_43565	3.37548e-06	53.6	VM-shared	-5.47166
A124-2_virome_k141_43592	3.35481e-06	22.4	VM-shared	-5.47433
X028_virome_k141_63223	3.30969e-06	32.8	VM-shared	-5.48021
A079_virome_k141_8195	3.2939e-06	10.4	VM-shared	-5.48229
Y014-1_virome_k141_44109	3.27853e-06	9.6	VM-shared	-5.48432
Y028_virome_k141_43369	3.25722e-06	19.2	VM-shared	-5.48715
X052_virome_k141_98731	3.24049e-06	29.6	VM-shared	-5.48939
A058_virome_k141_72239	3.23187e-06	5.6	VM-shared	-5.49055
Y002_virome_k141_269961	3.19456e-06	12.8	VM-shared	-5.49559
G009-1_virome_k141_21635	3.19363e-06	22.4	VM-shared	-5.49572
B026_virome_k141_66544	3.15573e-06	40.8	VM-shared	-5.5009
A083_virome_k141_3564	3.1446e-06	4.8	VM-shared	-5.50243
C045_virome_k141_19190	3.04624e-06	36	VM-shared	-5.51624
A039_virome_k141_167835	3.03265e-06	60.8	VM-shared	-5.51818
B051_virome_k141_54015	2.99596e-06	32.8	VM-shared	-5.52346
A038_virome_k141_67731	2.97783e-06	9.6	VM-shared	-5.5261
D063_virome_k141_142737	2.96355e-06	3.2	VM-shared	-5.52819
B058_virome_k141_37077	2.95588e-06	48.8	VM-shared	-5.52931
A089_virome_k141_92447	2.94249e-06	17.6	VM-shared	-5.53129
B005_virome_k141_17053	2.93932e-06	20.8	VM-shared	-5.53175
A023_virome_k141_27178	2.93865e-06	31.2	VM-shared	-5.53185
C086_virome_k141_131428	2.92742e-06	19.2	VM-shared	-5.53351
A038_virome_k141_66036	2.89481e-06	11.2	VM-shared	-5.53838
Y007_virome_k141_288396	2.88252e-06	16	VM-shared	-5.54023
B005_virome_k141_86147	2.86605e-06	35.2	VM-shared	-5.54272
C027_virome_k141_17030	2.7616e-06	42.4	VM-shared	-5.55884
A039_virome_k141_102307	2.74046e-06	14.4	VM-shared	-5.56218
X028_virome_k141_34752	2.71017e-06	28	VM-shared	-5.567
A038-1_virome_k141_126306	2.6771e-06	25.6	VM-shared	-5.57234
D072_virome_k141_31641	2.60189e-06	4	VM-shared	-5.58471
B055_virome_k141_64775	2.56159e-06	33.6	VM-shared	-5.59149
A052_virome_k141_10655	2.55826e-06	18.4	VM-shared	-5.59206
A064_virome_k141_316237	2.54084e-06	40	VM-shared	-5.59502
X057_virome_k141_101445	2.51308e-06	4	VM-shared	-5.59979
A039_virome_k141_82097	2.50759e-06	9.6	VM-shared	-5.60074
B010_virome_k141_63847	2.49782e-06	15.2	VM-shared	-5.60244
Y034_virome_k141_110731	2.44765e-06	59.2	VM-shared	-5.61125
X028_virome_k141_22487	2.43185e-06	12	VM-shared	-5.61406
B059_virome_k141_94739	2.39068e-06	15.2	VM-shared	-5.62148
X052_virome_k141_26527	2.37487e-06	8	VM-shared	-5.62436
A020_virome_k141_89608	2.326e-06	25.6	VM-shared	-5.63339
D016_virome_k141_21328	2.31886e-06	25.6	VM-shared	-5.63473
D043_virome_k141_73511	2.26511e-06	21.6	VM-shared	-5.64491
Y018_virome_k141_92843	2.20368e-06	15.2	VM-shared	-5.65685
Y003_virome_k141_20530	2.15737e-06	2.4	VM-shared	-5.66608
B056_virome_k141_26969	2.11246e-06	32.8	VM-shared	-5.67521
A063_virome_k141_28415	2.10374e-06	8.8	VM-shared	-5.67701
D026_virome_k141_22432	2.09567e-06	24	VM-shared	-5.67868
X069-2_virome_k141_53380	2.07191e-06	33.6	VM-shared	-5.68363
A038-2_virome_k141_127367	2.05701e-06	20.8	VM-shared	-5.68676
A067_virome_k141_18034	2.02748e-06	37.6	VM-shared	-5.69304
D016_virome_k141_32693	2.01591e-06	40	VM-shared	-5.69553
X028_virome_k141_14373	1.98588e-06	20	VM-shared	-5.70205
A069_virome_k141_32661	1.86428e-06	29.6	VM-shared	-5.72949
X028_virome_k141_33323	1.84177e-06	34.4	VM-shared	-5.73476
X039_virome_k141_1336	1.81719e-06	3.2	VM-shared	-5.7406
C061_virome_k141_65831	1.8068e-06	11.2	VM-shared	-5.74309
A103_virome_k141_48195	1.79555e-06	10.4	VM-shared	-5.7458
Y033_virome_k141_204879	1.79471e-06	7.2	VM-shared	-5.74601
A058_virome_k141_34646	1.79466e-06	12	VM-shared	-5.74602
B050-3_virome_k141_61296	1.77857e-06	41.6	VM-shared	-5.74993
A039_virome_k141_102926	1.7403e-06	49.6	VM-shared	-5.75938
B053_virome_k141_98902	1.737e-06	35.2	VM-shared	-5.7602
A038_virome_k141_80598	1.73599e-06	20.8	VM-shared	-5.76045
X027_virome_k141_43385	1.69943e-06	10.4	VM-shared	-5.7697
D026_virome_k141_121411	1.69745e-06	12.8	VM-shared	-5.7702
C033_virome_k141_30046	1.64935e-06	25.6	VM-shared	-5.78269
C045_virome_k141_68384	1.64433e-06	29.6	VM-shared	-5.78401
D068_virome_k141_68346	1.57175e-06	7.2	VM-shared	-5.80362
X059_virome_k141_34232	1.56532e-06	4	VM-shared	-5.8054
D068_virome_k141_82241	1.56206e-06	36.8	VM-shared	-5.8063
A069_virome_k141_58968	1.55778e-06	29.6	VM-shared	-5.80749
C086_virome_k141_60080	1.53552e-06	50.4	VM-shared	-5.81374
A064_virome_k141_252786	1.52823e-06	46.4	VM-shared	-5.81581
Y034_virome_k141_36295	1.51773e-06	29.6	VM-shared	-5.81881
A069_virome_k141_18583	1.49527e-06	19.2	VM-shared	-5.82528
B041_virome_k141_2008	1.49426e-06	6.4	VM-shared	-5.82557
D026_virome_k141_42816	1.47794e-06	23.2	VM-shared	-5.83034
A060_virome_k141_512066	1.4686e-06	5.6	VM-shared	-5.8331
X065_virome_k141_18142	1.41589e-06	0.8	VM-shared	-5.84897
A061_virome_k141_216132	1.39063e-06	14.4	VM-shared	-5.85679
C061_virome_k141_254599	1.37166e-06	12.8	VM-shared	-5.86275
A028_virome_k141_21775	1.35729e-06	0.8	VM-shared	-5.86733
B050-3_virome_k141_14205	1.3368e-06	35.2	VM-shared	-5.87393
A028_virome_k141_100130	1.33022e-06	9.6	VM-shared	-5.87608
D043_virome_k141_106480_1	1.31088e-06	8.8	VM-shared	-5.88244
B047_virome_k141_10913	1.2941e-06	24	VM-shared	-5.88803
A079_virome_k141_41020	1.28574e-06	6.4	VM-shared	-5.89085
X069-1_virome_k141_48584	1.25697e-06	37.6	VM-shared	-5.90068
X065_virome_k141_48259	1.23671e-06	7.2	VM-shared	-5.90773
X059_virome_k141_47610	1.21584e-06	1.6	VM-shared	-5.91512
A038_virome_k141_93687	1.20809e-06	11.2	VM-shared	-5.9179
X057_virome_k141_49356	1.19051e-06	5.6	VM-shared	-5.92427
B055_virome_k141_42366	1.18615e-06	17.6	VM-shared	-5.92586
D016_virome_k141_59034	1.16272e-06	16	VM-shared	-5.93452
Y006_virome_k141_49934	1.15998e-06	12.8	VM-shared	-5.93555
A065_virome_k141_207242	1.13922e-06	4	VM-shared	-5.94339
Y033_virome_k141_208400	1.13605e-06	4.8	VM-shared	-5.9446
B071_virome_k141_100106	1.12535e-06	11.2	VM-shared	-5.94871
A058_virome_k141_5181	1.09842e-06	20	VM-shared	-5.95923
A039_virome_k141_18802	1.08639e-06	25.6	VM-shared	-5.96401
G009-1_virome_k141_19427	1.08182e-06	5.6	VM-shared	-5.96584
A028_virome_k141_51823	1.03054e-06	4.8	VM-shared	-5.98694
Y014-3_virome_k141_9119	1.01538e-06	12	VM-shared	-5.99337
Y003_virome_k141_31629	9.70819e-07	1.6	VM-shared	-6.01286
E009_virome_k141_8690	9.56709e-07	14.4	VM-shared	-6.01922
A028_virome_k141_23786	9.51817e-07	24	VM-shared	-6.02145
D016_virome_k141_110719_1	9.45464e-07	15.2	VM-shared	-6.02436
B010_virome_k141_78570	9.22432e-07	1.6	VM-shared	-6.03507
D016_virome_k141_67752	9.18669e-07	12	VM-shared	-6.03684
A058_virome_k141_103871	8.77449e-07	9.6	VM-shared	-6.05678
A067_virome_k141_26956	8.58376e-07	12.8	VM-shared	-6.06632
A064_virome_k141_274895	8.4143e-07	5.6	VM-shared	-6.07498
A089_virome_k141_94623	8.03348e-07	19.2	VM-shared	-6.0951
X028_virome_k141_35048	7.92351e-07	4	VM-shared	-6.10108
X052_virome_k141_26179	7.90552e-07	4	VM-shared	-6.10207
X028_virome_k141_27362	7.65931e-07	16	VM-shared	-6.11581
D016_virome_k141_89795	7.4802e-07	8.8	VM-shared	-6.12609
A038-1_virome_k141_27309	7.38783e-07	7.2	VM-shared	-6.13148
Y036_virome_k141_46384	7.32641e-07	16.8	VM-shared	-6.13511
A053_virome_k141_76845	7.31857e-07	8	VM-shared	-6.13557
E020_virome_k141_41558	7.01294e-07	16	VM-shared	-6.1541
X069-3_virome_k141_32007	6.96137e-07	20.8	VM-shared	-6.15731
A053_virome_k141_131875	6.88291e-07	16.8	VM-shared	-6.16223
A053_virome_k141_150307	6.62237e-07	7.2	VM-shared	-6.17899
E017-1_virome_k141_25977	6.42942e-07	6.4	VM-shared	-6.19183
Y007_virome_k141_428633	5.73528e-07	4	VM-shared	-6.24145
Y012_virome_k141_17382	5.72131e-07	2.4	VM-shared	-6.2425
Y014-3_virome_k141_47836	4.91961e-07	4	VM-shared	-6.30807
A053_virome_k141_91446	4.88827e-07	2.4	VM-shared	-6.31084
G009-3_virome_k141_27663	0.0316858	100	VM-specific	-1.49914
A067_virome_k141_47806	0.0152185	100	VM-specific	-1.81763
A065_virome_k141_249021	0.0127642	100	VM-specific	-1.89401
D048_virome_k141_44085	0.0124016	100	VM-specific	-1.90652
B010_virome_k141_69605	0.0116906	100	VM-specific	-1.93216
Y025_virome_k141_62976	0.0106959	100	VM-specific	-1.97078
B005_virome_k141_112954	0.0106945	100	VM-specific	-1.97084
G009-3_virome_k141_31402	0.0106185	100	VM-specific	-1.97394
X031_virome_k141_26516	0.0104852	100	VM-specific	-1.97942
X028_virome_k141_5552	0.0104446	92	VM-specific	-1.98111
C010_virome_k141_5785	0.0104229	100	VM-specific	-1.98201
X059_virome_k141_12311	0.0100436	100	VM-specific	-1.99811
G009-1_virome_k141_14088	0.00880081	100	VM-specific	-2.05548
X031_virome_k141_17866	0.00859413	100	VM-specific	-2.0658
Y012_virome_k141_33654	0.00848653	100	VM-specific	-2.07127
A060_virome_k141_270438	0.00794265	100	VM-specific	-2.10003
A124-2_virome_k141_53627	0.00779618	100	VM-specific	-2.10812
N041-3_virome_k141_82471_1	0.00750396	100	VM-specific	-2.12471
D072_virome_k141_32564	0.00748116	100	VM-specific	-2.12603
B042_virome_k141_22271	0.00744318	100	VM-specific	-2.12824
Y021_virome_k141_117524	0.00659909	100	VM-specific	-2.18052
B041_virome_k141_87336	0.00576613	100	VM-specific	-2.23912
B010_virome_k141_73018	0.00563872	100	VM-specific	-2.24882
B055_virome_k141_71232	0.00524034	100	VM-specific	-2.28064
B037_virome_k141_795950	0.00495182	100	VM-specific	-2.30524
X069-2_virome_k141_40779	0.00489111	92	VM-specific	-2.31059
B100-3_virome_k141_42633	0.0047664	100	VM-specific	-2.32181
B050-2_virome_k141_65328	0.0041775	93.6	VM-specific	-2.37908
N041-1_virome_k141_170453	0.00396206	100	VM-specific	-2.40208
D048_virome_k141_186	0.00379392	100	VM-specific	-2.42091
Y025_virome_k141_40868	0.00374308	100	VM-specific	-2.42677
N041-1_virome_k141_106640	0.00361502	100	VM-specific	-2.44189
X059_virome_k141_236	0.0034425	100	VM-specific	-2.46313
C005_virome_k141_24758	0.00292701	100	VM-specific	-2.53358
A036_virome_k141_351812	0.00286861	99.2	VM-specific	-2.54233
X023_virome_k141_105732	0.00286713	100	VM-specific	-2.54255
A057_virome_k141_213797	0.00266594	100	VM-specific	-2.57415
B023_virome_k141_75244	0.00257982	100	VM-specific	-2.58841
A038_virome_k141_15368	0.00243761	92.8	VM-specific	-2.61304
E020_virome_k141_76609	0.00231615	100	VM-specific	-2.63523
Y036_virome_k141_49257	0.00219975	100	VM-specific	-2.65763
A028_virome_k141_13105	0.00218332	100	VM-specific	-2.66088
B084_virome_k141_21742	0.00205243	100	VM-specific	-2.68773
B010_virome_k141_99656	0.00204637	100	VM-specific	-2.68902
C056_virome_k141_25240	0.00204375	100	VM-specific	-2.68957
C061_virome_k141_421495	0.00198151	100	VM-specific	-2.703
G009-1_virome_k141_29921	0.0019353	97.6	VM-specific	-2.71325
Y006_virome_k141_22482	0.00190017	100	VM-specific	-2.72121
A016_virome_k141_5018	0.00179778	100	VM-specific	-2.74526
Y028_virome_k141_72333	0.00177979	100	VM-specific	-2.74963
B023_virome_k141_159209	0.00172277	96	VM-specific	-2.76377
A124-3_virome_k141_67519	0.00171444	96.8	VM-specific	-2.76588
A094_virome_k141_26248	0.00170992	100	VM-specific	-2.76702
C012_virome_k141_139705	0.00162995	98.4	VM-specific	-2.78782
E017-2_virome_k141_175998	0.00157936	100	VM-specific	-2.80152
X015_virome_k141_301312	0.00155068	28	VM-specific	-2.80948
C051_virome_k141_49	0.00154546	100	VM-specific	-2.81094
A060_virome_k141_225533	0.00148982	91.2	VM-specific	-2.82687
Y002_virome_k141_204907	0.0013506	100	VM-specific	-2.86947
X027_virome_k141_38527	0.00131682	100	VM-specific	-2.88047
A064_virome_k141_178296	0.00131439	100	VM-specific	-2.88128
D016_virome_k141_702	0.00128531	98.4	VM-specific	-2.89099
X027_virome_k141_12371	0.00120697	100	VM-specific	-2.9183
Y014-3_virome_k141_61803	0.00116118	100	VM-specific	-2.9351
A027_virome_k141_307907	0.00113057	100	VM-specific	-2.9467
N041-1_virome_k141_205852_1	0.00104845	96.8	VM-specific	-2.97945
Y021_virome_k141_30528	0.000984257	100	VM-specific	-3.00689
X057_virome_k141_36132	0.000906164	100	VM-specific	-3.04279
A017_virome_k141_68124	0.00089791	84.8	VM-specific	-3.04677
X008_virome_k141_719	0.000862812	100	VM-specific	-3.06408
X034_virome_k141_55261	0.000850847	100	VM-specific	-3.07015
Y006_virome_k141_22570	0.00084444	100	VM-specific	-3.07343
X044_virome_k141_25443	0.000825599	99.2	VM-specific	-3.08323
B100-1_virome_k141_4129_1	0.00080358	97.6	VM-specific	-3.09497
Y025_virome_k141_63264	0.00078149	100	VM-specific	-3.10708
G009-1_virome_k141_36461	0.000746954	83.2	VM-specific	-3.12671
B059_virome_k141_21514	0.00073631	100	VM-specific	-3.13294
B047_virome_k141_40084	0.000728617	100	VM-specific	-3.1375
B010_virome_k141_23628	0.000725432	98.4	VM-specific	-3.1394
N041-1_virome_k141_181592_1	0.000713173	100	VM-specific	-3.14681
A038-1_virome_k141_44600	0.000675806	100	VM-specific	-3.17018
Y003_virome_k141_85145	0.000669573	99.2	VM-specific	-3.1742
Y036_virome_k141_65386_1	0.000661013	100	VM-specific	-3.17979
G009-3_virome_k141_12504	0.000652814	100	VM-specific	-3.18521
D072_virome_k141_122372	0.000652564	100	VM-specific	-3.18538
A010_virome_k141_50115	0.000639808	100	VM-specific	-3.19395
C061_virome_k141_301919	0.000637377	98.4	VM-specific	-3.1956
B100-1_virome_k141_52976	0.000626471	100	VM-specific	-3.2031
C005_virome_k141_10158	0.000621802	100	VM-specific	-3.20635
Y007_virome_k141_515542	0.000614404	100	VM-specific	-3.21155
B078_virome_k141_74762	0.000609387	98.4	VM-specific	-3.21511
B092_virome_k141_24744	0.00060884	100	VM-specific	-3.2155
B100-3_virome_k141_1133	0.000596139	100	VM-specific	-3.22465
N041-3_virome_k141_21769	0.000584923	100	VM-specific	-3.2329
A083_virome_k141_1015	0.000572389	100	VM-specific	-3.24231
A039_virome_k141_34560	0.000539882	100	VM-specific	-3.2677
A027_virome_k141_365031	0.000535465	100	VM-specific	-3.27127
Y014-1_virome_k141_30044	0.000532174	96.8	VM-specific	-3.27395
N041-1_virome_k141_184831	0.000532075	100	VM-specific	-3.27403
B084_virome_k141_44662	0.000521759	93.6	VM-specific	-3.28253
X028_virome_k141_28039	0.0005057	76.8	VM-specific	-3.29611
X038_virome_k141_14485	0.000504141	89.6	VM-specific	-3.29745
A027_virome_k141_176722	0.000497773	100	VM-specific	-3.30297
B005_virome_k141_17153	0.000489143	97.6	VM-specific	-3.31056
B041_virome_k141_70103	0.000452908	96.8	VM-specific	-3.34399
Y006_virome_k141_71314	0.000452462	100	VM-specific	-3.34442
N041-1_virome_k141_23376	0.000448961	100	VM-specific	-3.34779
Y006_virome_k141_11982	0.000436647	93.6	VM-specific	-3.35987
Y034_virome_k141_115347	0.000426036	98.4	VM-specific	-3.37055
B100-3_virome_k141_51687	0.000421926	95.2	VM-specific	-3.37476
A124-1_virome_k141_19217_1	0.000408526	100	VM-specific	-3.38878
X044_virome_k141_3347	0.000394787	100	VM-specific	-3.40364
B010_virome_k141_6188	0.000391357	71.2	VM-specific	-3.40743
A060_virome_k141_409071	0.000389281	100	VM-specific	-3.40974
C027_virome_k141_58472	0.000382542	98.4	VM-specific	-3.41732
Y002_virome_k141_249316	0.000377262	100	VM-specific	-3.42336
A017_virome_k141_56772	0.000368869	100	VM-specific	-3.43313
B055_virome_k141_51776	0.000364975	100	VM-specific	-3.43774
C012_virome_k141_155756	0.000364453	94.4	VM-specific	-3.43836
B005_virome_k141_241147	0.000350631	85.6	VM-specific	-3.45515
C045_virome_k141_2052	0.00035019	96	VM-specific	-3.4557
B010_virome_k141_63223	0.000338094	97.6	VM-specific	-3.47096
A010_virome_k141_49022_1	0.000334794	100	VM-specific	-3.47522
A058_virome_k141_93942_1	0.000333544	98.4	VM-specific	-3.47685
D072_virome_k141_112554	0.000328571	100	VM-specific	-3.48337
X069-2_virome_k141_5958	0.000324288	88	VM-specific	-3.48907
A039_virome_k141_97668	0.000321392	100	VM-specific	-3.49296
A089_virome_k141_118581	0.000320202	100	VM-specific	-3.49458
C065-1_virome_k141_25193	0.000317334	85.6	VM-specific	-3.49848
C065-2_virome_k141_64653	0.000313033	100	VM-specific	-3.50441
X069-1_virome_k141_6170	0.00030916	93.6	VM-specific	-3.50982
B063_virome_k141_45933	0.000308667	100	VM-specific	-3.51051
C005_virome_k141_61066	0.00030827	90.4	VM-specific	-3.51107
X023_virome_k141_127674	0.000304631	97.6	VM-specific	-3.51623
B010_virome_k141_33073	0.00030393	93.6	VM-specific	-3.51723
B055_virome_k141_66307	0.000302112	99.2	VM-specific	-3.51983
A036_virome_k141_96489	0.000297702	100	VM-specific	-3.52622
Y014-1_virome_k141_80538	0.000297575	99.2	VM-specific	-3.5264
B100-2_virome_k141_41514	0.000293321	87.2	VM-specific	-3.53266
X038_virome_k141_57824	0.000281956	93.6	VM-specific	-3.54982
B058_virome_k141_72749	0.000276467	99.2	VM-specific	-3.55836
C051_virome_k141_32037	0.000271138	83.2	VM-specific	-3.56681
X065_virome_k141_51793	0.000268833	92.8	VM-specific	-3.57052
C051_virome_k141_256941	0.00026409	92.8	VM-specific	-3.57825
C086_virome_k141_35580	0.000258666	93.6	VM-specific	-3.58726
G009-1_virome_k141_734	0.00025598	96.8	VM-specific	-3.59179
X049_virome_k141_50232	0.000253491	99.2	VM-specific	-3.59604
A089_virome_k141_173940	0.000249382	97.6	VM-specific	-3.60313
X069-2_virome_k141_11555	0.000248966	100	VM-specific	-3.60386
Y002_virome_k141_94733	0.000248528	88.8	VM-specific	-3.60462
X044_virome_k141_52139	0.000248188	82.4	VM-specific	-3.60522
B084_virome_k141_3745_1	0.000241689	89.6	VM-specific	-3.61674
A038-2_virome_k141_117757_1	0.000239327	99.2	VM-specific	-3.62101
X027_virome_k141_55255	0.000235894	100	VM-specific	-3.62728
G027_virome_k141_28675	0.000235474	91.2	VM-specific	-3.62806
D016_virome_k141_65032	0.000227851	100	VM-specific	-3.64235
D068_virome_k141_16394_1	0.000226518	100	VM-specific	-3.6449
C012_virome_k141_13381	0.000225217	87.2	VM-specific	-3.6474
C027_virome_k141_15331	0.000221368	99.2	VM-specific	-3.65489
A040_virome_k141_61843	0.000220303	97.6	VM-specific	-3.65698
A042_virome_k141_298214	0.000219107	100	VM-specific	-3.65934
C056_virome_k141_5941	0.000218208	72.8	VM-specific	-3.66113
Y012_virome_k141_27846	0.000213721	100	VM-specific	-3.67015
A028_virome_k141_42996	0.000213479	100	VM-specific	-3.67064
C021_virome_k141_47621	0.000213361	100	VM-specific	-3.67088
Y006_virome_k141_2915	0.000199765	93.6	VM-specific	-3.69948
Y006_virome_k141_8807_1	0.000198734	100	VM-specific	-3.70173
C061_virome_k141_151379	0.000191248	94.4	VM-specific	-3.7184
A057_virome_k141_58656	0.000188371	96.8	VM-specific	-3.72499
B050-1_virome_k141_22852	0.000188236	100	VM-specific	-3.7253
C065-2_virome_k141_21194	0.000186526	75.2	VM-specific	-3.72926
X051_virome_k141_41646	0.000186508	98.4	VM-specific	-3.7293
A064_virome_k141_169679	0.000184278	100	VM-specific	-3.73453
B050-1_virome_k141_14323	0.000183714	70.4	VM-specific	-3.73586
C051_virome_k141_75336	0.000182797	96.8	VM-specific	-3.73803
B050-3_virome_k141_5069	0.000168024	70.4	VM-specific	-3.77463
Y033_virome_k141_121168	0.000166058	93.6	VM-specific	-3.77974
B059_virome_k141_98131	0.00016366	99.2	VM-specific	-3.78606
B100-2_virome_k141_68209	0.00015698	80.8	VM-specific	-3.80416
B042_virome_k141_50282	0.000156585	72.8	VM-specific	-3.80525
X031_virome_k141_5222	0.000155414	100	VM-specific	-3.80851
B055_virome_k141_5440	0.000154131	92	VM-specific	-3.81211
A103_virome_k141_61986	0.000153969	96	VM-specific	-3.81257
G009-3_virome_k141_22641	0.000153676	98.4	VM-specific	-3.81339
B059_virome_k141_46229	0.00015354	98.4	VM-specific	-3.81378
B047_virome_k141_57549	0.000149474	85.6	VM-specific	-3.82543
X039_virome_k141_20321	0.000148112	86.4	VM-specific	-3.82941
D043_virome_k141_28895	0.000145863	99.2	VM-specific	-3.83605
D063_virome_k141_131337	0.00014374	96.8	VM-specific	-3.84242
X008_virome_k141_189298	0.000143473	54.4	VM-specific	-3.84323
X049_virome_k141_9994	0.00014288	29.6	VM-specific	-3.84503
A039_virome_k141_46749	0.000142535	100	VM-specific	-3.84608
C021_virome_k141_13154	0.000140176	98.4	VM-specific	-3.85333
A020_virome_k141_6841	0.000140162	100	VM-specific	-3.85337
A124-2_virome_k141_6215	0.000136902	98.4	VM-specific	-3.86359
A103_virome_k141_20270	0.000135881	92	VM-specific	-3.86684
Y036_virome_k141_40371	0.000133953	100	VM-specific	-3.87305
A028_virome_k141_70568	0.000132	100	VM-specific	-3.87943
A069_virome_k141_109932	0.000130167	76	VM-specific	-3.8855
Y025_virome_k141_85559	0.000130095	98.4	VM-specific	-3.88574
X034_virome_k141_23717	0.000121899	100	VM-specific	-3.914
B050-1_virome_k141_23066	0.000117015	73.6	VM-specific	-3.93176
A038-2_virome_k141_45115	0.000115249	100	VM-specific	-3.93836
B010_virome_k141_12363	0.000114694	80	VM-specific	-3.94046
D068_virome_k141_61473	0.000112705	100	VM-specific	-3.94806
Y006_virome_k141_73353	0.000112036	100	VM-specific	-3.95064
N041-3_virome_k141_39405	0.000111484	100	VM-specific	-3.95279
A028_virome_k141_5287	0.000109279	100	VM-specific	-3.96146
Y033_virome_k141_81572	0.000108763	99.2	VM-specific	-3.96352
Y002_virome_k141_68729	0.000105395	100	VM-specific	-3.97718
B035_virome_k141_46434	0.000105171	100	VM-specific	-3.9781
C061_virome_k141_272502	0.000104914	77.6	VM-specific	-3.97917
B100-3_virome_k141_58088_1	0.000104512	77.6	VM-specific	-3.98083
Y031_virome_k141_319982	0.000103457	100	VM-specific	-3.98524
A020_virome_k141_26502	9.82363e-05	100	VM-specific	-4.00773
A071_virome_k141_252326	9.58339e-05	29.6	VM-specific	-4.01848
X069-1_virome_k141_29750_1	9.57821e-05	64	VM-specific	-4.01872
E017-2_virome_k141_30125	9.37912e-05	98.4	VM-specific	-4.02784
A067_virome_k141_45944	8.9401e-05	100	VM-specific	-4.04866
A060_virome_k141_561556	8.8625e-05	28.8	VM-specific	-4.05244
Y006_virome_k141_61297	8.71896e-05	100	VM-specific	-4.05954
A038-2_virome_k141_57129_1	8.69079e-05	96.8	VM-specific	-4.06094
B092_virome_k141_41708	8.58903e-05	76	VM-specific	-4.06606
X052_virome_k141_30304	8.53149e-05	85.6	VM-specific	-4.06898
G009-2_virome_k141_31249	8.47484e-05	62.4	VM-specific	-4.07187
B050-2_virome_k141_28526	8.46146e-05	84	VM-specific	-4.07255
C086_virome_k141_83125	8.2737e-05	52.8	VM-specific	-4.0823
A124-3_virome_k141_33270	8.15937e-05	92.8	VM-specific	-4.08834
X039_virome_k141_2729	8.12472e-05	95.2	VM-specific	-4.09019
A023_virome_k141_44665	7.74664e-05	94.4	VM-specific	-4.11089
Y030_virome_k141_66970	7.73165e-05	97.6	VM-specific	-4.11173
X052_virome_k141_21478	7.65898e-05	100	VM-specific	-4.11583
A064_virome_k141_28812	7.63821e-05	98.4	VM-specific	-4.11701
Y014-2_virome_k141_57940_1	7.50681e-05	96.8	VM-specific	-4.12454
Y036_virome_k141_36840	7.15758e-05	84	VM-specific	-4.14523
E017-2_virome_k141_88264	7.09576e-05	100	VM-specific	-4.149
C065-1_virome_k141_3943	7.07383e-05	98.4	VM-specific	-4.15035
E017-2_virome_k141_22507	7.0241e-05	70.4	VM-specific	-4.15341
B092_virome_k141_21439	6.79288e-05	74.4	VM-specific	-4.16795
Y031_virome_k141_156906	6.76842e-05	96.8	VM-specific	-4.16951
B042_virome_k141_23618	6.67429e-05	76	VM-specific	-4.17559
Y034_virome_k141_45660	6.65965e-05	100	VM-specific	-4.17655
A071_virome_k141_845637	6.6464e-05	100	VM-specific	-4.17741
Y014-1_virome_k141_35965	6.59658e-05	97.6	VM-specific	-4.18068
B058_virome_k141_88278	6.59191e-05	90.4	VM-specific	-4.18099
X059_virome_k141_47389	6.56572e-05	100	VM-specific	-4.18272
A065_virome_k141_241703	6.51324e-05	81.6	VM-specific	-4.1862
X059_virome_k141_20363	6.31931e-05	61.6	VM-specific	-4.19933
C051_virome_k141_156988	6.24478e-05	34.4	VM-specific	-4.20448
A038-2_virome_k141_107778	6.20835e-05	99.2	VM-specific	-4.20702
A038-2_virome_k141_28063	6.17627e-05	90.4	VM-specific	-4.20927
A067_virome_k141_47478	6.1084e-05	93.6	VM-specific	-4.21407
N041-2_virome_k141_85296	5.90075e-05	98.4	VM-specific	-4.22909
B100-3_virome_k141_107092	5.80855e-05	82.4	VM-specific	-4.23593
Y007_virome_k141_15776	5.69434e-05	100	VM-specific	-4.24456
Y025_virome_k141_43558	5.59739e-05	93.6	VM-specific	-4.25201
D068_virome_k141_48098	5.43255e-05	97.6	VM-specific	-4.265
A038-1_virome_k141_98720	5.20174e-05	100	VM-specific	-4.28385
A028_virome_k141_33568	5.06012e-05	79.2	VM-specific	-4.29584
A061_virome_k141_125507	4.76301e-05	96.8	VM-specific	-4.32212
X044_virome_k141_15820	4.74769e-05	76.8	VM-specific	-4.32352
Y034_virome_k141_7473	4.68623e-05	77.6	VM-specific	-4.32918
B063_virome_k141_30260	4.6436e-05	60.8	VM-specific	-4.33315
C033_virome_k141_57333	4.58174e-05	47.2	VM-specific	-4.33897
C061_virome_k141_338587	4.56566e-05	88.8	VM-specific	-4.3405
C065-3_virome_k141_118623	4.53581e-05	58.4	VM-specific	-4.34335
Y025_virome_k141_108838	4.47624e-05	70.4	VM-specific	-4.34909
B005_virome_k141_241545	4.41181e-05	72.8	VM-specific	-4.35538
A052_virome_k141_310234	4.36942e-05	99.2	VM-specific	-4.35958
B056_virome_k141_26436	4.36355e-05	66.4	VM-specific	-4.36016
A038-1_virome_k141_73057	4.34568e-05	93.6	VM-specific	-4.36194
A083_virome_k141_36744	4.33763e-05	79.2	VM-specific	-4.36275
Y025_virome_k141_96804	4.33676e-05	97.6	VM-specific	-4.36283
Y012_virome_k141_67679	4.26928e-05	45.6	VM-specific	-4.36965
A028_virome_k141_73590	4.24581e-05	83.2	VM-specific	-4.37204
X052_virome_k141_55632	4.21655e-05	83.2	VM-specific	-4.37504
B100-3_virome_k141_2614	4.03914e-05	76	VM-specific	-4.39371
B050-3_virome_k141_38452	3.99313e-05	71.2	VM-specific	-4.39869
X024_virome_k141_45103	3.90977e-05	48	VM-specific	-4.40785
B100-1_virome_k141_15880	3.80092e-05	56.8	VM-specific	-4.42011
Y007_virome_k141_291421	3.77098e-05	97.6	VM-specific	-4.42355
Y006_virome_k141_51895	3.73364e-05	82.4	VM-specific	-4.42787
X027_virome_k141_15781	3.68501e-05	75.2	VM-specific	-4.43356
D016_virome_k141_107072	3.63262e-05	43.2	VM-specific	-4.43978
D072_virome_k141_96119	3.62339e-05	49.6	VM-specific	-4.44088
X069-3_virome_k141_23110	3.58525e-05	86.4	VM-specific	-4.44548
A064_virome_k141_166983	3.44839e-05	99.2	VM-specific	-4.46238
Y030_virome_k141_28121	3.39674e-05	97.6	VM-specific	-4.46894
Y036_virome_k141_47829	3.28874e-05	96	VM-specific	-4.48297
Y033_virome_k141_67272	3.25107e-05	42.4	VM-specific	-4.48797
G027_virome_k141_38638	3.22903e-05	77.6	VM-specific	-4.49093
B037_virome_k141_1011669	3.11615e-05	99.2	VM-specific	-4.50638
B092_virome_k141_49822	3.09597e-05	83.2	VM-specific	-4.5092
D010_virome_k141_43612	3.06915e-05	100	VM-specific	-4.51298
Y034_virome_k141_61059	3.02786e-05	79.2	VM-specific	-4.51886
E020_virome_k141_78768	2.95427e-05	89.6	VM-specific	-4.52955
A124-1_virome_k141_61760	2.90905e-05	76.8	VM-specific	-4.53625
A124-3_virome_k141_43535_1	2.83086e-05	92.8	VM-specific	-4.54808
A038-1_virome_k141_123578	2.7078e-05	97.6	VM-specific	-4.56738
A028_virome_k141_18549	2.60929e-05	44.8	VM-specific	-4.58348
Y025_virome_k141_70139	2.52313e-05	92.8	VM-specific	-4.59806
Y031_virome_k141_342344	2.5136e-05	99.2	VM-specific	-4.5997
A038_virome_k141_9416	2.48513e-05	70.4	VM-specific	-4.60465
Y021_virome_k141_125331	2.47902e-05	94.4	VM-specific	-4.60572
B100-3_virome_k141_25802	2.44784e-05	78.4	VM-specific	-4.61122
X028_virome_k141_50078	2.30194e-05	100	VM-specific	-4.63791
B023_virome_k141_70217	2.27203e-05	35.2	VM-specific	-4.64359
A067_virome_k141_63364	2.25326e-05	41.6	VM-specific	-4.64719
Y012_virome_k141_62454	2.21832e-05	67.2	VM-specific	-4.65398
X069-3_virome_k141_31190	2.19207e-05	63.2	VM-specific	-4.65915
A103_virome_k141_49729	2.18977e-05	58.4	VM-specific	-4.6596
X007_virome_k141_26900	2.14102e-05	63.2	VM-specific	-4.66938
Y036_virome_k141_43729	2.03706e-05	36.8	VM-specific	-4.691
B100-2_virome_k141_33396	2.02589e-05	68	VM-specific	-4.69338
B084_virome_k141_21267	2.01873e-05	84	VM-specific	-4.69492
C027_virome_k141_256	1.9356e-05	64.8	VM-specific	-4.71318
B041_virome_k141_9412	1.92186e-05	69.6	VM-specific	-4.71628
B041_virome_k141_94927	1.91482e-05	81.6	VM-specific	-4.71787
A071_virome_k141_663381	1.91086e-05	81.6	VM-specific	-4.71877
A028_virome_k141_48845	1.90919e-05	89.6	VM-specific	-4.71915
C056_virome_k141_83515	1.897e-05	95.2	VM-specific	-4.72193
E017-2_virome_k141_117095	1.88585e-05	59.2	VM-specific	-4.72449
Y031_virome_k141_256729	1.85044e-05	35.2	VM-specific	-4.73272
X051_virome_k141_2069	1.83602e-05	27.2	VM-specific	-4.73612
E009_virome_k141_17985	1.83312e-05	88.8	VM-specific	-4.73681
B026_virome_k141_114905	1.80023e-05	48.8	VM-specific	-4.74467
E020_virome_k141_43497	1.77431e-05	86.4	VM-specific	-4.75097
X065_virome_k141_54411	1.74457e-05	52.8	VM-specific	-4.75831
B100-1_virome_k141_13350	1.7339e-05	48.8	VM-specific	-4.76098
Y014-3_virome_k141_24794	1.72608e-05	80.8	VM-specific	-4.76294
A079_virome_k141_33713	1.68372e-05	96.8	VM-specific	-4.77373
A017_virome_k141_107820	1.6274e-05	80.8	VM-specific	-4.78851
X069-2_virome_k141_52219	1.61273e-05	68	VM-specific	-4.79244
B084_virome_k141_38502	1.60757e-05	70.4	VM-specific	-4.79383
D016_virome_k141_6548	1.52915e-05	52.8	VM-specific	-4.81555
Y018_virome_k141_78004	1.5279e-05	28	VM-specific	-4.81591
C061_virome_k141_3878	1.51925e-05	32.8	VM-specific	-4.81837
D010_virome_k141_107131	1.49332e-05	92.8	VM-specific	-4.82585
N041-3_virome_k141_78988	1.48664e-05	23.2	VM-specific	-4.82779
A017_virome_k141_84280	1.47341e-05	96	VM-specific	-4.83168
C065-3_virome_k141_450_1	1.41126e-05	68	VM-specific	-4.85039
B026_virome_k141_94293	1.39119e-05	64	VM-specific	-4.85661
B056_virome_k141_12565	1.37736e-05	43.2	VM-specific	-4.86095
Y003_virome_k141_9661	1.37555e-05	92	VM-specific	-4.86152
X052_virome_k141_45676	1.36866e-05	93.6	VM-specific	-4.8637
B050-3_virome_k141_66185	1.32267e-05	76.8	VM-specific	-4.87855
C061_virome_k141_277519	1.30251e-05	32.8	VM-specific	-4.88522
X065_virome_k141_21671	1.28131e-05	53.6	VM-specific	-4.89235
A013_virome_k141_5333	1.22679e-05	38.4	VM-specific	-4.91123
B047_virome_k141_19944	1.22415e-05	44	VM-specific	-4.91217
Y036_virome_k141_42470	1.1484e-05	51.2	VM-specific	-4.93991
B035_virome_k141_44894_1	1.14182e-05	73.6	VM-specific	-4.9424
A013_virome_k141_206277	1.11786e-05	70.4	VM-specific	-4.95161
A124-2_virome_k141_5629	1.09819e-05	88	VM-specific	-4.95932
Y006_virome_k141_4923	1.03739e-05	68	VM-specific	-4.98406
Y031_virome_k141_223814	1.03596e-05	36	VM-specific	-4.98466
X039_virome_k141_1428_1	9.72457e-06	47.2	VM-specific	-5.01213
A038_virome_k141_29043	9.71856e-06	78.4	VM-specific	-5.0124
C027_virome_k141_75706	9.48183e-06	35.2	VM-specific	-5.02311
A013_virome_k141_105646	9.39482e-06	62.4	VM-specific	-5.02711
C061_virome_k141_336752	9.38316e-06	32.8	VM-specific	-5.02765
A052_virome_k141_216121	9.36374e-06	66.4	VM-specific	-5.02855
B005_virome_k141_36270	9.13796e-06	60	VM-specific	-5.03915
X028_virome_k141_8863	9.13205e-06	14.4	VM-specific	-5.03943
C065-2_virome_k141_13079	8.91171e-06	57.6	VM-specific	-5.05004
B010_virome_k141_62938	8.82517e-06	67.2	VM-specific	-5.05428
A053_virome_k141_108513	8.5339e-06	92	VM-specific	-5.06885
Y012_virome_k141_22237	8.53164e-06	93.6	VM-specific	-5.06897
D072_virome_k141_85463	8.1154e-06	12	VM-specific	-5.09069
C027_virome_k141_60307	7.92769e-06	80	VM-specific	-5.10085
B042_virome_k141_37272	7.5778e-06	44	VM-specific	-5.12046
Y028_virome_k141_14055	7.53414e-06	43.2	VM-specific	-5.12297
X038_virome_k141_80777	7.51968e-06	55.2	VM-specific	-5.1238
X069-2_virome_k141_37859	7.50223e-06	46.4	VM-specific	-5.12481
A035_virome_k141_27461	7.47764e-06	19.2	VM-specific	-5.12624
A094_virome_k141_74003	6.9704e-06	60	VM-specific	-5.15674
X065_virome_k141_22997	6.75314e-06	20	VM-specific	-5.17049
G027_virome_k141_33477	6.48379e-06	24.8	VM-specific	-5.18817
B039_virome_k141_10360	6.4677e-06	44.8	VM-specific	-5.18925
D016_virome_k141_55366	6.46537e-06	14.4	VM-specific	-5.18941
Y028_virome_k141_106795	6.4596e-06	17.6	VM-specific	-5.18979
X069-1_virome_k141_21513	6.43589e-06	75.2	VM-specific	-5.19139
A061_virome_k141_136906	6.41416e-06	34.4	VM-specific	-5.19286
A061_virome_k141_142522	6.35653e-06	53.6	VM-specific	-5.19678
C061_virome_k141_113011	6.34282e-06	54.4	VM-specific	-5.19772
Y003_virome_k141_20942	6.31129e-06	36	VM-specific	-5.19988
Y012_virome_k141_64267	6.14549e-06	25.6	VM-specific	-5.21144
A067_virome_k141_20929_1	6.14323e-06	86.4	VM-specific	-5.2116
A067_virome_k141_55333	6.02173e-06	84.8	VM-specific	-5.22028
C061_virome_k141_269377	5.97142e-06	68	VM-specific	-5.22392
A020_virome_k141_36174	5.96937e-06	21.6	VM-specific	-5.22407
X069-3_virome_k141_13041	5.73529e-06	20.8	VM-specific	-5.24144
X052_virome_k141_54285	5.71451e-06	63.2	VM-specific	-5.24302
A089_virome_k141_17855	5.60925e-06	48	VM-specific	-5.2511
N041-3_virome_k141_62293	5.42885e-06	61.6	VM-specific	-5.26529
Y014-2_virome_k141_36461	5.32346e-06	71.2	VM-specific	-5.27381
A013_virome_k141_84672	5.27397e-06	66.4	VM-specific	-5.27786
Y028_virome_k141_2058	5.15338e-06	15.2	VM-specific	-5.28791
Y012_virome_k141_34770	5.15005e-06	24	VM-specific	-5.28819
Y014-2_virome_k141_38144	5.14727e-06	27.2	VM-specific	-5.28842
C065-1_virome_k141_6133	5.07675e-06	35.2	VM-specific	-5.29441
G027_virome_k141_34635	5.03962e-06	24.8	VM-specific	-5.2976
A013_virome_k141_20868	5.02729e-06	22.4	VM-specific	-5.29867
G027_virome_k141_14772	4.92924e-06	20	VM-specific	-5.30722
A013_virome_k141_199651	4.86147e-06	64.8	VM-specific	-5.31323
A052_virome_k141_131984	4.7898e-06	59.2	VM-specific	-5.31968
X028_virome_k141_467	4.74432e-06	14.4	VM-specific	-5.32383
A063_virome_k141_37296	4.72277e-06	56.8	VM-specific	-5.3258
A044_virome_k141_150399	4.68851e-06	90.4	VM-specific	-5.32897
D043_virome_k141_48459	4.60461e-06	27.2	VM-specific	-5.33681
B023_virome_k141_74797	4.58302e-06	63.2	VM-specific	-5.33885
A028_virome_k141_42575	4.48364e-06	13.6	VM-specific	-5.34837
B023_virome_k141_36442	4.47516e-06	60.8	VM-specific	-5.34919
X069-1_virome_k141_17236	4.41983e-06	44	VM-specific	-5.35459
A038_virome_k141_44725	4.41883e-06	12	VM-specific	-5.35469
A039_virome_k141_183983	4.40493e-06	64	VM-specific	-5.35606
X008_virome_k141_194123	4.3554e-06	11.2	VM-specific	-5.36097
A069_virome_k141_111043	4.32243e-06	29.6	VM-specific	-5.36427
B055_virome_k141_49048	4.31197e-06	17.6	VM-specific	-5.36532
A052_virome_k141_187162	4.23584e-06	53.6	VM-specific	-5.37306
B023_virome_k141_128529	4.19002e-06	58.4	VM-specific	-5.37778
G027_virome_k141_12327	4.12181e-06	15.2	VM-specific	-5.38491
A065_virome_k141_192339	4.08847e-06	18.4	VM-specific	-5.38844
Y031_virome_k141_45941	4.02295e-06	28	VM-specific	-5.39546
B047_virome_k141_68678	4.01986e-06	27.2	VM-specific	-5.39579
X027_virome_k141_15185	3.92102e-06	12	VM-specific	-5.4066
X011_virome_k141_12935	3.81745e-06	12	VM-specific	-5.41823
X024_virome_k141_71074	3.76183e-06	24.8	VM-specific	-5.4246
X028_virome_k141_67009	3.6812e-06	35.2	VM-specific	-5.43401
D068_virome_k141_36688_1	3.65627e-06	17.6	VM-specific	-5.43696
X024_virome_k141_869	3.65576e-06	26.4	VM-specific	-5.43702
B050-1_virome_k141_26028	3.65376e-06	32	VM-specific	-5.43726
B055_virome_k141_47857	3.64277e-06	18.4	VM-specific	-5.43857
A052_virome_k141_31119	3.62998e-06	50.4	VM-specific	-5.4401
Y025_virome_k141_62421	3.61806e-06	19.2	VM-specific	-5.44152
X044_virome_k141_34839	3.5925e-06	12.8	VM-specific	-5.4446
A064_virome_k141_157929	3.58101e-06	28	VM-specific	-5.44599
A071_virome_k141_118854	3.57173e-06	19.2	VM-specific	-5.44712
B023_virome_k141_25965	3.56897e-06	57.6	VM-specific	-5.44746
A053_virome_k141_19551	3.56867e-06	38.4	VM-specific	-5.44749
G009-2_virome_k141_29117_1	3.5443e-06	20	VM-specific	-5.45047
A052_virome_k141_133910	3.52486e-06	61.6	VM-specific	-5.45286
G009-1_virome_k141_36457_1	3.49656e-06	22.4	VM-specific	-5.45636
B055_virome_k141_58477	3.39725e-06	16	VM-specific	-5.46887
B053_virome_k141_113938	3.3911e-06	32	VM-specific	-5.46966
C033_virome_k141_88438	3.38038e-06	33.6	VM-specific	-5.47103
X023_virome_k141_66928	3.37505e-06	24	VM-specific	-5.47172
B055_virome_k141_15734	3.3459e-06	28.8	VM-specific	-5.47549
A044_virome_k141_216502	3.29891e-06	29.6	VM-specific	-5.48163
A052_virome_k141_278589	3.29591e-06	53.6	VM-specific	-5.48202
C005_virome_k141_39422	3.2486e-06	32	VM-specific	-5.4883
B030_virome_k141_65149	3.2483e-06	59.2	VM-specific	-5.48834
A039_virome_k141_142039	3.21028e-06	60	VM-specific	-5.49346
A044_virome_k141_61805	3.18246e-06	27.2	VM-specific	-5.49724
B041_virome_k141_17608	3.17357e-06	36	VM-specific	-5.49845
B055_virome_k141_26150	3.1709e-06	17.6	VM-specific	-5.49882
X069-3_virome_k141_5492	3.12204e-06	12	VM-specific	-5.50556
A052_virome_k141_21471	3.06353e-06	55.2	VM-specific	-5.51378
A069_virome_k141_70138	3.01942e-06	28.8	VM-specific	-5.52008
A038-2_virome_k141_29286	2.97505e-06	4.8	VM-specific	-5.52651
Y021_virome_k141_39279	2.96186e-06	13.6	VM-specific	-5.52844
A071_virome_k141_257600	2.93574e-06	7.2	VM-specific	-5.53228
Y014-1_virome_k141_62065	2.93044e-06	16	VM-specific	-5.53307
A044_virome_k141_51194	2.87287e-06	4.8	VM-specific	-5.54168
B051_virome_k141_52757	2.80668e-06	12	VM-specific	-5.55181
B055_virome_k141_72569	2.79471e-06	32.8	VM-specific	-5.55366
Y006_virome_k141_41519	2.78588e-06	13.6	VM-specific	-5.55504
X069-3_virome_k141_27698	2.75018e-06	48	VM-specific	-5.56064
A053_virome_k141_34262	2.63761e-06	28	VM-specific	-5.57879
Y018_virome_k141_283075	2.60798e-06	4	VM-specific	-5.5837
A065_virome_k141_195448	2.59569e-06	23.2	VM-specific	-5.58575
C045_virome_k141_12389	2.59075e-06	16.8	VM-specific	-5.58657
A020_virome_k141_42840	2.44478e-06	77.6	VM-specific	-5.61176
A065_virome_k141_21304	2.43802e-06	17.6	VM-specific	-5.61296
B023_virome_k141_88597	2.43195e-06	51.2	VM-specific	-5.61405
C051_virome_k141_242658	2.38738e-06	56.8	VM-specific	-5.62208
A013_virome_k141_140324	2.35697e-06	53.6	VM-specific	-5.62765
B050-1_virome_k141_30606	2.27859e-06	34.4	VM-specific	-5.64233
A052_virome_k141_165246	2.27724e-06	44	VM-specific	-5.64259
A038-1_virome_k141_33150	2.26335e-06	4	VM-specific	-5.64525
A065_virome_k141_310162	2.2401e-06	18.4	VM-specific	-5.64973
A038_virome_k141_68796	2.19668e-06	54.4	VM-specific	-5.65823
A069_virome_k141_56396	2.18047e-06	69.6	VM-specific	-5.66145
Y038_virome_k141_446398	2.10806e-06	24.8	VM-specific	-5.67612
B053_virome_k141_18155_1	2.09617e-06	16.8	VM-specific	-5.67857
A094_virome_k141_19138	2.07571e-06	14.4	VM-specific	-5.68283
A063_virome_k141_111808	1.99761e-06	4.8	VM-specific	-5.69949
C065-1_virome_k141_40981	1.96671e-06	16.8	VM-specific	-5.70626
A044_virome_k141_241552	1.96503e-06	28.8	VM-specific	-5.70663
C056_virome_k141_34735	1.95951e-06	8.8	VM-specific	-5.70785
B055_virome_k141_100300	1.95245e-06	17.6	VM-specific	-5.70942
X015_virome_k141_272926	1.91022e-06	12	VM-specific	-5.71892
C010_virome_k141_48727	1.90901e-06	17.6	VM-specific	-5.71919
D068_virome_k141_40978	1.90691e-06	44	VM-specific	-5.71967
Y030_virome_k141_126771	1.87732e-06	1.6	VM-specific	-5.72646
B055_virome_k141_19703_1	1.8737e-06	17.6	VM-specific	-5.7273
Y003_virome_k141_20597	1.82659e-06	1.6	VM-specific	-5.73836
C056_virome_k141_19549	1.74774e-06	11.2	VM-specific	-5.75752
B050-1_virome_k141_42210	1.73528e-06	24.8	VM-specific	-5.76063
C065-2_virome_k141_29818	1.71387e-06	26.4	VM-specific	-5.76602
Y003_virome_k141_44492	1.67828e-06	1.6	VM-specific	-5.77514
Y014-3_virome_k141_2745	1.67631e-06	7.2	VM-specific	-5.77565
B059_virome_k141_41548	1.63661e-06	7.2	VM-specific	-5.78605
B055_virome_k141_85374	1.61245e-06	21.6	VM-specific	-5.79251
A039_virome_k141_196860	1.59948e-06	19.2	VM-specific	-5.79602
Y012_virome_k141_20347	1.59717e-06	12.8	VM-specific	-5.79665
B041_virome_k141_61213	1.58211e-06	12.8	VM-specific	-5.80076
Y014-1_virome_k141_123579	1.52008e-06	9.6	VM-specific	-5.81813
X049_virome_k141_2677	1.50831e-06	8.8	VM-specific	-5.82151
X049_virome_k141_4373	1.50729e-06	46.4	VM-specific	-5.8218
D043_virome_k141_112023	1.50329e-06	32	VM-specific	-5.82296
C045_virome_k141_28670	1.49201e-06	3.2	VM-specific	-5.82623
A064_virome_k141_53260	1.44998e-06	3.2	VM-specific	-5.83864
A065_virome_k141_162003	1.44321e-06	4.8	VM-specific	-5.84067
X008_virome_k141_146798	1.42583e-06	10.4	VM-specific	-5.84593
A065_virome_k141_274408	1.42254e-06	17.6	VM-specific	-5.84694
X008_virome_k141_11426	1.41006e-06	3.2	VM-specific	-5.85076
B050-2_virome_k141_34534	1.40106e-06	44	VM-specific	-5.85354
A028_virome_k141_82639	1.38921e-06	17.6	VM-specific	-5.85723
A020_virome_k141_89183	1.36336e-06	10.4	VM-specific	-5.86539
A063_virome_k141_67224	1.35858e-06	5.6	VM-specific	-5.86691
B037_virome_k141_768641	1.35833e-06	20	VM-specific	-5.86699
B023_virome_k141_24579	1.35441e-06	36	VM-specific	-5.86825
A020_virome_k141_15855	1.34575e-06	12.8	VM-specific	-5.87104
A071_virome_k141_535628	1.34516e-06	13.6	VM-specific	-5.87123
A065_virome_k141_245465	1.32113e-06	17.6	VM-specific	-5.87905
B050-3_virome_k141_14511	1.29915e-06	32.8	VM-specific	-5.88634
C056_virome_k141_77209	1.2967e-06	11.2	VM-specific	-5.88716
D043_virome_k141_64121	1.28972e-06	15.2	VM-specific	-5.8895
A057_virome_k141_266149	1.28119e-06	5.6	VM-specific	-5.89239
A071_virome_k141_567437	1.26043e-06	4.8	VM-specific	-5.89948
A063_virome_k141_111405	1.23847e-06	9.6	VM-specific	-5.90711
B005_virome_k141_114782	1.22778e-06	36	VM-specific	-5.91088
A057_virome_k141_147299	1.22326e-06	5.6	VM-specific	-5.91248
Y033_virome_k141_140180	1.2121e-06	13.6	VM-specific	-5.91646
C056_virome_k141_22534	1.19234e-06	4.8	VM-specific	-5.9236
B005_virome_k141_94322	1.19229e-06	8	VM-specific	-5.92362
X052_virome_k141_18350_1	1.16143e-06	30.4	VM-specific	-5.93501
C056_virome_k141_30394	1.15449e-06	44	VM-specific	-5.93761
Y003_virome_k141_57239	1.14961e-06	1.6	VM-specific	-5.93945
B055_virome_k141_71701	1.14672e-06	18.4	VM-specific	-5.94054
A071_virome_k141_185126	1.13299e-06	10.4	VM-specific	-5.94577
Y036_virome_k141_73820	1.08221e-06	14.4	VM-specific	-5.96569
A083_virome_k141_7747	1.06386e-06	6.4	VM-specific	-5.97312
X059_virome_k141_8206	1.05056e-06	5.6	VM-specific	-5.97858
Y036_virome_k141_52898	1.04723e-06	13.6	VM-specific	-5.97996
B051_virome_k141_23399	1.04489e-06	11.2	VM-specific	-5.98093
B071_virome_k141_101811	1.04268e-06	4	VM-specific	-5.98185
A071_virome_k141_790630	1.03192e-06	5.6	VM-specific	-5.98635
C056_virome_k141_72010	1.01076e-06	3.2	VM-specific	-5.99535
A071_virome_k141_207016	1.00501e-06	7.2	VM-specific	-5.99783
Y006_virome_k141_55839	1.00083e-06	10.4	VM-specific	-5.99964
A063_virome_k141_32955	9.88167e-07	8.8	VM-specific	-6.00517
B071_virome_k141_173549	9.85129e-07	0.8	VM-specific	-6.00651
Y014-3_virome_k141_65579	9.83724e-07	7.2	VM-specific	-6.00713
A067_virome_k141_28613	9.69921e-07	5.6	VM-specific	-6.01326
B071_virome_k141_63340	9.48348e-07	3.2	VM-specific	-6.02303
A013_virome_k141_113980	9.4442e-07	35.2	VM-specific	-6.02483
X028_virome_k141_31551	9.33359e-07	10.4	VM-specific	-6.02995
B059_virome_k141_4505	9.24841e-07	5.6	VM-specific	-6.03393
D072_virome_k141_36766	9.11528e-07	4	VM-specific	-6.04023
C056_virome_k141_36140	8.94492e-07	5.6	VM-specific	-6.04842
A071_virome_k141_406784	8.72769e-07	5.6	VM-specific	-6.0591
A061_virome_k141_256854	8.5717e-07	12	VM-specific	-6.06693
B005_virome_k141_154665	8.48833e-07	5.6	VM-specific	-6.07118
X069-3_virome_k141_7091	8.4664e-07	9.6	VM-specific	-6.0723
Y033_virome_k141_159680	8.45486e-07	20	VM-specific	-6.07289
C056_virome_k141_63863	8.35611e-07	1.6	VM-specific	-6.078
B059_virome_k141_58103	8.34054e-07	6.4	VM-specific	-6.07881
A124-2_virome_k141_33747	8.26304e-07	20	VM-specific	-6.08286
A038-1_virome_k141_107745	8.14035e-07	20	VM-specific	-6.08936
Y007_virome_k141_448401	8.07374e-07	4.8	VM-specific	-6.09293
A028_virome_k141_79651	7.67236e-07	4	VM-specific	-6.11507
X028_virome_k141_865	7.63215e-07	10.4	VM-specific	-6.11735
Y014-1_virome_k141_89458	7.60284e-07	8	VM-specific	-6.11902
C056_virome_k141_3336	7.57243e-07	2.4	VM-specific	-6.12076
B071_virome_k141_5951	7.53097e-07	0.8	VM-specific	-6.12315
X059_virome_k141_8488	7.47572e-07	17.6	VM-specific	-6.12635
A057_virome_k141_249070	7.46081e-07	7.2	VM-specific	-6.12721
X059_virome_k141_7151	7.30964e-07	4.8	VM-specific	-6.1361
X034_virome_k141_46816	7.17679e-07	0.8	VM-specific	-6.14407
X008_virome_k141_206883	7.09117e-07	5.6	VM-specific	-6.14928
Y025_virome_k141_99552	7.0231e-07	2.4	VM-specific	-6.15347
C056_virome_k141_62394	7.01582e-07	1.6	VM-specific	-6.15392
A038_virome_k141_42707	6.88698e-07	4	VM-specific	-6.16197
A057_virome_k141_174863	6.81863e-07	6.4	VM-specific	-6.1663
X052_virome_k141_45229	6.81088e-07	4.8	VM-specific	-6.1668
X049_virome_k141_34752	6.74897e-07	9.6	VM-specific	-6.17076
X065_virome_k141_23740	6.7316e-07	8	VM-specific	-6.17188
C065-2_virome_k141_14362	6.71533e-07	3.2	VM-specific	-6.17293
Y003_virome_k141_17286	6.61495e-07	1.6	VM-specific	-6.17947
B055_virome_k141_7610	6.47378e-07	17.6	VM-specific	-6.18884
X069-3_virome_k141_16573	6.39227e-07	16.8	VM-specific	-6.19434
A083_virome_k141_30718	6.07797e-07	4	VM-specific	-6.21624
Y003_virome_k141_67215	5.99787e-07	10.4	VM-specific	-6.222
X011_virome_k141_2469	5.96122e-07	5.6	VM-specific	-6.22466
C056_virome_k141_46	5.93643e-07	0.8	VM-specific	-6.22647
C056_virome_k141_45329	5.82267e-07	3.2	VM-specific	-6.23488
B055_virome_k141_104169	5.75754e-07	4.8	VM-specific	-6.23976
A071_virome_k141_452872	5.74089e-07	3.2	VM-specific	-6.24102
C056_virome_k141_19681	5.71628e-07	1.6	VM-specific	-6.24289
B100-2_virome_k141_76180	5.62518e-07	10.4	VM-specific	-6.24986
C056_virome_k141_28073	5.60184e-07	3.2	VM-specific	-6.25167
A071_virome_k141_621595	5.38483e-07	3.2	VM-specific	-6.26883
A013_virome_k141_178755	5.37123e-07	1.6	VM-specific	-6.26993
C056_virome_k141_63763	5.31606e-07	1.6	VM-specific	-6.27441
A071_virome_k141_348907	5.27739e-07	3.2	VM-specific	-6.27758
Y018_virome_k141_52996	5.25079e-07	0.8	VM-specific	-6.27978
C056_virome_k141_16238	5.14584e-07	4.8	VM-specific	-6.28854
B005_virome_k141_242591	4.98797e-07	0.8	VM-specific	-6.30208
C056_virome_k141_73622	4.86025e-07	1.6	VM-specific	-6.31334
C005_virome_k141_61511	4.77187e-07	0.8	VM-specific	-6.32131
A038_virome_k141_45787	4.72665e-07	4	VM-specific	-6.32545
Y036_virome_k141_60242	4.71179e-07	0.8	VM-specific	-6.32681
X069-3_virome_k141_22497	4.42847e-07	1.6	VM-specific	-6.35375
Y033_virome_k141_134811	4.25039e-07	1.6	VM-specific	-6.37157
C056_virome_k141_61219	4.16215e-07	0.8	VM-specific	-6.38068
C056_virome_k141_22663	4.09966e-07	4.8	VM-specific	-6.38725
C021_virome_k141_32752	4.01698e-07	3.2	VM-specific	-6.3961
G009-3_virome_k141_35152	3.92748e-07	1.6	VM-specific	-6.40589
C056_virome_k141_50605	3.84996e-07	5.6	VM-specific	-6.41454
C056_virome_k141_17645	3.78629e-07	0.8	VM-specific	-6.42179
Y036_virome_k141_66943	3.77137e-07	0.8	VM-specific	-6.4235
C086_virome_k141_41649	3.75369e-07	9.6	VM-specific	-6.42554
B071_virome_k141_118544	3.54542e-07	0.8	VM-specific	-6.45033
C056_virome_k141_31932	3.53968e-07	0.8	VM-specific	-6.45104
A071_virome_k141_557209	3.50705e-07	3.2	VM-specific	-6.45506
C065-1_virome_k141_16616	3.32912e-07	1.6	VM-specific	-6.47767
C056_virome_k141_30270	3.26644e-07	8.8	VM-specific	-6.48593
A044_virome_k141_197341	3.1571e-07	1.6	VM-specific	-6.50071
B053_virome_k141_57094	3.10803e-07	1.6	VM-specific	-6.50751
X007_virome_k141_50232	2.83835e-07	0.8	VM-specific	-6.54693
X015_virome_k141_341240	2.71595e-07	1.6	VM-specific	-6.56608
C056_virome_k141_78020	2.67287e-07	1.6	VM-specific	-6.57302
X015_virome_k141_171545	2.47536e-07	0.8	VM-specific	-6.60636
A010_virome_k141_100504	2.44404e-07	0.8	VM-specific	-6.61189
A010_virome_k141_160073	1.85218e-07	0.8	VM-specific	-6.73232

## Sheet: Fig.2c
	all.rel	all.pre	group	rela.log
A028_meta_k141_120046	2.97162e-05	7.97101	MM-shared	-4.52701
A114_meta_k141_13930_1	0.00238505	100	MM-shared	-2.6225
E026_meta_k141_197591	0.00102551	63.0435	MM-shared	-2.98906
X057_meta_k141_299506	4.68776e-05	50	MM-shared	-4.32903
C045_meta_k141_9515	1.34892e-06	1.44928	MM-shared	-5.87001
A037_meta_k141_52262	0.00380415	100	MM-shared	-2.41974
D046-2_meta_k141_376043	0.000202885	2.89855	MM-shared	-3.69275
A038_meta_k141_407863	0.000129395	22.4638	MM-shared	-3.88808
A067_meta_k141_141029	3.24577e-06	7.97101	MM-shared	-5.48868
Y012_meta_k141_86951	9.43177e-06	5.07246	MM-shared	-5.02541
C045_meta_k141_288572_1	0.000235512	13.7681	MM-shared	-3.62799
E026_meta_k141_428270	0.00012395	16.6667	MM-shared	-3.90675
A038_meta_k141_328815	6.48751e-05	63.7681	MM-shared	-4.18792
X007_meta_k141_90143	0.000460882	45.6522	MM-shared	-3.33641
N041_meta_k141_197695	2.84935e-05	6.52174	MM-shared	-4.54525
B041_meta_k141_62429	0.00157113	100	MM-shared	-2.80379
A061_meta_k141_204073	4.40504e-06	18.8406	MM-shared	-5.35605
Y021_meta_k141_249681_1	5.91779e-06	22.4638	MM-shared	-5.22784
Y012_meta_k141_29216	3.38252e-05	18.1159	MM-shared	-4.47076
C027_meta_k141_248196	1.72211e-05	82.6087	MM-shared	-4.76394
X007_meta_k141_103551	6.4413e-05	43.4783	MM-shared	-4.19103
A079_meta_k141_176477	0.00236603	100	MM-shared	-2.62598
A020_meta_k141_156400	6.81004e-06	9.42029	MM-shared	-5.16685
B010_meta_k141_187753	1.17919e-05	6.52174	MM-shared	-4.92842
D010_meta_k141_395610	0.000351711	31.8841	MM-shared	-3.45381
D072_meta_k141_50686	2.96246e-05	35.5072	MM-shared	-4.52835
Y021_meta_k141_56280	5.71589e-05	59.4203	MM-shared	-4.24292
Y034_meta_k141_92148	6.81928e-05	50.7246	MM-shared	-4.16626
A036_meta_k141_210723	0.00108633	97.8261	MM-shared	-2.96404
X038_meta_k141_160048	0.00293332	98.5507	MM-shared	-2.53264
D010_meta_k141_395617	3.28972e-05	30.4348	MM-shared	-4.48284
Y025_meta_k141_102660	0.0188939	63.7681	MM-shared	-1.72368
B012_meta_k141_234287	1.85935e-05	36.2319	MM-shared	-4.73064
D043-2_meta_k141_369081	0.000405668	32.6087	MM-shared	-3.39183
X059-2_meta_k141_257154	0.000112169	15.2174	MM-shared	-3.95013
Y021_meta_k141_145102	1.29464e-05	26.087	MM-shared	-4.88785
D072_meta_k141_335441	0.000112804	7.97101	MM-shared	-3.94768
X024_meta_k141_108548	3.60478e-05	39.1304	MM-shared	-4.44312
X057_meta_k141_3202_1	3.57199e-05	98.5507	MM-shared	-4.44709
D063_meta_k141_424082	2.14707e-05	2.89855	MM-shared	-4.66815
N041_meta_k141_394013	2.51616e-06	7.97101	MM-shared	-5.59926
D081_meta_k141_1992	4.80781e-06	7.97101	MM-shared	-5.31805
N041_meta_k141_291621	5.97919e-06	2.89855	MM-shared	-5.22336
Y034_meta_k141_222177	0.000205645	5.7971	MM-shared	-3.68688
A053_meta_k141_397493	2.39646e-05	7.24638	MM-shared	-4.62043
A052_meta_k141_88627	6.7422e-06	9.42029	MM-shared	-5.1712
Y037_meta_k141_112809_1	0.00809322	63.7681	MM-shared	-2.09188
D081_meta_k141_625948	1.4074e-05	9.42029	MM-shared	-4.85158
B084_meta_k141_95821	0.00381243	100	MM-shared	-2.4188
B035_meta_k141_25883	0.000275198	7.24638	MM-shared	-3.56035
X027_meta_k141_279388	0.000310359	47.8261	MM-shared	-3.50814
A035_meta_k141_293616	0.000167755	56.5217	MM-shared	-3.77532
A094_meta_k141_450876	0.00118464	97.8261	MM-shared	-2.92642
X034_meta_k141_123431	0.00672261	60.1449	MM-shared	-2.17246
A110_meta_k141_27368	2.11059e-05	44.2029	MM-shared	-4.6756
A103_meta_k141_346872	6.50523e-06	21.0145	MM-shared	-5.18674
X039_meta_k141_45409	0.00108599	69.5652	MM-shared	-2.96417
B071_meta_k141_65710	7.38921e-05	40.5797	MM-shared	-4.1314
C027_meta_k141_191876	0.0117499	94.2029	MM-shared	-1.92997
C061_meta_k141_80745	0.0056626	100	MM-shared	-2.24698
Y030_meta_k141_123781	0.00124143	49.2754	MM-shared	-2.90608
B084_meta_k141_42072	0.0105666	98.5507	MM-shared	-1.97606
Y031_meta_k141_259841	0.00235586	100	MM-shared	-2.62785
Y028_meta_k141_215778	0.00125025	68.8406	MM-shared	-2.903
Y025_meta_k141_177164	1.33521e-05	27.5362	MM-shared	-4.87445
X008_meta_k141_133997_1	0.000108211	97.8261	MM-shared	-3.96573
B041_meta_k141_295656	0.00101534	100	MM-shared	-2.99339
G027_meta_k141_4064	3.05267e-05	97.1014	MM-shared	-4.51532
E026_meta_k141_302094_1	9.77004e-05	7.97101	MM-shared	-4.0101
D010_meta_k141_283427_1	0.00218166	99.2754	MM-shared	-2.66121
A058_meta_k141_309908	2.81408e-05	50.7246	MM-shared	-4.55066
A065_meta_k141_262818	0.00061796	100	MM-shared	-3.20904
X008_meta_k141_169483	0.000226314	16.6667	MM-shared	-3.64529
A017_meta_k141_63905	9.80951e-05	63.7681	MM-shared	-4.00835
Y018_meta_k141_72907	5.06962e-05	39.8551	MM-shared	-4.29502
X057_meta_k141_186919_1	0.00440175	100	MM-shared	-2.35637
B030_meta_k141_212473	0.00519599	100	MM-shared	-2.28433
B039_meta_k141_160707_1	8.51253e-05	55.7971	MM-shared	-4.06994
B056_meta_k141_55387	0.000993502	64.4928	MM-shared	-3.00283
C021_meta_k141_30930_1	6.75382e-06	32.6087	MM-shared	-5.17045
A016_meta_k141_60518	0.00351953	99.2754	MM-shared	-2.45351
A039_meta_k141_318940	0.00216235	100	MM-shared	-2.66507
A053_meta_k141_363405	0.00196806	100	MM-shared	-2.70596
C051_meta_k141_75117	1.80099e-06	31.1594	MM-shared	-5.74449
Y033_meta_k141_625136	4.54753e-06	2.89855	MM-shared	-5.34222
B050_meta_k141_108278	4.34464e-05	40.5797	MM-shared	-4.36205
A094_meta_k141_464102	2.27119e-06	2.89855	MM-shared	-5.64375
D072_meta_k141_219285	0.00233823	100	MM-shared	-2.63111
A114_meta_k141_106058_1	0.00836892	100	MM-shared	-2.07733
A067_meta_k141_28089_1	1.50687e-05	30.4348	MM-shared	-4.82192
B058_meta_k141_242494	6.69113e-06	35.5072	MM-shared	-5.1745
A023_meta_k141_175256	0.00532296	100	MM-shared	-2.27385
A061_meta_k141_306831	0.000140342	56.5217	MM-shared	-3.85281
X023_meta_k141_106660	0.000441607	47.1014	MM-shared	-3.35496
A114_meta_k141_61044	0.00302021	99.2754	MM-shared	-2.51996
Y030_meta_k141_253344	0.00106002	68.1159	MM-shared	-2.97469
Y007_meta_k141_19373	2.32063e-06	0.724638	MM-shared	-5.63439
Y028_meta_k141_58849_1	0.000345478	48.5507	MM-shared	-3.46158
X055_meta_k141_303282	1.37545e-05	31.1594	MM-shared	-4.86156
A057_meta_k141_43365	0.000275484	100	MM-shared	-3.5599
E020_meta_k141_397353	9.389e-06	29.7101	MM-shared	-5.02738
G009-2_meta_k141_90267	4.56454e-06	7.24638	MM-shared	-5.3406
E030_meta_k141_143651	1.34653e-05	34.058	MM-shared	-4.87078
X057_meta_k141_170173_1	0.00511143	100	MM-shared	-2.29146
A013_meta_k141_544746	0.000555055	60.1449	MM-shared	-3.25566
E020_meta_k141_30164	0.000146379	57.2464	MM-shared	-3.83452
A103_meta_k141_204281	7.86932e-06	13.7681	MM-shared	-5.10406
X007_meta_k141_91251	1.42697e-05	31.1594	MM-shared	-4.84559
A067_meta_k141_291246_1	2.39567e-05	31.8841	MM-shared	-4.62057
A089_meta_k141_185747	1.54989e-06	2.89855	MM-shared	-5.8097
A089_meta_k141_125771	2.12308e-06	3.62319	MM-shared	-5.67303
Y015_meta_k141_204947_1	9.27894e-05	75.3623	MM-shared	-4.0325
Y018_meta_k141_122997	0.000481639	89.8551	MM-shared	-3.31728
B037_meta_k141_4430	0.000282822	100	MM-shared	-3.54849
D010_meta_k141_259666	1.80998e-05	44.2029	MM-shared	-4.74233
B055_meta_k141_28894	2.07344e-05	55.0725	MM-shared	-4.68331
A094_meta_k141_413010	2.51528e-05	77.5362	MM-shared	-4.59941
X023_meta_k141_74359	8.41076e-06	10.8696	MM-shared	-5.07516
X039_meta_k141_141763	0.000589945	50.7246	MM-shared	-3.22919
A027_meta_k141_213120	0.000494517	83.3333	MM-shared	-3.30582
B041_meta_k141_141986	2.82594e-06	7.24638	MM-shared	-5.54884
A017_meta_k141_227230	0.00318623	100	MM-shared	-2.49672
A079_meta_k141_190838	0.000167557	51.4493	MM-shared	-3.77584
Y015_meta_k141_194870	0.00155677	60.1449	MM-shared	-2.80778
A065_meta_k141_305597	5.02564e-06	1.44928	MM-shared	-5.29881
B084_meta_k141_75148	0.0135023	98.5507	MM-shared	-1.86959
G027_meta_k141_262697	3.22856e-05	1.44928	MM-shared	-4.49099
B037_meta_k141_51535	0.000100931	50	MM-shared	-3.99598
Y038_meta_k141_299702	0.00216064	60.1449	MM-shared	-2.66542
X059-2_meta_k141_102730	3.17009e-05	13.7681	MM-shared	-4.49893
X011_meta_k141_248696	9.77407e-05	92.029	MM-shared	-4.00992
C010_meta_k141_119344	1.1686e-05	10.8696	MM-shared	-4.93233
C027_meta_k141_224386	0.000796545	48.5507	MM-shared	-3.09879
A071_meta_k141_46677	0.00188957	99.2754	MM-shared	-2.72364
B010_meta_k141_123103	0.000208069	87.6812	MM-shared	-3.68179
A044_meta_k141_306750	2.30023e-06	13.0435	MM-shared	-5.63823
A067_meta_k141_417295_1	0.000507639	100	MM-shared	-3.29445
A042_meta_k141_305882_1	0.000220952	100	MM-shared	-3.6557
Y021_meta_k141_32526	1.874e-05	35.5072	MM-shared	-4.72723
X023_meta_k141_192309_1	2.55565e-05	39.1304	MM-shared	-4.5925
C065_meta_k141_5506	4.10481e-05	67.3913	MM-shared	-4.38671
A124_meta_k141_29030	0.00205833	99.2754	MM-shared	-2.68648
D016_meta_k141_286899	4.15029e-05	53.6232	MM-shared	-4.38192
B050_meta_k141_454982	0.000195047	34.058	MM-shared	-3.70986
B012_meta_k141_164605	0.000174319	47.1014	MM-shared	-3.75866
A020_meta_k141_65835	3.89915e-06	17.3913	MM-shared	-5.40903
X059-2_meta_k141_257155	7.31055e-05	22.4638	MM-shared	-4.13605
D058-2_meta_k141_373049	7.43634e-06	21.7391	MM-shared	-5.12864
A044_meta_k141_55340_1	7.54045e-06	30.4348	MM-shared	-5.1226
D046-2_meta_k141_452708	6.0468e-06	23.1884	MM-shared	-5.21847
D016_meta_k141_333786	5.60716e-05	29.7101	MM-shared	-4.25126
G027_meta_k141_258761	8.02024e-05	28.2609	MM-shared	-4.09581
X038_meta_k141_17514	0.000167768	100	MM-shared	-3.77529
X034_meta_k141_67900_1	0.00446237	70.2899	MM-shared	-2.35043
X011_meta_k141_255863	5.93847e-05	31.8841	MM-shared	-4.22633
C021_meta_k141_120896	2.69638e-06	35.5072	MM-shared	-5.56922
N003_meta_k141_111352	0.00209851	100	MM-shared	-2.67809
B050_meta_k141_454983	2.89279e-06	25.3623	MM-shared	-5.53868
Y030_meta_k141_328079	7.84263e-06	26.087	MM-shared	-5.10554
N002_meta_k141_36729	0.00028581	99.2754	MM-shared	-3.54392
Y006_meta_k141_102331	2.67334e-05	16.6667	MM-shared	-4.57295
X008_meta_k141_143079	0.00130982	100	MM-shared	-2.88279
X028_meta_k141_243185	0.00460748	60.1449	MM-shared	-2.33654
Y038_meta_k141_351555	3.90464e-05	16.6667	MM-shared	-4.40842
Y033_meta_k141_253607	1.5133e-05	98.5507	MM-shared	-4.82007
Y012_meta_k141_114804_1	6.98238e-05	40.5797	MM-shared	-4.156
X011_meta_k141_5253	8.28017e-05	77.5362	MM-shared	-4.08196
G027_meta_k141_252851_1	0.00257399	100	MM-shared	-2.58939
A038_meta_k141_407856	0.000557882	18.1159	MM-shared	-3.25346
D063_meta_k141_95056	1.74419e-05	9.42029	MM-shared	-4.75841
B012_meta_k141_222319	0.000281631	100	MM-shared	-3.55032
A058_meta_k141_329453	0.000218915	58.6957	MM-shared	-3.65972
X069_meta_k141_254424	1.7938e-05	45.6522	MM-shared	-4.74623
Y034_meta_k141_92423	0.000224726	38.4058	MM-shared	-3.64835
D043-2_meta_k141_119439_1	9.16608e-05	34.058	MM-shared	-4.03782
A035_meta_k141_3606	4.41499e-06	41.3043	MM-shared	-5.35507
D016_meta_k141_338514	1.34792e-06	2.17391	MM-shared	-5.87034
B071_meta_k141_287402	9.79537e-06	95.6522	MM-shared	-5.00898
A044_meta_k141_159363	6.48024e-05	63.7681	MM-shared	-4.18841
Y033_meta_k141_625191	2.26924e-05	18.1159	MM-shared	-4.64412
A053_meta_k141_292852	0.00055482	60.1449	MM-shared	-3.25585
A079_meta_k141_481390	6.6362e-06	42.029	MM-shared	-5.17808
A083_meta_k141_439566	5.79662e-06	28.9855	MM-shared	-5.23683
B026_meta_k141_81512	0.000229512	99.2754	MM-shared	-3.63919
A079_meta_k141_84580_1	3.29911e-05	28.2609	MM-shared	-4.4816
Y002_meta_k141_194699	0.0004227	54.3478	MM-shared	-3.37397
A053_meta_k141_22162	0.00111609	59.4203	MM-shared	-2.9523
B037_meta_k141_139439	0.000230206	64.4928	MM-shared	-3.63788
A028_meta_k141_308313	0.000137054	59.4203	MM-shared	-3.86311
X018_meta_k141_193650	3.36125e-06	7.24638	MM-shared	-5.4735
X069_meta_k141_254621	0.000162017	57.2464	MM-shared	-3.79044
A010_meta_k141_64039	0.00103648	60.1449	MM-shared	-2.98444
A028_meta_k141_54669_1	4.8657e-06	7.97101	MM-shared	-5.31285
B041_meta_k141_94278_1	3.64362e-05	95.6522	MM-shared	-4.43847
N003_meta_k141_5762	5.09032e-05	95.6522	MM-shared	-4.29325
B100_meta_k141_186489_1	0.000224943	50.7246	MM-shared	-3.64793
Y023_meta_k141_162449	1.32438e-05	41.3043	MM-shared	-4.87799
A065_meta_k141_427497	1.19187e-05	3.62319	MM-shared	-4.92377
X038_meta_k141_13674	4.4094e-06	26.087	MM-shared	-5.35562
Y015_meta_k141_227934_1	0.00151764	73.1884	MM-shared	-2.81883
Y015_meta_k141_349923	0.000117565	97.1014	MM-shared	-3.92972
A052_meta_k141_264441	5.88546e-05	93.4783	MM-shared	-4.23022
D063_meta_k141_31425	4.17403e-05	59.4203	MM-shared	-4.37944
X014_meta_k141_163711_1	0.000193679	100	MM-shared	-3.71292
A057_meta_k141_306473_1	0.000283343	57.971	MM-shared	-3.54769
Y038_meta_k141_276515	0.00369656	59.4203	MM-shared	-2.4322
D048_meta_k141_30609	0.000118827	60.1449	MM-shared	-3.92508
B010_meta_k141_142519	0.000594481	100	MM-shared	-3.22586
D068_meta_k141_499910	1.56184e-06	5.07246	MM-shared	-5.80636
X014_meta_k141_94801	0.00293894	100	MM-shared	-2.53181
B037_meta_k141_35456	2.9846e-05	78.9855	MM-shared	-4.52511
G027_meta_k141_102427	0.000101951	60.8696	MM-shared	-3.99161
A058_meta_k141_312727_1	0.000141781	100	MM-shared	-3.84838
D072_meta_k141_304025	8.56257e-06	34.058	MM-shared	-5.0674
D016_meta_k141_306440	2.2502e-05	47.1014	MM-shared	-4.64778
C045_meta_k141_216438	1.31157e-05	58.6957	MM-shared	-4.88221
X031_meta_k141_84420	7.38519e-05	53.6232	MM-shared	-4.13164
D081_meta_k141_366957	8.8446e-05	3.62319	MM-shared	-4.05332
B059_meta_k141_254918	1.54085e-05	73.913	MM-shared	-4.81224
C033_meta_k141_260441	2.45662e-05	0.724638	MM-shared	-4.60966
C061_meta_k141_123865	0.0021577	100	MM-shared	-2.66601
A063_meta_k141_339034	3.5571e-05	15.2174	MM-shared	-4.4489
A052_meta_k141_429615	4.3254e-05	73.1884	MM-shared	-4.36397
Y028_meta_k141_26636	1.95718e-06	26.087	MM-shared	-5.70837
X038_meta_k141_187437	4.19201e-06	10.1449	MM-shared	-5.37758
B047_meta_k141_100960	0.00108787	52.8986	MM-shared	-2.96342
X049_meta_k141_151402	3.25902e-06	21.7391	MM-shared	-5.48691
Y025_meta_k141_46954_1	0.000744933	85.5072	MM-shared	-3.12788
A065_meta_k141_207186	8.32688e-05	86.2319	MM-shared	-4.07952
X027_meta_k141_37399	0.00023008	13.7681	MM-shared	-3.63812
C010_meta_k141_61097	0.000372573	100	MM-shared	-3.42879
X024_meta_k141_165712	5.95611e-05	13.0435	MM-shared	-4.22504
C065_meta_k141_27889_1	0.00396097	100	MM-shared	-2.4022
X038_meta_k141_74391	8.01259e-05	81.1594	MM-shared	-4.09623
B051_meta_k141_4711_1	0.000217485	77.5362	MM-shared	-3.66257
N041_meta_k141_21039	0.000150721	100	MM-shared	-3.82183
X015_meta_k141_35681	1.73223e-06	20.2899	MM-shared	-5.76139
D081_meta_k141_145979	5.92389e-06	42.029	MM-shared	-5.22739
A057_meta_k141_31859	5.8449e-05	50.7246	MM-shared	-4.23322
A013_meta_k141_59106	0.000200605	49.2754	MM-shared	-3.69766
X047_meta_k141_165630_1	6.91215e-05	89.8551	MM-shared	-4.16039
D081_meta_k141_597222	1.73125e-05	81.1594	MM-shared	-4.76164
A038_meta_k141_108312	6.74487e-06	10.1449	MM-shared	-5.17103
D026_meta_k141_47431	1.38163e-05	38.4058	MM-shared	-4.85961
B051_meta_k141_287963_1	2.80548e-06	26.8116	MM-shared	-5.55199
B050_meta_k141_415447	0.000206524	50	MM-shared	-3.68503
Y028_meta_k141_58796	1.5082e-05	52.8986	MM-shared	-4.82154
A042_meta_k141_328296	7.93431e-05	96.3768	MM-shared	-4.10049
A058_meta_k141_253363	0.000297093	64.4928	MM-shared	-3.52711
B010_meta_k141_187763	2.05531e-06	2.89855	MM-shared	-5.68712
A071_meta_k141_213662	0.00027993	100	MM-shared	-3.55295
E026_meta_k141_428285	2.97586e-06	7.97101	MM-shared	-5.52639
B055_meta_k141_99384	4.27312e-06	56.5217	MM-shared	-5.36925
X011_meta_k141_230404	4.64711e-06	38.4058	MM-shared	-5.33282
A079_meta_k141_309044	0.00347154	97.8261	MM-shared	-2.45948
B042_meta_k141_22370	6.03715e-05	79.7101	MM-shared	-4.21917
B041_meta_k141_87739	2.80028e-05	81.1594	MM-shared	-4.5528
A020_meta_k141_322713_1	7.79138e-05	63.7681	MM-shared	-4.10839
A039_meta_k141_40940	0.00549544	100	MM-shared	-2.26
X015_meta_k141_14810	2.92478e-06	27.5362	MM-shared	-5.53391
Y025_meta_k141_121061	5.41914e-05	70.2899	MM-shared	-4.26607
C051_meta_k141_37573_1	9.08431e-05	98.5507	MM-shared	-4.04171
A063_meta_k141_732	0.000333991	100	MM-shared	-3.47627
X028_meta_k141_31192	1.49495e-05	45.6522	MM-shared	-4.82537
B078_meta_k141_208045	0.000435661	96.3768	MM-shared	-3.36085
A058_meta_k141_332664_1	0.000169214	89.1304	MM-shared	-3.77156
X038_meta_k141_126678	2.10782e-06	5.7971	MM-shared	-5.67617
A110_meta_k141_61864_1	0.000474251	59.4203	MM-shared	-3.32399
Y038_meta_k141_154919	0.000105986	100	MM-shared	-3.97475
Y028_meta_k141_177803	0.000274902	50	MM-shared	-3.56082
C068_meta_k141_20894	5.69981e-05	42.7536	MM-shared	-4.24414
Y007_meta_k141_424100	0.000220727	36.2319	MM-shared	-3.65614
Y007_meta_k141_432889	1.49458e-05	7.24638	MM-shared	-4.82548
X008_meta_k141_106991	0.000461138	100	MM-shared	-3.33617
B100_meta_k141_56967	6.76155e-05	82.6087	MM-shared	-4.16995
D016_meta_k141_256943	0.00017643	64.4928	MM-shared	-3.75343
Y028_meta_k141_498251	6.52908e-05	79.7101	MM-shared	-4.18515
C065_meta_k141_10813	0.0016655	100	MM-shared	-2.77846
X028_meta_k141_286655_1	4.90574e-06	65.2174	MM-shared	-5.3093
C033_meta_k141_149713	1.7399e-05	51.4493	MM-shared	-4.75948
C068_meta_k141_5599	1.806e-05	91.3043	MM-shared	-4.74328
A038_meta_k141_407888	8.50294e-05	25.3623	MM-shared	-4.07043
A028_meta_k141_278291	6.66981e-05	49.2754	MM-shared	-4.17589
A064_meta_k141_322012	0.000257963	98.5507	MM-shared	-3.58844
B059_meta_k141_144777	0.00012568	92.7536	MM-shared	-3.90073
B071_meta_k141_268752	0.00121558	100	MM-shared	-2.91522
X055_meta_k141_44916	6.39165e-06	45.6522	MM-shared	-5.19439
B084_meta_k141_48489	8.39535e-05	78.2609	MM-shared	-4.07596
C065_meta_k141_40818	0.0107973	100	MM-shared	-1.96669
D046-2_meta_k141_462522	5.26761e-05	51.4493	MM-shared	-4.27839
A038_meta_k141_407862	4.07678e-05	50.7246	MM-shared	-4.38968
X028_meta_k141_237611	1.4973e-06	31.1594	MM-shared	-5.82469
C061_meta_k141_151602	0.000531108	100	MM-shared	-3.27482
A052_meta_k141_581800	9.65888e-06	44.2029	MM-shared	-5.01507
X051-2_meta_k141_176751	0.000267783	43.4783	MM-shared	-3.57222
B005_meta_k141_177227	1.98689e-05	4.34783	MM-shared	-4.70183
X055_meta_k141_320286	0.00921496	97.1014	MM-shared	-2.03551
A065_meta_k141_177339	4.65986e-06	7.97101	MM-shared	-5.33163
X059-2_meta_k141_161249	0.00153748	100	MM-shared	-2.81319
X023_meta_k141_39777	0.000255155	64.4928	MM-shared	-3.5932
A053_meta_k141_279323	3.9798e-05	48.5507	MM-shared	-4.40014
C027_meta_k141_101288	3.2597e-05	45.6522	MM-shared	-4.48682
Y015_meta_k141_243984	0.000168575	97.1014	MM-shared	-3.77321
B041_meta_k141_23242	0.000136707	97.8261	MM-shared	-3.86421
C005_meta_k141_163462	8.32643e-05	78.9855	MM-shared	-4.07954
Y028_meta_k141_59463	3.30412e-05	19.5652	MM-shared	-4.48094
Y014_meta_k141_225934	0.000161587	87.6812	MM-shared	-3.79159
E030_meta_k141_142584	5.94261e-05	63.7681	MM-shared	-4.22602
Y023_meta_k141_1802	0.000334642	100	MM-shared	-3.47542
X051-2_meta_k141_116646	4.72572e-05	99.2754	MM-shared	-4.32553
A044_meta_k141_19260	0.000272869	76.087	MM-shared	-3.56405
B047_meta_k141_356504	1.38637e-05	34.7826	MM-shared	-4.85812
D046-2_meta_k141_435414	7.9407e-05	71.7391	MM-shared	-4.10014
X057_meta_k141_210037	5.74637e-06	34.058	MM-shared	-5.24061
Y007_meta_k141_298667	0.000116626	56.5217	MM-shared	-3.9332
B050_meta_k141_161178_1	3.83472e-05	100	MM-shared	-4.41627
A020_meta_k141_349482	9.31915e-06	36.9565	MM-shared	-5.03062
B063_meta_k141_189828	3.67535e-05	65.2174	MM-shared	-4.4347
C065_meta_k141_53997_1	0.00507183	100	MM-shared	-2.29483
B005_meta_k141_79301_1	3.61205e-05	15.2174	MM-shared	-4.44225
A044_meta_k141_172136	0.000255988	100	MM-shared	-3.59178
A038_meta_k141_263184	1.62814e-05	26.087	MM-shared	-4.78831
A010_meta_k141_493057	1.81859e-06	3.62319	MM-shared	-5.74027
X008_meta_k141_85752	6.55666e-05	97.8261	MM-shared	-4.18332
C033_meta_k141_21763	0.000117021	76.8116	MM-shared	-3.93174
A020_meta_k141_224376	1.27131e-05	34.058	MM-shared	-4.89575
A067_meta_k141_352273	0.000229466	39.1304	MM-shared	-3.63928
A053_meta_k141_84467	4.61284e-05	85.5072	MM-shared	-4.33603
C056_meta_k141_140204	0.000275141	100	MM-shared	-3.56044
A065_meta_k141_2839	8.87761e-05	54.3478	MM-shared	-4.0517
Y021_meta_k141_96499	5.12423e-05	54.3478	MM-shared	-4.29037
D063_meta_k141_517999	1.40115e-05	26.087	MM-shared	-4.85352
Y012_meta_k141_203385_1	0.000263613	46.3768	MM-shared	-3.57903
D048_meta_k141_448087	4.80794e-05	60.1449	MM-shared	-4.31804
X052_meta_k141_167135	3.3725e-05	28.2609	MM-shared	-4.47205
A013_meta_k141_483531_1	0.000183194	100	MM-shared	-3.73709
X049_meta_k141_154027	0.00261468	58.6957	MM-shared	-2.58258
X052_meta_k141_35010	4.87956e-06	52.1739	MM-shared	-5.31162
A053_meta_k141_184279	0.00318404	100	MM-shared	-2.49702
B055_meta_k141_232999	0.000308901	63.7681	MM-shared	-3.51018
Y028_meta_k141_118668	0.00619868	45.6522	MM-shared	-2.2077
A053_meta_k141_396326	0.000111099	13.7681	MM-shared	-3.95429
Y012_meta_k141_129801_1	0.00206145	100	MM-shared	-2.68583
Y016_meta_k141_259986	0.00197091	100	MM-shared	-2.70533
Y006_meta_k141_177515	0.000176635	65.2174	MM-shared	-3.75292
X057_meta_k141_120097_1	2.49385e-06	7.24638	MM-shared	-5.60313
G027_meta_k141_76498	6.01294e-06	54.3478	MM-shared	-5.22091
D010_meta_k141_63963	0.000214772	100	MM-shared	-3.66802
X049_meta_k141_118400	8.17237e-05	94.9275	MM-shared	-4.08765
B026_meta_k141_53937	9.73719e-05	79.7101	MM-shared	-4.01157
E020_meta_k141_419337	6.08487e-05	72.4638	MM-shared	-4.21575
A089_meta_k141_10997_1	2.31167e-05	95.6522	MM-shared	-4.63607
C068_meta_k141_99898	8.40382e-05	93.4783	MM-shared	-4.07552
A058_meta_k141_128371	5.46769e-05	15.942	MM-shared	-4.2622
C051_meta_k141_235487	9.17594e-06	19.5652	MM-shared	-5.03735
A110_meta_k141_238644	3.12133e-05	86.2319	MM-shared	-4.50566
A035_meta_k141_279600	3.18489e-05	15.2174	MM-shared	-4.49691
A017_meta_k141_203059	4.84536e-05	97.8261	MM-shared	-4.31467
X069_meta_k141_98202	1.57964e-05	15.942	MM-shared	-4.80144
A079_meta_k141_291759	0.00996251	96.3768	MM-shared	-2.00163
X014_meta_k141_79241_1	5.77221e-05	28.2609	MM-shared	-4.23866
Y014_meta_k141_191357	0.00684003	45.6522	MM-shared	-2.16494
X018_meta_k141_49511	6.70676e-05	46.3768	MM-shared	-4.17349
B092_meta_k141_242840	7.25576e-05	65.942	MM-shared	-4.13932
A010_meta_k141_100997_1	7.37822e-06	18.1159	MM-shared	-5.13205
X028_meta_k141_171647_1	0.00403812	100	MM-shared	-2.39382
X011_meta_k141_134327	0.0006978	34.058	MM-shared	-3.15627
X049_meta_k141_38861	0.000131008	76.8116	MM-shared	-3.8827
Y002_meta_k141_29911_1	0.000154264	50	MM-shared	-3.81174
A044_meta_k141_253333	0.000424125	68.1159	MM-shared	-3.37251
C033_meta_k141_117603_1	0.000252438	46.3768	MM-shared	-3.59785
Y037_meta_k141_191627	0.00616446	44.9275	MM-shared	-2.2101
B037_meta_k141_227235	5.68593e-05	25.3623	MM-shared	-4.2452
C065_meta_k141_99698	8.67756e-05	100	MM-shared	-4.0616
A058_meta_k141_47615	4.22558e-05	79.7101	MM-shared	-4.37411
B005_meta_k141_47516	8.3971e-05	91.3043	MM-shared	-4.07587
X014_meta_k141_218225	0.000248318	13.7681	MM-shared	-3.60499
B030_meta_k141_5789	0.00014859	33.3333	MM-shared	-3.82801
D072_meta_k141_345316	5.20186e-05	98.5507	MM-shared	-4.28384
A058_meta_k141_80170_1	3.17259e-05	84.058	MM-shared	-4.49859
E009_meta_k141_84445	0.000475109	92.029	MM-shared	-3.32321
Y028_meta_k141_201292	7.05014e-06	75.3623	MM-shared	-5.1518
X015_meta_k141_181164	0.00071231	55.0725	MM-shared	-3.14733
X038_meta_k141_126718_1	3.54959e-06	33.3333	MM-shared	-5.44982
D046-2_meta_k141_422302_1	5.34563e-05	57.971	MM-shared	-4.272
A037_meta_k141_134470	3.38622e-05	89.1304	MM-shared	-4.47028
A071_meta_k141_203068	4.47198e-05	100	MM-shared	-4.3495
A013_meta_k141_183509	2.36091e-05	84.058	MM-shared	-4.62692
X034_meta_k141_145380	0.000315983	52.1739	MM-shared	-3.50034
D048_meta_k141_47048	0.000233714	100	MM-shared	-3.63132
Y023_meta_k141_8269	0.000479483	63.0435	MM-shared	-3.31923
A103_meta_k141_298408	0.00105441	99.2754	MM-shared	-2.97699
Y006_meta_k141_111588	0.000153018	55.0725	MM-shared	-3.81526
Y025_meta_k141_316972	0.000773997	100	MM-shared	-3.11126
Y033_meta_k141_548019	6.98952e-05	97.8261	MM-shared	-4.15555
B053_meta_k141_787	3.89215e-06	12.3188	MM-shared	-5.40981
G009-2_meta_k141_132497	7.4915e-05	71.0145	MM-shared	-4.12543
A044_meta_k141_219466	3.56183e-05	18.1159	MM-shared	-4.44833
Y021_meta_k141_163695	0.00191862	100	MM-shared	-2.71701
B051_meta_k141_109078_1	0.000399701	61.5942	MM-shared	-3.39826
A010_meta_k141_142916	7.80269e-06	3.62319	MM-shared	-5.10776
A094_meta_k141_76395	7.61964e-06	11.5942	MM-shared	-5.11807
A094_meta_k141_321993	0.00135913	86.2319	MM-shared	-2.86674
B055_meta_k141_204783	4.3568e-05	70.2899	MM-shared	-4.36083
A089_meta_k141_346377	0.00148464	97.8261	MM-shared	-2.82838
Y036_meta_k141_217043_1	0.000127128	37.6812	MM-shared	-3.89576
X052_meta_k141_104050_1	0.000453035	91.3043	MM-shared	-3.34387
Y016_meta_k141_10978	6.4562e-05	55.0725	MM-shared	-4.19002
A044_meta_k141_299342	2.29061e-05	25.3623	MM-shared	-4.64005
B041_meta_k141_309310	0.000125006	100	MM-shared	-3.90307
C021_meta_k141_59189	8.7556e-06	43.4783	MM-shared	-5.05771
A010_meta_k141_446042	0.00221742	70.2899	MM-shared	-2.65415
D081_meta_k141_527652	2.32122e-05	23.1884	MM-shared	-4.63428
C021_meta_k141_19429	2.05695e-06	11.5942	MM-shared	-5.68678
A094_meta_k141_396015	1.81392e-05	13.0435	MM-shared	-4.74138
X015_meta_k141_174991	0.000111644	15.2174	MM-shared	-3.95216
A044_meta_k141_266620	0.00346912	62.3188	MM-shared	-2.45978
D016_meta_k141_75777	1.86526e-05	97.8261	MM-shared	-4.72926
D016_meta_k141_222702_1	9.70784e-06	37.6812	MM-shared	-5.01288
B047_meta_k141_210678	0.000216607	57.971	MM-shared	-3.66433
D016_meta_k141_215802	2.0077e-06	10.1449	MM-shared	-5.6973
Y030_meta_k141_42743	0.000963843	45.6522	MM-shared	-3.01599
B037_meta_k141_49107	3.63986e-05	58.6957	MM-shared	-4.43892
A010_meta_k141_331886	0.000630384	95.6522	MM-shared	-3.20039
A052_meta_k141_511366_1	2.43572e-05	15.2174	MM-shared	-4.61337
X015_meta_k141_17720	2.73149e-05	100	MM-shared	-4.5636
Y036_meta_k141_163105	0.000135197	57.2464	MM-shared	-3.86903
X065_meta_k141_90222	8.72349e-07	7.24638	MM-shared	-6.05931
A040_meta_k141_152830	0.000152235	47.8261	MM-shared	-3.81749
Y007_meta_k141_445275	2.29499e-06	1.44928	MM-shared	-5.63922
X057_meta_k141_279666	2.29067e-05	55.0725	MM-shared	-4.64004
B010_meta_k141_82444	0.000688674	100	MM-shared	-3.16199
X069_meta_k141_114807_1	0.000105501	42.7536	MM-shared	-3.97674
A065_meta_k141_174057_1	8.06678e-06	44.9275	MM-shared	-5.0933
A017_meta_k141_90088	0.000130952	58.6957	MM-shared	-3.88289
X027_meta_k141_108321	8.55352e-06	13.7681	MM-shared	-5.06786
N002_meta_k141_181733	0.000193661	27.5362	MM-shared	-3.71296
C021_meta_k141_161473	0.000100349	46.3768	MM-shared	-3.99849
X052_meta_k141_93135_1	1.42032e-06	3.62319	MM-shared	-5.84761
A083_meta_k141_447036	1.0933e-05	23.913	MM-shared	-4.96126
D026_meta_k141_129368	0.000455262	85.5072	MM-shared	-3.34174
A057_meta_k141_327841	1.84139e-05	22.4638	MM-shared	-4.73485
X028_meta_k141_142831	0.000185047	42.029	MM-shared	-3.73272
C021_meta_k141_88034	0.000440175	100	MM-shared	-3.35637
A020_meta_k141_214579	1.38696e-05	2.89855	MM-shared	-4.85794
N041_meta_k141_361500	6.35141e-05	66.6667	MM-shared	-4.19713
X008_meta_k141_113964	0.000264616	32.6087	MM-shared	-3.57738
Y037_meta_k141_98424	0.000236649	57.2464	MM-shared	-3.6259
B041_meta_k141_222458	5.34698e-05	29.7101	MM-shared	-4.27189
C021_meta_k141_91971	4.12057e-06	38.4058	MM-shared	-5.38504
Y023_meta_k141_128566_1	2.88028e-05	50.7246	MM-shared	-4.54057
D010_meta_k141_339238	0.00171622	76.8116	MM-shared	-2.76543
N003_meta_k141_259961	0.000472216	60.8696	MM-shared	-3.32586
A114_meta_k141_72210	0.000170403	73.913	MM-shared	-3.76852
C045_meta_k141_276443	0.00244333	99.2754	MM-shared	-2.61202
A053_meta_k141_271937	0.000643406	100	MM-shared	-3.19151
B030_meta_k141_194857	0.000117797	50	MM-shared	-3.92887
B078_meta_k141_121501_1	4.02636e-05	33.3333	MM-shared	-4.39509
A083_meta_k141_302514	0.000215805	42.029	MM-shared	-3.66594
Y021_meta_k141_187683_1	2.94032e-05	55.0725	MM-shared	-4.53161
A103_meta_k141_175808	0.00596781	63.0435	MM-shared	-2.22418
A114_meta_k141_191641_1	0.00198077	100	MM-shared	-2.70317
B084_meta_k141_117192	6.15021e-05	76.087	MM-shared	-4.21111
A083_meta_k141_277915	0.000135557	55.7971	MM-shared	-3.86788
A114_meta_k141_111482	0.000134261	98.5507	MM-shared	-3.87205
A035_meta_k141_7883	0.000111465	21.0145	MM-shared	-3.95286
E009_meta_k141_370898	0.000526121	63.0435	MM-shared	-3.27891
A067_meta_k141_314147	0.000269538	49.2754	MM-shared	-3.56938
A064_meta_k141_10757	0.00186259	100	MM-shared	-2.72988
A094_meta_k141_102406	0.000119849	98.5507	MM-shared	-3.92137
D058-2_meta_k141_143091	0.000692044	37.6812	MM-shared	-3.15987
X015_meta_k141_187524	0.000359263	92.029	MM-shared	-3.44459
D048_meta_k141_391985	2.48498e-05	13.0435	MM-shared	-4.60468
D072_meta_k141_361588	5.2383e-05	55.0725	MM-shared	-4.28081
A065_meta_k141_172202_1	0.000983308	60.1449	MM-shared	-3.00731
C051_meta_k141_217797	0.000284751	80.4348	MM-shared	-3.54553
A044_meta_k141_279242	0.000139305	63.0435	MM-shared	-3.85603
A061_meta_k141_342689	0.000102594	21.0145	MM-shared	-3.98888
Y007_meta_k141_279913	3.38236e-05	69.5652	MM-shared	-4.47078
A063_meta_k141_3296	1.09783e-05	42.029	MM-shared	-4.95946
A110_meta_k141_109233	2.28956e-05	32.6087	MM-shared	-4.64025
B092_meta_k141_119597	0.000925037	91.3043	MM-shared	-3.03384
X034_meta_k141_40310	0.0047802	100	MM-shared	-2.32055
X047_meta_k141_11675_1	0.000486478	74.6377	MM-shared	-3.31294
B056_meta_k141_322927_1	3.09314e-05	26.087	MM-shared	-4.5096
A016_meta_k141_156620	4.72816e-05	89.8551	MM-shared	-4.32531
A060_meta_k141_256697	5.68428e-05	76.8116	MM-shared	-4.24532
N041_meta_k141_85360	4.2542e-05	73.913	MM-shared	-4.37118
Y016_meta_k141_182136	8.93833e-05	68.8406	MM-shared	-4.04874
Y030_meta_k141_165381	4.73304e-05	98.5507	MM-shared	-4.32486
Y016_meta_k141_166692	0.000303867	100	MM-shared	-3.51732
D068_meta_k141_667194	0.000227722	89.1304	MM-shared	-3.6426
C021_meta_k141_37953	0.000194658	55.0725	MM-shared	-3.71073
C021_meta_k141_38920	0.00011548	46.3768	MM-shared	-3.93749
B037_meta_k141_164812	0.000165504	89.1304	MM-shared	-3.78119
A052_meta_k141_463830	0.00366876	100	MM-shared	-2.43548
A103_meta_k141_125725_1	0.0016487	70.2899	MM-shared	-2.78286
A069_meta_k141_54864	0.00123203	96.3768	MM-shared	-2.90938
Y033_meta_k141_182994	6.01408e-05	72.4638	MM-shared	-4.22083
X059-2_meta_k141_257152	2.96335e-05	11.5942	MM-shared	-4.52822
A071_meta_k141_210661	0.000147266	73.913	MM-shared	-3.8319
Y028_meta_k141_157952	0.00664991	87.6812	MM-shared	-2.17718
Y037_meta_k141_216060	5.33264e-05	93.4783	MM-shared	-4.27306
D048_meta_k141_365903	1.52447e-05	59.4203	MM-shared	-4.81688
A037_meta_k141_113024	1.85803e-05	45.6522	MM-shared	-4.73095
D063_meta_k141_361461	4.82634e-05	76.8116	MM-shared	-4.31638
X055_meta_k141_217246	1.70827e-05	59.4203	MM-shared	-4.76744
A040_meta_k141_202304	5.06091e-05	50	MM-shared	-4.29577
C051_meta_k141_235497	2.80942e-05	79.7101	MM-shared	-4.55138
B050_meta_k141_276230_1	0.000323112	100	MM-shared	-3.49065
Y033_meta_k141_335423	8.00451e-06	39.8551	MM-shared	-5.09667
B012_meta_k141_271715	0.000146952	11.5942	MM-shared	-3.83282
X059-2_meta_k141_38100_1	9.17545e-06	42.7536	MM-shared	-5.03737
B058_meta_k141_183966	0.00025771	53.6232	MM-shared	-3.58887
D063_meta_k141_54241_1	4.87147e-05	76.087	MM-shared	-4.31234
D072_meta_k141_242814_1	0.00330454	100	MM-shared	-2.48089
A124_meta_k141_122091	7.99795e-05	84.7826	MM-shared	-4.09702
X059-2_meta_k141_204548	2.41706e-06	2.89855	MM-shared	-5.61671
D016_meta_k141_69715	0.000227934	83.3333	MM-shared	-3.64219
X052_meta_k141_64043	0.000145875	100	MM-shared	-3.83602
E009_meta_k141_251898	2.26804e-06	39.8551	MM-shared	-5.64435
D010_meta_k141_262641	0.000150816	67.3913	MM-shared	-3.82155
X059-2_meta_k141_117692	3.11566e-05	76.8116	MM-shared	-4.50645
Y037_meta_k141_70022	1.58842e-05	12.3188	MM-shared	-4.79903
X015_meta_k141_59269	4.32582e-05	7.97101	MM-shared	-4.36393
Y025_meta_k141_122104	0.00893877	70.2899	MM-shared	-2.04872
D063_meta_k141_29296	0.00129321	100	MM-shared	-2.88833
C021_meta_k141_61474	6.8867e-06	33.3333	MM-shared	-5.16199
D046-2_meta_k141_198855_1	2.19632e-06	9.42029	MM-shared	-5.6583
A010_meta_k141_125680	0.000107344	58.6957	MM-shared	-3.96922
B100_meta_k141_260105	0.000170634	60.8696	MM-shared	-3.76793
D068_meta_k141_583264	1.25102e-05	41.3043	MM-shared	-4.90274
Y034_meta_k141_9781_1	0.00056555	65.942	MM-shared	-3.24753
B047_meta_k141_279336	2.62177e-05	52.1739	MM-shared	-4.58141
A079_meta_k141_125328	6.28194e-05	97.8261	MM-shared	-4.20191
B078_meta_k141_174440	0.0123591	100	MM-shared	-1.90801
X007_meta_k141_128791_1	1.55587e-05	71.0145	MM-shared	-4.80803
D081_meta_k141_290621	0.00074516	60.1449	MM-shared	-3.12775
X027_meta_k141_24640	3.95396e-06	8.69565	MM-shared	-5.40297
B012_meta_k141_99558	0.000143436	55.7971	MM-shared	-3.84334
N003_meta_k141_114309	0.000280414	99.2754	MM-shared	-3.5522
E017-2_meta_k141_199322_1	0.00240848	60.1449	MM-shared	-2.61826
A103_meta_k141_194882	0.00237065	60.8696	MM-shared	-2.62513
N003_meta_k141_2072	0.000157879	63.0435	MM-shared	-3.80168
D016_meta_k141_131245	0.00318742	73.913	MM-shared	-2.49656
B047_meta_k141_116082	0.000432261	64.4928	MM-shared	-3.36425
Y033_meta_k141_348181	5.38554e-06	29.7101	MM-shared	-5.26877
C021_meta_k141_41885	5.05624e-05	46.3768	MM-shared	-4.29617
A052_meta_k141_280920	9.74315e-05	42.029	MM-shared	-4.0113
B059_meta_k141_132995	1.69875e-05	29.7101	MM-shared	-4.76987
B005_meta_k141_150988	0.000852291	100	MM-shared	-3.06941
N003_meta_k141_3099	0.00144116	81.1594	MM-shared	-2.84129
C051_meta_k141_231407	4.61519e-05	53.6232	MM-shared	-4.33581
C051_meta_k141_62792	0.000101705	63.7681	MM-shared	-3.99266
E030_meta_k141_270328	7.59193e-05	85.5072	MM-shared	-4.11965
Y007_meta_k141_395016	1.31968e-05	36.9565	MM-shared	-4.87953
A042_meta_k141_216572	1.12822e-05	71.7391	MM-shared	-4.94761
X024_meta_k141_176774	0.000122431	51.4493	MM-shared	-3.91211
A065_meta_k141_196182	3.81821e-05	89.1304	MM-shared	-4.41814
X057_meta_k141_59285_1	4.91242e-05	34.058	MM-shared	-4.3087
A057_meta_k141_24114	1.01639e-05	29.7101	MM-shared	-4.99294
X051-2_meta_k141_117007	1.68038e-05	51.4493	MM-shared	-4.77459
A083_meta_k141_249116	0.00299931	55.7971	MM-shared	-2.52298
X047_meta_k141_40466_1	7.17451e-05	63.7681	MM-shared	-4.14421
N003_meta_k141_8683	0.00159508	100	MM-shared	-2.79722
D081_meta_k141_500655	2.09639e-06	27.5362	MM-shared	-5.67853
A016_meta_k141_52017	0.000641638	60.1449	MM-shared	-3.19271
X007_meta_k141_176247	0.00099661	95.6522	MM-shared	-3.00147
Y034_meta_k141_19447	2.4177e-05	20.2899	MM-shared	-4.6166
D072_meta_k141_126976	1.4989e-05	39.1304	MM-shared	-4.82423
A035_meta_k141_44049	1.82776e-05	50.7246	MM-shared	-4.73808
Y028_meta_k141_416611	0.000154341	54.3478	MM-shared	-3.81152
Y018_meta_k141_75687	0.00480975	75.3623	MM-shared	-2.31788
A058_meta_k141_295782_1	7.86718e-06	6.52174	MM-shared	-5.10418
X038_meta_k141_137113	2.98055e-06	41.3043	MM-shared	-5.5257
B030_meta_k141_106642	7.49711e-05	58.6957	MM-shared	-4.12511
E026_meta_k141_365810	0.0014182	80.4348	MM-shared	-2.84826
A103_meta_k141_285542	0.000164035	56.5217	MM-shared	-3.78506
Y016_meta_k141_126016	5.94106e-06	50.7246	MM-shared	-5.22614
X028_meta_k141_17431	3.57278e-05	41.3043	MM-shared	-4.44699
Y006_meta_k141_127593	0.0019256	100	MM-shared	-2.71543
E009_meta_k141_186113	0.000687112	59.4203	MM-shared	-3.16297
A124_meta_k141_169589	0.000156608	100	MM-shared	-3.80519
A064_meta_k141_260455	0.000111552	97.1014	MM-shared	-3.95252
B010_meta_k141_66213	0.00971414	72.4638	MM-shared	-2.0126
C061_meta_k141_178880	2.03437e-05	68.8406	MM-shared	-4.69157
A065_meta_k141_183900	0.0001153	58.6957	MM-shared	-3.93817
D046-2_meta_k141_20656	0.000665299	55.0725	MM-shared	-3.17698
A042_meta_k141_289616	7.28886e-06	52.1739	MM-shared	-5.13734
D081_meta_k141_436118	2.97694e-06	10.1449	MM-shared	-5.52623
B039_meta_k141_147543_1	0.00412687	100	MM-shared	-2.38438
X028_meta_k141_231130	0.000323445	94.9275	MM-shared	-3.4902
A089_meta_k141_203345	0.00203639	60.1449	MM-shared	-2.69114
Y028_meta_k141_108369	3.0494e-05	54.3478	MM-shared	-4.51579
A010_meta_k141_465339	0.000100176	55.7971	MM-shared	-3.99924
C027_meta_k141_183847_1	8.64891e-05	36.9565	MM-shared	-4.06304
D026_meta_k141_28437	9.00634e-06	35.5072	MM-shared	-5.04545
A016_meta_k141_103935	0.00265269	100	MM-shared	-2.57631
A065_meta_k141_324041	3.1421e-06	8.69565	MM-shared	-5.50278
C021_meta_k141_151600_1	0.000651904	96.3768	MM-shared	-3.18582
D081_meta_k141_128678	8.449e-05	89.8551	MM-shared	-4.07319
A110_meta_k141_51513	1.44178e-05	73.1884	MM-shared	-4.8411
D072_meta_k141_227191	4.24771e-06	13.0435	MM-shared	-5.37185
D016_meta_k141_330430_1	9.19352e-06	52.1739	MM-shared	-5.03652
E017-2_meta_k141_246913	0.00758824	65.942	MM-shared	-2.11986
B051_meta_k141_146197	0.00117038	64.4928	MM-shared	-2.93167
C010_meta_k141_20964	1.40148e-05	80.4348	MM-shared	-4.85341
A083_meta_k141_147199	0.000517435	94.2029	MM-shared	-3.28614
X039_meta_k141_104308	3.55414e-05	45.6522	MM-shared	-4.44927
Y028_meta_k141_167897	0.000131765	62.3188	MM-shared	-3.8802
E009_meta_k141_427064	0.00159574	100	MM-shared	-2.79704
C065_meta_k141_67941	0.000322071	54.3478	MM-shared	-3.49205
C068_meta_k141_97484_1	0.00213349	100	MM-shared	-2.67091
C068_meta_k141_149475	2.71419e-05	57.971	MM-shared	-4.56636
E026_meta_k141_15522	3.18152e-06	15.2174	MM-shared	-5.49737
A065_meta_k141_392491	6.16694e-06	62.3188	MM-shared	-5.20993
B055_meta_k141_103675	5.04365e-06	17.3913	MM-shared	-5.29726
B042_meta_k141_103747	3.05828e-06	6.52174	MM-shared	-5.51452
B051_meta_k141_148184	0.000305847	21.0145	MM-shared	-3.5145
C010_meta_k141_8058	2.39464e-05	49.2754	MM-shared	-4.62076
A094_meta_k141_384204_1	0.000422466	100	MM-shared	-3.37421
B047_meta_k141_192510	0.0013939	64.4928	MM-shared	-2.85577
C065_meta_k141_15384_1	2.83799e-05	81.1594	MM-shared	-4.54699
Y033_meta_k141_354816	0.00115092	100	MM-shared	-2.93896
B053_meta_k141_240229_1	0.000321718	53.6232	MM-shared	-3.49252
X031_meta_k141_115254	4.53875e-05	71.0145	MM-shared	-4.34306
Y014_meta_k141_247428	0.000136503	100	MM-shared	-3.86486
Y021_meta_k141_162864_1	0.000437605	100	MM-shared	-3.35892
A103_meta_k141_228882	0.00021283	22.4638	MM-shared	-3.67197
G027_meta_k141_116439	2.87308e-06	6.52174	MM-shared	-5.54165
Y025_meta_k141_77909	9.62011e-05	76.8116	MM-shared	-4.01682
C012_meta_k141_17185	7.91409e-06	78.9855	MM-shared	-5.1016
A016_meta_k141_170433	0.000402642	68.8406	MM-shared	-3.39508
C051_meta_k141_83542	4.57544e-06	18.1159	MM-shared	-5.33957
C051_meta_k141_90017	3.88588e-05	19.5652	MM-shared	-4.41051
B055_meta_k141_82166	5.28234e-05	98.5507	MM-shared	-4.27717
B047_meta_k141_10787	0.00218823	92.7536	MM-shared	-2.65991
A058_meta_k141_328379	1.34911e-05	20.2899	MM-shared	-4.86995
X008_meta_k141_91680_1	0.000446355	63.0435	MM-shared	-3.35032
Y030_meta_k141_247741	0.000379441	100	MM-shared	-3.42086
X011_meta_k141_165314	4.38842e-06	15.2174	MM-shared	-5.35769
A052_meta_k141_129894_1	3.64197e-06	49.2754	MM-shared	-5.43866
B042_meta_k141_35810	3.82317e-05	21.0145	MM-shared	-4.41758
C005_meta_k141_123640	0.000417824	45.6522	MM-shared	-3.37901
B059_meta_k141_557175	2.29878e-06	3.62319	MM-shared	-5.6385
D048_meta_k141_183417_1	2.72697e-05	31.1594	MM-shared	-4.56432
B035_meta_k141_151475	0.00161543	100	MM-shared	-2.79171
A103_meta_k141_71148	1.70915e-05	58.6957	MM-shared	-4.76722
B037_meta_k141_206054	0.0002608	100	MM-shared	-3.58369
Y028_meta_k141_175200	5.26662e-05	97.1014	MM-shared	-4.27847
A052_meta_k141_419939	0.00295647	100	MM-shared	-2.52923
X047_meta_k141_66755	0.000132409	78.9855	MM-shared	-3.87808
B041_meta_k141_302334	3.62944e-05	55.7971	MM-shared	-4.44016
N041_meta_k141_334738	0.000247317	100	MM-shared	-3.60675
Y012_meta_k141_122295	0.000200178	35.5072	MM-shared	-3.69858
X014_meta_k141_158537	8.8084e-05	34.7826	MM-shared	-4.0551
D046-2_meta_k141_3206_1	2.12282e-05	34.7826	MM-shared	-4.67309
N002_meta_k141_147221	0.00274575	64.4928	MM-shared	-2.56134
B037_meta_k141_174980	2.08962e-05	47.8261	MM-shared	-4.67993
A089_meta_k141_393184	2.21351e-06	7.97101	MM-shared	-5.65492
D072_meta_k141_240610	1.08872e-05	5.07246	MM-shared	-4.96308
B055_meta_k141_16125	0.000327585	57.971	MM-shared	-3.48468
B012_meta_k141_14897_1	0.00023171	38.4058	MM-shared	-3.63506
A020_meta_k141_169836	4.8228e-05	97.1014	MM-shared	-4.3167
B012_meta_k141_259782	0.00029437	63.7681	MM-shared	-3.53111
Y025_meta_k141_268877	3.68189e-05	66.6667	MM-shared	-4.43393
N003_meta_k141_16275	0.00195654	63.7681	MM-shared	-2.70851
A017_meta_k141_33507	7.88042e-05	56.5217	MM-shared	-4.10345
Y015_meta_k141_202081	0.00220604	100	MM-shared	-2.65639
X059-2_meta_k141_253415	0.000112044	78.2609	MM-shared	-3.95061
A039_meta_k141_37667_1	0.01209	99.2754	MM-shared	-1.91757
X044-2_meta_k141_29983	0.00409253	65.942	MM-shared	-2.38801
A052_meta_k141_248900	1.42241e-05	10.1449	MM-shared	-4.84698
X023_meta_k141_108261	0.0001132	64.4928	MM-shared	-3.94615
A064_meta_k141_321048	2.60847e-05	74.6377	MM-shared	-4.58361
A044_meta_k141_140762	0.000386332	100	MM-shared	-3.41304
A067_meta_k141_4708	2.96402e-05	67.3913	MM-shared	-4.52812
C010_meta_k141_59988	7.65905e-06	97.1014	MM-shared	-5.11583
B047_meta_k141_3891	0.00379768	100	MM-shared	-2.42048
N041_meta_k141_174499	0.00202493	63.7681	MM-shared	-2.69359
A038_meta_k141_268491	2.50304e-05	65.942	MM-shared	-4.60153
A023_meta_k141_90834	0.00378565	100	MM-shared	-2.42186
A057_meta_k141_91406	1.07042e-05	34.058	MM-shared	-4.97045
B055_meta_k141_152975	0.00270583	83.3333	MM-shared	-2.5677
D081_meta_k141_289700	3.33563e-05	53.6232	MM-shared	-4.47682
D072_meta_k141_195914	5.3047e-06	2.17391	MM-shared	-5.27534
N041_meta_k141_383125	0.000219817	35.5072	MM-shared	-3.65794
C010_meta_k141_100342	3.04454e-05	47.8261	MM-shared	-4.51648
C010_meta_k141_35728_1	6.0496e-06	76.087	MM-shared	-5.21827
A058_meta_k141_26567	1.73215e-05	95.6522	MM-shared	-4.76141
B098_meta_k141_9264_1	0.000350532	55.7971	MM-shared	-3.45527
X059-2_meta_k141_207429	8.07247e-07	21.7391	MM-shared	-6.09299
A020_meta_k141_358490	1.11202e-05	2.89855	MM-shared	-4.95389
A063_meta_k141_27512	0.00212079	64.4928	MM-shared	-2.6735
B012_meta_k141_104896	1.25778e-05	23.913	MM-shared	-4.9004
A028_meta_k141_147830	0.00212537	100	MM-shared	-2.67257
Y021_meta_k141_149022	0.000161397	100	MM-shared	-3.7921
X034_meta_k141_117676	0.000240922	79.7101	MM-shared	-3.61812
C051_meta_k141_40663	0.000129654	86.9565	MM-shared	-3.88721
Y036_meta_k141_120057	0.000763107	100	MM-shared	-3.11741
B047_meta_k141_123766	1.93843e-05	28.2609	MM-shared	-4.71255
X039_meta_k141_42849	0.00528461	95.6522	MM-shared	-2.27699
B037_meta_k141_197427	7.8898e-05	73.913	MM-shared	-4.10293
Y030_meta_k141_179038	0.000464472	86.9565	MM-shared	-3.33304
B010_meta_k141_92720	0.000139608	100	MM-shared	-3.85509
C033_meta_k141_100025	4.6736e-05	58.6957	MM-shared	-4.33035
A038_meta_k141_760	0.000288488	33.3333	MM-shared	-3.53987
Y016_meta_k141_128261	2.44459e-05	55.0725	MM-shared	-4.61179
C051_meta_k141_124777	1.07523e-05	28.2609	MM-shared	-4.9685
G009-2_meta_k141_174285	9.52498e-05	35.5072	MM-shared	-4.02114
A065_meta_k141_106614	3.41128e-06	39.1304	MM-shared	-5.46708
X011_meta_k141_120171	5.48074e-05	46.3768	MM-shared	-4.26116
Y007_meta_k141_190389	2.93517e-06	31.8841	MM-shared	-5.53237
X014_meta_k141_140570	6.45018e-05	100	MM-shared	-4.19043
E030_meta_k141_152000	0.00562485	60.1449	MM-shared	-2.24989
Y037_meta_k141_17668	0.00015175	52.8986	MM-shared	-3.81887
X014_meta_k141_132267	2.80308e-05	47.1014	MM-shared	-4.55236
X027_meta_k141_153820	0.000212513	15.942	MM-shared	-3.67261
X008_meta_k141_16647	6.55198e-06	11.5942	MM-shared	-5.18363
C033_meta_k141_13979	2.50532e-05	20.2899	MM-shared	-4.60114
D026_meta_k141_89125_1	7.23689e-05	100	MM-shared	-4.14045
A020_meta_k141_192494	5.94897e-06	42.029	MM-shared	-5.22556
A037_meta_k141_377468	7.3553e-05	67.3913	MM-shared	-4.1334
X055_meta_k141_136168	3.22067e-06	28.2609	MM-shared	-5.49205
X028_meta_k141_92818	4.15524e-06	31.8841	MM-shared	-5.3814
Y037_meta_k141_8152	3.29781e-05	36.9565	MM-shared	-4.48177
B063_meta_k141_75282	8.65073e-06	28.9855	MM-shared	-5.06295
G027_meta_k141_73455	2.2214e-05	36.9565	MM-shared	-4.65337
A058_meta_k141_200909	1.17864e-05	36.2319	MM-shared	-4.92862
Y023_meta_k141_129845	1.0171e-05	58.6957	MM-shared	-4.99264
A065_meta_k141_258446	0.000227925	58.6957	MM-shared	-3.64221
Y031_meta_k141_267364	0.000892885	100	MM-shared	-3.0492
X008_meta_k141_98477	0.00155203	98.5507	MM-shared	-2.8091
A065_meta_k141_362569	6.92697e-05	65.2174	MM-shared	-4.15946
E020_meta_k141_451387	0.00162401	64.4928	MM-shared	-2.78941
C021_meta_k141_3446	3.49375e-05	54.3478	MM-shared	-4.45671
B098_meta_k141_171879	1.53849e-05	44.2029	MM-shared	-4.81291
A023_meta_k141_66550_1	0.00015947	52.8986	MM-shared	-3.79732
B037_meta_k141_172995	1.22424e-05	43.4783	MM-shared	-4.91213
Y014_meta_k141_150867	8.8038e-07	5.07246	MM-shared	-6.05533
C027_meta_k141_106575	1.4354e-05	38.4058	MM-shared	-4.84303
C010_meta_k141_49555	6.06242e-05	99.2754	MM-shared	-4.21735
A027_meta_k141_280449	1.30878e-05	10.8696	MM-shared	-4.88313
E030_meta_k141_11952	1.3673e-05	39.1304	MM-shared	-4.86414
C033_meta_k141_166466	2.36105e-05	63.7681	MM-shared	-4.62689
X008_meta_k141_159885	7.65152e-06	15.942	MM-shared	-5.11625
B042_meta_k141_15399	5.19722e-05	100	MM-shared	-4.28423
D026_meta_k141_78009	0.000861083	100	MM-shared	-3.06495
Y037_meta_k141_193502	0.000264502	81.1594	MM-shared	-3.57757
D016_meta_k141_209151	0.00104267	100	MM-shared	-2.98185
D081_meta_k141_553541	0.00261008	60.1449	MM-shared	-2.58335
X014_meta_k141_163251	0.000127202	38.4058	MM-shared	-3.89551
X023_meta_k141_119216	9.50049e-05	100	MM-shared	-4.02225
B055_meta_k141_5767	9.04257e-06	49.2754	MM-shared	-5.04371
A058_meta_k141_8489	1.43348e-05	6.52174	MM-shared	-4.84361
D072_meta_k141_327691	8.18819e-05	38.4058	MM-shared	-4.08681
X047_meta_k141_23224	0.000237939	20.2899	MM-shared	-3.62353
X065_meta_k141_95864	4.98866e-05	71.7391	MM-shared	-4.30202
D010_meta_k141_353178	3.38011e-05	34.058	MM-shared	-4.47107
Y031_meta_k141_110679	2.32571e-05	21.7391	MM-shared	-4.63344
Y007_meta_k141_454371	8.93114e-05	56.5217	MM-shared	-4.04909
A065_meta_k141_83208	3.9965e-05	15.942	MM-shared	-4.39832
C068_meta_k141_145469	0.000654782	100	MM-shared	-3.1839
N002_meta_k141_236203	4.72202e-05	12.3188	MM-shared	-4.32587
A038_meta_k141_50610	0.000145738	56.5217	MM-shared	-3.83643
X055_meta_k141_175241	1.09477e-05	40.5797	MM-shared	-4.96068
A028_meta_k141_183215	0.000329285	99.2754	MM-shared	-3.48243
X023_meta_k141_19701	0.000268132	62.3188	MM-shared	-3.57165
A057_meta_k141_141217	0.00120265	97.8261	MM-shared	-2.91986
D026_meta_k141_213621	0.000708142	100	MM-shared	-3.14988
X047_meta_k141_183841	0.00014318	50	MM-shared	-3.84412
C068_meta_k141_13104	0.000192239	72.4638	MM-shared	-3.71616
A064_meta_k141_158355	1.94012e-06	4.34783	MM-shared	-5.71217
A052_meta_k141_396017	4.07138e-05	76.8116	MM-shared	-4.39026
A067_meta_k141_64137	3.78808e-05	68.8406	MM-shared	-4.42158
Y038_meta_k141_353079_1	5.81206e-05	100	MM-shared	-4.23567
A044_meta_k141_115173	0.000368795	37.6812	MM-shared	-3.43321
X065_meta_k141_44579	6.13691e-05	90.5797	MM-shared	-4.21205
Y033_meta_k141_185464	0.00253098	64.4928	MM-shared	-2.59671
C068_meta_k141_60760	0.000480884	100	MM-shared	-3.31796
Y012_meta_k141_181738	0.000169037	80.4348	MM-shared	-3.77202
A037_meta_k141_418493	1.13348e-05	20.2899	MM-shared	-4.94559
X015_meta_k141_146261	5.07132e-06	43.4783	MM-shared	-5.29488
B012_meta_k141_186285	7.22624e-06	59.4203	MM-shared	-5.14109
A060_meta_k141_159900	7.87324e-05	52.1739	MM-shared	-4.10385
X057_meta_k141_290322	1.14085e-05	5.07246	MM-shared	-4.94277
A042_meta_k141_194613	0.000285166	19.5652	MM-shared	-3.5449
A028_meta_k141_259579	3.01356e-06	23.1884	MM-shared	-5.52092
X065_meta_k141_202223	0.000140926	46.3768	MM-shared	-3.85101
A069_meta_k141_148768	1.3885e-05	47.8261	MM-shared	-4.85745
Y031_meta_k141_207	9.42011e-05	55.0725	MM-shared	-4.02594
D068_meta_k141_122340	4.23757e-05	29.7101	MM-shared	-4.37288
X015_meta_k141_5356_1	0.00023735	89.1304	MM-shared	-3.62461
B071_meta_k141_109284	0.00198959	100	MM-shared	-2.70124
Y038_meta_k141_309834	2.42477e-06	21.7391	MM-shared	-5.61533
Y031_meta_k141_263794	2.01092e-05	13.7681	MM-shared	-4.69661
X011_meta_k141_313053	0.000139371	52.1739	MM-shared	-3.85583
D072_meta_k141_354435	6.79285e-06	29.7101	MM-shared	-5.16795
B010_meta_k141_161304	0.000100151	76.8116	MM-shared	-3.99934
X014_meta_k141_41757	2.04109e-05	36.2319	MM-shared	-4.69014
A035_meta_k141_102884	0.00125592	64.4928	MM-shared	-2.90104
Y016_meta_k141_291042	0.000102001	43.4783	MM-shared	-3.9914
D046-2_meta_k141_222680	0.000531605	100	MM-shared	-3.27441
Y038_meta_k141_130224	1.0994e-05	44.2029	MM-shared	-4.95884
C061_meta_k141_131581	0.000404201	100	MM-shared	-3.3934
X008_meta_k141_153133	0.00273895	55.7971	MM-shared	-2.56242
A061_meta_k141_126667	7.55342e-06	61.5942	MM-shared	-5.12186
Y038_meta_k141_62009	3.04059e-05	99.2754	MM-shared	-4.51704
X038_meta_k141_82214	2.96722e-06	44.2029	MM-shared	-5.52765
A010_meta_k141_84976	1.6852e-05	48.5507	MM-shared	-4.77335
X008_meta_k141_122180	3.57125e-05	32.6087	MM-shared	-4.44718
A042_meta_k141_234924	1.0412e-05	15.942	MM-shared	-4.98247
B023_meta_k141_171930	1.4189e-06	26.087	MM-shared	-5.84805
N002_meta_k141_215837	8.22971e-06	9.42029	MM-shared	-5.08462
G009-2_meta_k141_86640	0.000312686	100	MM-shared	-3.50489
B012_meta_k141_82524	4.47175e-06	18.1159	MM-shared	-5.34952
B041_meta_k141_108902	2.40965e-06	20.2899	MM-shared	-5.61805
A071_meta_k141_146811	0.000141622	33.3333	MM-shared	-3.84887
Y016_meta_k141_260318	0.0012078	64.4928	MM-shared	-2.918
C045_meta_k141_283102	1.30226e-05	5.07246	MM-shared	-4.8853
C045_meta_k141_190543	1.60421e-05	43.4783	MM-shared	-4.79474
A079_meta_k141_229669_1	2.52112e-05	31.8841	MM-shared	-4.59841
A079_meta_k141_32548	3.63622e-06	2.89855	MM-shared	-5.43935
A064_meta_k141_374320	0.000116939	34.058	MM-shared	-3.93204
Y002_meta_k141_20267	0.000170838	19.5652	MM-shared	-3.76742
D081_meta_k141_239883	0.000122531	33.3333	MM-shared	-3.91175
G027_meta_k141_213791	0.000118839	89.1304	MM-shared	-3.92504
A028_meta_k141_185658	0.000223772	54.3478	MM-shared	-3.65019
A028_meta_k141_38930	0.00130099	60.1449	MM-shared	-2.88573
E026_meta_k141_266366_1	0.00128066	100	MM-shared	-2.89257
X052_meta_k141_173108	9.79514e-05	21.0145	MM-shared	-4.00899
X027_meta_k141_154238	3.06588e-06	11.5942	MM-shared	-5.51344
E020_meta_k141_103155	0.00063241	24.6377	MM-shared	-3.199
X011_meta_k141_112926	3.41099e-05	19.5652	MM-shared	-4.46712
Y006_meta_k141_233866	6.51949e-06	5.07246	MM-shared	-5.18579
X011_meta_k141_261809	0.00515671	60.1449	MM-shared	-2.28763
B041_meta_k141_264349	0.00606481	98.5507	MM-shared	-2.21718
Y023_meta_k141_144188	0.000284364	95.6522	MM-shared	-3.54613
A040_meta_k141_95804	0.00038915	71.0145	MM-shared	-3.40988
D016_meta_k141_48319	0.000159769	63.0435	MM-shared	-3.79651
D043-2_meta_k141_91055	0.000293201	15.2174	MM-shared	-3.53283
D063_meta_k141_259793	0.0030759	100	MM-shared	-2.51203
A044_meta_k141_106041	0.000566944	55.7971	MM-shared	-3.24646
Y016_meta_k141_289802	7.6203e-06	21.7391	MM-shared	-5.11803
B037_meta_k141_146750	1.11026e-05	10.8696	MM-shared	-4.95458
D072_meta_k141_113100	0.000200478	100	MM-shared	-3.69793
G009-2_meta_k141_22663	0.000161819	56.5217	MM-shared	-3.79097
N003_meta_k141_267097	0.00178794	100	MM-shared	-2.74765
B035_meta_k141_156782	0.000250406	100	MM-shared	-3.60136
C033_meta_k141_259366	0.000323593	26.087	MM-shared	-3.49
A044_meta_k141_74424	4.89086e-05	16.6667	MM-shared	-4.31061
Y037_meta_k141_82206	0.00349315	60.1449	MM-shared	-2.45678
X027_meta_k141_76824	0.00125368	100	MM-shared	-2.90182
A094_meta_k141_414908	0.000129907	54.3478	MM-shared	-3.88637
B071_meta_k141_141257	5.37887e-05	28.9855	MM-shared	-4.26931
A035_meta_k141_25742	7.60334e-05	71.7391	MM-shared	-4.119
C010_meta_k141_53619	5.16051e-05	97.1014	MM-shared	-4.28731
B010_meta_k141_25706_1	7.83338e-05	69.5652	MM-shared	-4.10605
X065_meta_k141_152048	8.83968e-05	71.7391	MM-shared	-4.05356
C005_meta_k141_34964	0.000195474	78.9855	MM-shared	-3.70891
Y036_meta_k141_142645	0.000130218	97.8261	MM-shared	-3.88533
C045_meta_k141_58196	3.53179e-06	31.1594	MM-shared	-5.45201
A079_meta_k141_302877	4.47938e-05	15.2174	MM-shared	-4.34878
Y007_meta_k141_449791	4.02049e-06	15.2174	MM-shared	-5.39572
A017_meta_k141_202042	5.74021e-05	39.1304	MM-shared	-4.24107
B053_meta_k141_60099	1.89145e-06	13.7681	MM-shared	-5.72321
A124_meta_k141_61101	0.000261021	100	MM-shared	-3.58332
A053_meta_k141_47358	1.44138e-05	55.0725	MM-shared	-4.84122
A071_meta_k141_161176	1.7632e-06	7.97101	MM-shared	-5.7537
X059-2_meta_k141_223578	5.11709e-06	16.6667	MM-shared	-5.29098
Y034_meta_k141_196380	0.00252789	100	MM-shared	-2.59724
C027_meta_k141_4455	3.62702e-05	13.7681	MM-shared	-4.44045
A060_meta_k141_333278	0.00013164	52.1739	MM-shared	-3.88061
D072_meta_k141_9897	0.00309949	100	MM-shared	-2.50871
G027_meta_k141_151255	2.91417e-05	36.9565	MM-shared	-4.53549
Y028_meta_k141_306002	6.82411e-05	95.6522	MM-shared	-4.16595
Y016_meta_k141_184560	0.00297955	60.1449	MM-shared	-2.52585
X044-2_meta_k141_165417	0.0025972	58.6957	MM-shared	-2.58549
Y016_meta_k141_79820	3.14875e-06	6.52174	MM-shared	-5.50186
A071_meta_k141_125111	0.000142508	97.1014	MM-shared	-3.84616
D010_meta_k141_358296	0.00202761	60.8696	MM-shared	-2.69302
A060_meta_k141_178683	1.63658e-06	2.89855	MM-shared	-5.78606
A037_meta_k141_138090	0.00123056	60.1449	MM-shared	-2.9099
X059-2_meta_k141_197121	1.01773e-05	1.44928	MM-shared	-4.99237
A058_meta_k141_33694	7.64171e-06	11.5942	MM-shared	-5.11681
A039_meta_k141_398773	0.000170301	58.6957	MM-shared	-3.76878
Y016_meta_k141_261632	0.000229606	11.5942	MM-shared	-3.63902
A042_meta_k141_187341	0.000100505	94.2029	MM-shared	-3.99781
B010_meta_k141_120150	5.59239e-06	7.97101	MM-shared	-5.2524
B037_meta_k141_83891	2.2142e-06	5.7971	MM-shared	-5.65478
A060_meta_k141_246202	0.0039662	60.1449	MM-shared	-2.40163
B059_meta_k141_178259	0.000196178	100	MM-shared	-3.70735
N002_meta_k141_73393	0.00808061	60.1449	MM-shared	-2.09256
Y021_meta_k141_222855	0.00135489	98.5507	MM-shared	-2.8681
B071_meta_k141_322764	0.00269882	43.4783	MM-shared	-2.56883
A044_meta_k141_127375	0.000367306	100	MM-shared	-3.43497
A071_meta_k141_171203	9.99067e-05	31.1594	MM-shared	-4.00041
D058-2_meta_k141_135210	0.000520974	56.5217	MM-shared	-3.28318
X052_meta_k141_28254	0.00094815	57.971	MM-shared	-3.02312
A067_meta_k141_51059	0.000106726	58.6957	MM-shared	-3.97173
B005_meta_k141_114429	7.16028e-06	25.3623	MM-shared	-5.14507
B078_meta_k141_183658	6.52204e-05	51.4493	MM-shared	-4.18562
X007_meta_k141_142408	9.28685e-05	51.4493	MM-shared	-4.03213
X057_meta_k141_201629	0.000173409	100	MM-shared	-3.76093
Y021_meta_k141_10343	3.90092e-05	63.7681	MM-shared	-4.40883
E009_meta_k141_37795	0.000382789	37.6812	MM-shared	-3.41704
B047_meta_k141_142230	0.000128396	26.087	MM-shared	-3.89145
C005_meta_k141_130390_1	1.29173e-05	2.89855	MM-shared	-4.88883
A065_meta_k141_38900	3.19457e-06	6.52174	MM-shared	-5.49559
A053_meta_k141_53280	2.03978e-05	42.029	MM-shared	-4.69042
X051-2_meta_k141_112321	3.64674e-05	31.1594	MM-shared	-4.4381
Y012_meta_k141_172724	0.000245994	57.971	MM-shared	-3.60908
E009_meta_k141_491429	0.00166331	100	MM-shared	-2.77903
A037_meta_k141_84482	0.000717786	23.1884	MM-shared	-3.14401
X038_meta_k141_18472	0.000725105	94.2029	MM-shared	-3.1396
A052_meta_k141_243206	8.83427e-05	21.7391	MM-shared	-4.05383
X055_meta_k141_34490	8.65907e-05	64.4928	MM-shared	-4.06253
A083_meta_k141_264893	4.8922e-05	36.2319	MM-shared	-4.3105
B098_meta_k141_79178	0.000149283	31.8841	MM-shared	-3.82599
A038_meta_k141_397765	3.66422e-06	2.89855	MM-shared	-5.43602
Y002_meta_k141_156386	0.000113016	54.3478	MM-shared	-3.94686
B056_meta_k141_175328	0.000124351	31.8841	MM-shared	-3.90535
A010_meta_k141_96896	9.14868e-06	38.4058	MM-shared	-5.03864
A065_meta_k141_268852	9.49538e-06	4.34783	MM-shared	-5.02249
A013_meta_k141_209769	1.50253e-05	15.942	MM-shared	-4.82318
B010_meta_k141_114097	0.000637676	31.8841	MM-shared	-3.1954
B012_meta_k141_260488	6.26915e-05	97.1014	MM-shared	-4.20279
C010_meta_k141_23103	0.00059325	31.1594	MM-shared	-3.22676
X015_meta_k141_20856	2.69189e-05	49.2754	MM-shared	-4.56994
B056_meta_k141_314698	0.000119917	99.2754	MM-shared	-3.92112
X015_meta_k141_122613	0.00110588	100	MM-shared	-2.95629
A064_meta_k141_109377	1.84945e-05	99.2754	MM-shared	-4.73296
D010_meta_k141_395650	0.000137524	98.5507	MM-shared	-3.86162
C061_meta_k141_171678	4.59411e-05	14.4928	MM-shared	-4.3378
D068_meta_k141_300019	1.13457e-05	10.1449	MM-specific	-4.94517
D063_meta_k141_517982	5.05837e-06	7.24638	MM-specific	-5.29599
D016_meta_k141_338519	4.84568e-06	5.07246	MM-specific	-5.31465
Y033_meta_k141_622382	1.20031e-05	6.52174	MM-specific	-4.92071
A044_meta_k141_306755	4.45201e-06	10.1449	MM-specific	-5.35144
X011_meta_k141_150658	4.26946e-06	7.97101	MM-specific	-5.36963
D063_meta_k141_87494	4.27244e-06	1.44928	MM-specific	-5.36932
B012_meta_k141_270276_1	3.42105e-06	3.62319	MM-specific	-5.46584
Y012_meta_k141_127039	5.07975e-06	7.97101	MM-specific	-5.29416
A061_meta_k141_326200	1.40564e-06	7.97101	MM-specific	-5.85213
X015_meta_k141_37698	0.00036183	48.5507	MM-specific	-3.4415
B059_meta_k141_501504_1	4.03942e-06	11.5942	MM-specific	-5.39368
A063_meta_k141_61090	8.50218e-07	0.724638	MM-specific	-6.07047
B039_meta_k141_144998	1.15707e-05	5.7971	MM-specific	-4.93664
B041_meta_k141_179578	1.14396e-05	5.7971	MM-specific	-4.94159
X011_meta_k141_326050	1.81515e-06	19.5652	MM-specific	-5.74109
Y018_meta_k141_15657	3.02877e-05	49.2754	MM-specific	-4.51873
A061_meta_k141_244757	1.35549e-06	7.97101	MM-specific	-5.8679
B047_meta_k141_21625_1	9.04082e-05	82.6087	MM-specific	-4.04379
X011_meta_k141_236998	5.88662e-06	7.97101	MM-specific	-5.23013
A052_meta_k141_148281	2.73315e-05	79.7101	MM-specific	-4.56334
X028_meta_k141_99701_1	0.00029873	47.8261	MM-specific	-3.52472
B030_meta_k141_200127	1.2494e-05	7.24638	MM-specific	-4.9033
Y038_meta_k141_182878	3.19862e-05	92.7536	MM-specific	-4.49504
A052_meta_k141_61196	4.33775e-06	37.6812	MM-specific	-5.36274
A061_meta_k141_101685	0.000158185	55.0725	MM-specific	-3.80083
A065_meta_k141_114082_1	2.49724e-05	81.1594	MM-specific	-4.60254
A038_meta_k141_9247	1.4081e-05	26.087	MM-specific	-4.85137
Y034_meta_k141_38371_1	3.53661e-05	63.7681	MM-specific	-4.45141
Y028_meta_k141_372404	7.08793e-06	50.7246	MM-specific	-5.14948
Y006_meta_k141_108925	0.00177515	100	MM-specific	-2.75077
D063_meta_k141_135989	1.93923e-05	42.029	MM-specific	-4.71237
Y007_meta_k141_492571_1	6.12585e-06	50	MM-specific	-5.21283
D072_meta_k141_355296	4.80793e-05	53.6232	MM-specific	-4.31804
D081_meta_k141_449557	1.56381e-05	60.1449	MM-specific	-4.80582
B035_meta_k141_4524	0.00141353	100	MM-specific	-2.8497
A013_meta_k141_47484_1	2.88261e-06	28.2609	MM-specific	-5.54021
Y015_meta_k141_133165	3.79974e-05	91.3043	MM-specific	-4.42025
X015_meta_k141_40629	0.00041441	100	MM-specific	-3.38257
D081_meta_k141_346360_1	7.63372e-06	48.5507	MM-specific	-5.11726
D081_meta_k141_364049_1	7.98591e-06	59.4203	MM-specific	-5.09768
A058_meta_k141_164287_1	3.93491e-06	34.058	MM-specific	-5.40507
A040_meta_k141_153629	2.87024e-05	50	MM-specific	-4.54208
A037_meta_k141_360705	6.66182e-06	11.5942	MM-specific	-5.17641
X055_meta_k141_203748_1	2.73243e-06	13.7681	MM-specific	-5.56345
D081_meta_k141_520253	6.49998e-06	36.2319	MM-specific	-5.18709
Y007_meta_k141_462489_1	9.70263e-06	48.5507	MM-specific	-5.01311
B037_meta_k141_35475	5.81781e-05	47.8261	MM-specific	-4.23524
D048_meta_k141_382304	2.79662e-05	2.89855	MM-specific	-4.55337
E030_meta_k141_3137	1.57438e-05	7.24638	MM-specific	-4.80289
X047_meta_k141_97878_1	3.76208e-06	15.2174	MM-specific	-5.42457
D048_meta_k141_150201	2.98671e-05	34.058	MM-specific	-4.52481
D072_meta_k141_241387	3.389e-05	7.97101	MM-specific	-4.46993
Y007_meta_k141_402644_1	8.65519e-06	16.6667	MM-specific	-5.06272
X057_meta_k141_150917	3.21004e-05	33.3333	MM-specific	-4.49349
E030_meta_k141_164830	1.67407e-05	7.24638	MM-specific	-4.77623
A035_meta_k141_123375_1	4.82403e-06	5.7971	MM-specific	-5.31659
C068_meta_k141_161779_1	0.000438459	48.5507	MM-specific	-3.35807
B041_meta_k141_63554	0.000248803	100	MM-specific	-3.60414
X038_meta_k141_191084_1	0.000288551	99.2754	MM-specific	-3.53978
N002_meta_k141_122836_1	6.29201e-06	13.0435	MM-specific	-5.20121
B055_meta_k141_109984	0.000141228	18.8406	MM-specific	-3.85008
A052_meta_k141_580753_1	5.2335e-05	87.6812	MM-specific	-4.28121
A010_meta_k141_56913_1	0.000221795	42.029	MM-specific	-3.65405
B059_meta_k141_114096	0.000436142	48.5507	MM-specific	-3.36037
Y037_meta_k141_148391	1.67349e-05	52.8986	MM-specific	-4.77638
D058-2_meta_k141_218262	0.00171008	100	MM-specific	-2.76698
B059_meta_k141_294922_1	6.08757e-05	98.5507	MM-specific	-4.21556
X014_meta_k141_16493	1.71479e-05	31.8841	MM-specific	-4.76579
X069_meta_k141_159562_1	9.30141e-06	44.9275	MM-specific	-5.03145
A065_meta_k141_413392	3.26149e-06	64.4928	MM-specific	-5.48658
X011_meta_k141_94654_1	3.64596e-05	36.2319	MM-specific	-4.43819
A040_meta_k141_22487	7.08773e-06	34.7826	MM-specific	-5.14949
B047_meta_k141_267094	6.16584e-05	60.8696	MM-specific	-4.21001
Y016_meta_k141_206988	0.000224218	100	MM-specific	-3.64933
D068_meta_k141_739518	3.11528e-05	29.7101	MM-specific	-4.5065
D081_meta_k141_35411_1	2.84451e-05	68.8406	MM-specific	-4.54599
X059-2_meta_k141_24756	9.03734e-07	3.62319	MM-specific	-6.04396
A063_meta_k141_84027	2.47346e-05	41.3043	MM-specific	-4.6067
A103_meta_k141_296046	0.000157131	59.4203	MM-specific	-3.80374
A028_meta_k141_346107	5.58549e-05	57.971	MM-specific	-4.25294
A040_meta_k141_30244_1	1.99502e-05	84.058	MM-specific	-4.70005
X055_meta_k141_249749_1	2.16266e-06	7.97101	MM-specific	-5.66501
A052_meta_k141_245859_1	2.18416e-06	22.4638	MM-specific	-5.66072
A064_meta_k141_105655	2.42856e-06	19.5652	MM-specific	-5.61465
Y037_meta_k141_136833	0.000222308	100	MM-specific	-3.65304
Y037_meta_k141_240067	1.16034e-05	34.7826	MM-specific	-4.93541
N041_meta_k141_16676_1	3.87647e-06	17.3913	MM-specific	-5.41156
Y015_meta_k141_124544	3.15799e-06	6.52174	MM-specific	-5.50059
A042_meta_k141_93685	3.30543e-06	98.5507	MM-specific	-5.48077
A065_meta_k141_49950	1.8047e-06	12.3188	MM-specific	-5.74359
B084_meta_k141_154105_1	3.19214e-05	76.087	MM-specific	-4.49592
A020_meta_k141_226037	2.99206e-05	40.5797	MM-specific	-4.52403
A079_meta_k141_371310_1	1.47352e-06	44.9275	MM-specific	-5.83164
X008_meta_k141_112906	7.17105e-06	67.3913	MM-specific	-5.14442
A017_meta_k141_49111	0.000170271	51.4493	MM-specific	-3.76886
Y014_meta_k141_138477_1	5.12532e-05	71.0145	MM-specific	-4.29028
E030_meta_k141_30923	2.29877e-05	36.9565	MM-specific	-4.6385
A020_meta_k141_366288	2.66805e-05	65.942	MM-specific	-4.57381
E009_meta_k141_406602_1	2.37004e-06	21.0145	MM-specific	-5.62524
D072_meta_k141_216561	1.1898e-06	1.44928	MM-specific	-5.92453
A042_meta_k141_125571	1.2427e-06	9.42029	MM-specific	-5.90563
Y007_meta_k141_35114	8.52232e-06	78.2609	MM-specific	-5.06944
A037_meta_k141_9379	1.8022e-05	98.5507	MM-specific	-4.7442
D063_meta_k141_90725	8.30654e-05	52.1739	MM-specific	-4.08058
X038_meta_k141_222967	1.83693e-06	5.7971	MM-specific	-5.73591
B030_meta_k141_149528_1	1.38775e-05	81.1594	MM-specific	-4.85769
Y007_meta_k141_124644	1.20087e-05	5.7971	MM-specific	-4.9205
A065_meta_k141_377361	1.20225e-06	1.44928	MM-specific	-5.92001
X065_meta_k141_73820_1	1.16118e-05	5.07246	MM-specific	-4.9351
E020_meta_k141_76849	1.05913e-06	2.89855	MM-specific	-5.97505
Y038_meta_k141_384811	9.76533e-06	87.6812	MM-specific	-5.01031
Y012_meta_k141_156723_1	5.74513e-06	54.3478	MM-specific	-5.2407
X052_meta_k141_185760	0.000225565	55.7971	MM-specific	-3.64673
D063_meta_k141_163723_1	6.13686e-05	34.7826	MM-specific	-4.21205
D068_meta_k141_602381_1	4.53731e-06	8.69565	MM-specific	-5.3432
D010_meta_k141_304735	3.34199e-05	41.3043	MM-specific	-4.47599
X044-2_meta_k141_51032_1	5.83406e-05	14.4928	MM-specific	-4.23403
Y002_meta_k141_132229	0.000847902	57.2464	MM-specific	-3.07165
B051_meta_k141_158793	0.000305429	47.8261	MM-specific	-3.51509
X065_meta_k141_234221_1	4.47718e-05	62.3188	MM-specific	-4.349
D048_meta_k141_256677	7.69917e-06	65.942	MM-specific	-5.11356
Y036_meta_k141_155655_1	2.33174e-06	7.97101	MM-specific	-5.63232
Y012_meta_k141_205084_1	1.42145e-05	22.4638	MM-specific	-4.84727
Y007_meta_k141_258597_1	6.23071e-06	16.6667	MM-specific	-5.20546
A063_meta_k141_141366_1	1.06879e-05	24.6377	MM-specific	-4.97111
D048_meta_k141_50421_1	1.26355e-05	87.6812	MM-specific	-4.89841
A052_meta_k141_242366_1	1.6961e-06	20.2899	MM-specific	-5.77055
B042_meta_k141_241028	9.33542e-06	50.7246	MM-specific	-5.02987
X018_meta_k141_151613_1	8.35824e-05	44.9275	MM-specific	-4.07789
Y028_meta_k141_514522	2.03113e-06	4.34783	MM-specific	-5.69226
A064_meta_k141_389255	2.34314e-06	3.62319	MM-specific	-5.6302
A069_meta_k141_83948	2.02677e-05	51.4493	MM-specific	-4.6932
C027_meta_k141_120271_2	2.46604e-05	65.2174	MM-specific	-4.608
B035_meta_k141_141686	3.99387e-05	87.6812	MM-specific	-4.39861
A067_meta_k141_396087	3.2964e-06	55.0725	MM-specific	-5.48196
B059_meta_k141_266721	0.000298903	47.8261	MM-specific	-3.52447
A060_meta_k141_371179_1	1.9454e-05	42.029	MM-specific	-4.71099
E030_meta_k141_30304	1.2091e-05	39.1304	MM-specific	-4.91754
B041_meta_k141_112764	0.000343984	49.2754	MM-specific	-3.46346
A058_meta_k141_22300	1.10093e-05	31.8841	MM-specific	-4.95824
N041_meta_k141_417153	4.7757e-06	25.3623	MM-specific	-5.32096
Y007_meta_k141_255533_1	4.83525e-06	82.6087	MM-specific	-5.31558
Y038_meta_k141_42076_1	0.000137966	100	MM-specific	-3.86023
E030_meta_k141_156997_1	3.01094e-05	42.7536	MM-specific	-4.5213
E026_meta_k141_155257_1	2.96009e-05	42.029	MM-specific	-4.5287
D016_meta_k141_151914_1	2.97646e-05	42.029	MM-specific	-4.5263
E017-2_meta_k141_32411_1	2.98369e-05	42.029	MM-specific	-4.52525
D063_meta_k141_216082	1.66624e-05	71.0145	MM-specific	-4.77826
X014_meta_k141_19732_1	2.99878e-05	67.3913	MM-specific	-4.52306
Y025_meta_k141_236659_1	0.0067518	46.3768	MM-specific	-2.17058
A067_meta_k141_367466	7.34921e-05	35.5072	MM-specific	-4.13376
A042_meta_k141_282310_1	7.985e-06	47.1014	MM-specific	-5.09773
A035_meta_k141_247847_1	0.000288294	18.8406	MM-specific	-3.54016
C010_meta_k141_120646	0.000332804	98.5507	MM-specific	-3.47781
N002_meta_k141_33417_1	8.69671e-05	20.2899	MM-specific	-4.06065
A038_meta_k141_92926_1	3.33735e-05	59.4203	MM-specific	-4.4766
D072_meta_k141_163946	3.58593e-06	15.2174	MM-specific	-5.4454
D016_meta_k141_299906	0.000158912	25.3623	MM-specific	-3.79884
A028_meta_k141_113948	7.59433e-05	11.5942	MM-specific	-4.11951
D016_meta_k141_104650	0.00260007	100	MM-specific	-2.58501
D063_meta_k141_482286_1	2.47276e-05	21.0145	MM-specific	-4.60682
A063_meta_k141_205947	7.91957e-06	16.6667	MM-specific	-5.1013
D072_meta_k141_346254	6.84718e-05	18.8406	MM-specific	-4.16449
D063_meta_k141_285212_2	3.37396e-05	15.942	MM-specific	-4.47186
A037_meta_k141_268435_1	1.79989e-05	94.2029	MM-specific	-4.74475
D058-2_meta_k141_81773_1	3.39932e-05	39.1304	MM-specific	-4.46861
A057_meta_k141_307009_1	3.47089e-05	94.9275	MM-specific	-4.45956
A053_meta_k141_31094_1	5.56675e-06	11.5942	MM-specific	-5.2544
Y028_meta_k141_414770_1	2.67088e-05	92.029	MM-specific	-4.57335
A017_meta_k141_134852	3.32933e-05	99.2754	MM-specific	-4.47764
N002_meta_k141_306894_1	3.31365e-06	15.942	MM-specific	-5.47969
A044_meta_k141_222792	1.0716e-05	58.6957	MM-specific	-4.96997
A020_meta_k141_114839_1	0.000216843	50	MM-specific	-3.66385
Y038_meta_k141_5408	1.61499e-06	6.52174	MM-specific	-5.79183
X027_meta_k141_163171_1	1.25147e-05	82.6087	MM-specific	-4.90258
C012_meta_k141_248082	2.39351e-05	82.6087	MM-specific	-4.62096
D016_meta_k141_338512	2.2344e-05	42.7536	MM-specific	-4.65084
B039_meta_k141_227200	2.30774e-05	21.0145	MM-specific	-4.63681
A039_meta_k141_45299_1	9.4458e-06	15.2174	MM-specific	-5.02476
Y016_meta_k141_244608	1.58787e-05	81.1594	MM-specific	-4.79919
B051_meta_k141_238109_1	1.19349e-05	45.6522	MM-specific	-4.92318
E030_meta_k141_224480	2.37801e-06	11.5942	MM-specific	-5.62379
C021_meta_k141_79798_1	5.62033e-05	36.2319	MM-specific	-4.25024
X008_meta_k141_142083	3.86277e-05	98.5507	MM-specific	-4.4131
A010_meta_k141_74768_1	3.60588e-05	52.1739	MM-specific	-4.44299
D010_meta_k141_161176	0.000628474	83.3333	MM-specific	-3.20171
D026_meta_k141_119602_1	0.000117267	65.942	MM-specific	-3.93082
Y007_meta_k141_425626_1	1.03233e-05	32.6087	MM-specific	-4.98618
A038_meta_k141_106698_1	2.13136e-06	5.7971	MM-specific	-5.67134
Y023_meta_k141_29144	4.05509e-05	59.4203	MM-specific	-4.392
E009_meta_k141_333782	0.00125262	100	MM-specific	-2.90218
X057_meta_k141_199190_1	2.41756e-05	77.5362	MM-specific	-4.61662
Y021_meta_k141_210872	0.000203093	34.058	MM-specific	-3.69231
Y037_meta_k141_33065	1.79985e-06	3.62319	MM-specific	-5.74476
Y030_meta_k141_309614_1	7.08927e-05	15.942	MM-specific	-4.1494
N003_meta_k141_194275	0.000310324	100	MM-specific	-3.50818
A042_meta_k141_198837	3.65502e-06	44.9275	MM-specific	-5.43711
B035_meta_k141_124516	2.5132e-05	97.8261	MM-specific	-4.59977
X023_meta_k141_192210	1.71219e-05	36.9565	MM-specific	-4.76645
A094_meta_k141_170674_1	7.77779e-06	52.1739	MM-specific	-5.10914
B012_meta_k141_262844	0.000628086	100	MM-specific	-3.20198
B042_meta_k141_194530_1	7.76249e-05	83.3333	MM-specific	-4.11
C065_meta_k141_108927_1	0.000276252	100	MM-specific	-3.55869
A069_meta_k141_24576_1	6.18888e-06	18.8406	MM-specific	-5.20839
X057_meta_k141_250241	1.60181e-05	34.7826	MM-specific	-4.79539
A020_meta_k141_253834_1	0.000385168	100	MM-specific	-3.41435
G027_meta_k141_241521_1	2.16865e-06	6.52174	MM-specific	-5.66381
Y028_meta_k141_414942_1	4.98168e-05	94.2029	MM-specific	-4.30262
A065_meta_k141_96291_1	3.20747e-05	15.2174	MM-specific	-4.49384
Y033_meta_k141_36246_1	9.2746e-06	16.6667	MM-specific	-5.0327
D068_meta_k141_574471	3.61215e-05	99.2754	MM-specific	-4.44223
Y036_meta_k141_69117	0.000304858	50	MM-specific	-3.5159
C021_meta_k141_82188	7.97867e-06	39.8551	MM-specific	-5.09807
Y028_meta_k141_135229	4.61562e-05	15.942	MM-specific	-4.33577
A042_meta_k141_185535	0.00193696	100	MM-specific	-2.71288
N041_meta_k141_245337	0.000739519	77.5362	MM-specific	-3.13105
N003_meta_k141_256084	1.55605e-05	38.4058	MM-specific	-4.80798
A037_meta_k141_376846	1.03347e-06	9.42029	MM-specific	-5.9857
C012_meta_k141_152613_1	3.56758e-06	29.7101	MM-specific	-5.44763
X044-2_meta_k141_131913_1	3.44294e-05	46.3768	MM-specific	-4.46307
A013_meta_k141_345076_1	8.78673e-05	43.4783	MM-specific	-4.05617
A020_meta_k141_189362_1	0.000177471	92.7536	MM-specific	-3.75087
D063_meta_k141_326091	1.66754e-06	3.62319	MM-specific	-5.77792
Y018_meta_k141_310959	4.22463e-05	36.9565	MM-specific	-4.37421
E017-2_meta_k141_144751	2.07171e-05	36.2319	MM-specific	-4.68367
A035_meta_k141_22485_1	5.00573e-05	100	MM-specific	-4.30053
D048_meta_k141_441152	0.000278795	97.1014	MM-specific	-3.55472
A103_meta_k141_177054_1	5.44625e-05	49.2754	MM-specific	-4.2639
A027_meta_k141_123162_1	5.73163e-05	50	MM-specific	-4.24172
A058_meta_k141_112623	0.000120448	80.4348	MM-specific	-3.9192
B047_meta_k141_33528	7.12833e-05	58.6957	MM-specific	-4.14701
A089_meta_k141_381876	1.81769e-06	2.89855	MM-specific	-5.74048
A042_meta_k141_213478	5.93059e-06	32.6087	MM-specific	-5.2269
C065_meta_k141_38358_1	1.5148e-05	15.942	MM-specific	-4.81964
A058_meta_k141_26354_1	2.10406e-06	18.8406	MM-specific	-5.67694
A057_meta_k141_223319	4.43191e-05	50	MM-specific	-4.35341
A063_meta_k141_334288_1	3.24418e-06	37.6812	MM-specific	-5.4889
A053_meta_k141_153705	7.47691e-05	76.087	MM-specific	-4.12628
D081_meta_k141_515060	6.98042e-05	53.6232	MM-specific	-4.15612
B055_meta_k141_93426_1	5.43401e-06	13.7681	MM-specific	-5.26488
A052_meta_k141_296733_1	5.63637e-06	7.97101	MM-specific	-5.249
N003_meta_k141_200476	1.27127e-05	27.5362	MM-specific	-4.89576
C010_meta_k141_57765	1.55738e-05	82.6087	MM-specific	-4.80761
A063_meta_k141_180133_1	4.95481e-06	15.2174	MM-specific	-5.30497
A042_meta_k141_160000	0.00667964	100	MM-specific	-2.17525
Y018_meta_k141_37626	5.86218e-06	6.52174	MM-specific	-5.23194
X008_meta_k141_150473	0.000446634	99.2754	MM-specific	-3.35005
Y023_meta_k141_110689	0.000170493	60.8696	MM-specific	-3.76829
B030_meta_k141_60926_1	2.25546e-06	5.7971	MM-specific	-5.64676
B056_meta_k141_84169_1	2.27755e-05	73.913	MM-specific	-4.64253
B059_meta_k141_24012	1.0752e-05	63.7681	MM-specific	-4.96851
A039_meta_k141_208916	1.06473e-05	9.42029	MM-specific	-4.97276
N002_meta_k141_238935	5.88662e-06	39.1304	MM-specific	-5.23013
A079_meta_k141_75858	0.000110633	57.2464	MM-specific	-3.95612
X015_meta_k141_6682	1.12458e-06	13.0435	MM-specific	-5.94901
X039_meta_k141_189610_1	1.77331e-05	57.2464	MM-specific	-4.75122
B063_meta_k141_11265_1	1.41967e-05	45.6522	MM-specific	-4.84781
A064_meta_k141_166693	1.01225e-05	36.9565	MM-specific	-4.99471
Y028_meta_k141_352958	8.52429e-05	93.4783	MM-specific	-4.06934
G027_meta_k141_150746	0.000117419	84.058	MM-specific	-3.93026
C012_meta_k141_182028_1	1.49241e-05	45.6522	MM-specific	-4.82611
D010_meta_k141_122318	1.55534e-05	38.4058	MM-specific	-4.80817
A053_meta_k141_22484	0.00122152	99.2754	MM-specific	-2.9131
X069_meta_k141_42822	0.000128145	30.4348	MM-specific	-3.8923
D010_meta_k141_318373_1	2.03549e-05	76.8116	MM-specific	-4.69133
Y030_meta_k141_300852_1	3.53007e-05	36.9565	MM-specific	-4.45222
A020_meta_k141_111063	6.30544e-06	2.89855	MM-specific	-5.20028
D048_meta_k141_248824_1	3.29954e-06	21.0145	MM-specific	-5.48155
B055_meta_k141_188632	3.13599e-06	28.2609	MM-specific	-5.50363
B055_meta_k141_112510	2.85507e-05	44.2029	MM-specific	-4.54438
B041_meta_k141_81879	0.00112374	100	MM-specific	-2.94933
A079_meta_k141_320111	1.41201e-05	31.8841	MM-specific	-4.85016
N002_meta_k141_282228_1	1.41765e-05	87.6812	MM-specific	-4.84843
A038_meta_k141_391736_1	4.75142e-05	36.9565	MM-specific	-4.32318
B098_meta_k141_18392	0.00515457	96.3768	MM-specific	-2.28781
A013_meta_k141_181368	1.41748e-05	61.5942	MM-specific	-4.84848
A094_meta_k141_467433	4.25504e-05	54.3478	MM-specific	-4.3711
Y038_meta_k141_281519	4.2359e-06	22.4638	MM-specific	-5.37305
X008_meta_k141_144487	2.5562e-06	33.3333	MM-specific	-5.59241
A057_meta_k141_88716	0.00303995	100	MM-specific	-2.51713
A053_meta_k141_166372	0.000754604	64.4928	MM-specific	-3.12228
C033_meta_k141_250445	2.93578e-05	22.4638	MM-specific	-4.53228
X069_meta_k141_152889_1	7.7065e-05	36.9565	MM-specific	-4.11314
D063_meta_k141_5046	5.66239e-05	53.6232	MM-specific	-4.247
Y038_meta_k141_342975	2.50968e-06	22.4638	MM-specific	-5.60038
E009_meta_k141_13984_1	1.55702e-05	30.4348	MM-specific	-4.80771
X055_meta_k141_224632_1	4.38114e-05	96.3768	MM-specific	-4.35841
Y006_meta_k141_73031	5.75452e-06	9.42029	MM-specific	-5.23999
A028_meta_k141_47252	4.68521e-05	45.6522	MM-specific	-4.32927
D063_meta_k141_157026	0.00010446	86.2319	MM-specific	-3.98105
A103_meta_k141_245579	2.06097e-05	37.6812	MM-specific	-4.68593
B058_meta_k141_90721	0.000234524	100	MM-specific	-3.62981
Y023_meta_k141_90147	0.000114834	97.8261	MM-specific	-3.93993
D063_meta_k141_505429	0.000355348	45.6522	MM-specific	-3.44935
B059_meta_k141_231795_1	0.000612192	100	MM-specific	-3.21311
A010_meta_k141_13076_1	3.71301e-06	92.7536	MM-specific	-5.43027
A042_meta_k141_62322_1	1.06669e-05	68.8406	MM-specific	-4.97196
A020_meta_k141_264037	1.36452e-05	25.3623	MM-specific	-4.86502
Y016_meta_k141_130604	2.16637e-05	33.3333	MM-specific	-4.66427
Y015_meta_k141_37695_1	1.41584e-06	11.5942	MM-specific	-5.84899
Y018_meta_k141_213312	1.21351e-05	34.058	MM-specific	-4.91596
A079_meta_k141_365919_1	2.97451e-06	9.42029	MM-specific	-5.52658
A035_meta_k141_94851	8.13995e-06	86.9565	MM-specific	-5.08938
A042_meta_k141_287	0.000102938	89.1304	MM-specific	-3.98742
B055_meta_k141_146098_1	5.25268e-05	84.7826	MM-specific	-4.27962
X015_meta_k141_117902	1.57526e-06	25.3623	MM-specific	-5.80265
B041_meta_k141_15662	1.44011e-05	15.2174	MM-specific	-4.8416
B037_meta_k141_191222_1	5.49814e-06	27.5362	MM-specific	-5.25978
A020_meta_k141_80537_1	6.52494e-06	24.6377	MM-specific	-5.18542
E009_meta_k141_398942	4.98185e-06	49.2754	MM-specific	-5.30261
A020_meta_k141_21580	9.99281e-06	60.1449	MM-specific	-5.00031
C068_meta_k141_61570_1	4.9802e-05	97.1014	MM-specific	-4.30275
A083_meta_k141_409295	8.72113e-05	89.8551	MM-specific	-4.05943
Y012_meta_k141_1700	0.000209162	57.971	MM-specific	-3.67952
E030_meta_k141_402183_1	3.26781e-05	21.0145	MM-specific	-4.48574
X044-2_meta_k141_221803	2.37139e-05	88.4058	MM-specific	-4.625
Y007_meta_k141_188183	0.00235705	100	MM-specific	-2.62763
B055_meta_k141_56727_1	9.90819e-06	12.3188	MM-specific	-5.00401
E009_meta_k141_240974_1	3.62764e-06	44.2029	MM-specific	-5.44038
X015_meta_k141_20056	0.000128156	17.3913	MM-specific	-3.89226
E030_meta_k141_333234_1	1.25641e-05	17.3913	MM-specific	-4.90087
C065_meta_k141_69764_1	1.71915e-05	66.6667	MM-specific	-4.76469
B059_meta_k141_122071	2.71414e-06	51.4493	MM-specific	-5.56637
D010_meta_k141_291795_1	5.14264e-05	50	MM-specific	-4.28881
A110_meta_k141_87143	0.000429561	56.5217	MM-specific	-3.36698
A063_meta_k141_152720	0.000159431	57.2464	MM-specific	-3.79743
Y012_meta_k141_37312_1	2.20731e-05	21.7391	MM-specific	-4.65614
B041_meta_k141_264478_1	1.36103e-06	9.42029	MM-specific	-5.86613
D072_meta_k141_336583_1	2.78253e-05	2.89855	MM-specific	-4.55556
X015_meta_k141_101063	1.22712e-06	2.17391	MM-specific	-5.91111
X052_meta_k141_246130	0.0015758	100	MM-specific	-2.8025
X015_meta_k141_151930	0.000813219	90.5797	MM-specific	-3.08979
Y023_meta_k141_39121	2.68338e-05	21.0145	MM-specific	-4.57132
B059_meta_k141_138129	1.00349e-05	46.3768	MM-specific	-4.99849
A044_meta_k141_54156_1	2.59877e-05	18.1159	MM-specific	-4.58523
E026_meta_k141_5099_1	0.000120517	40.5797	MM-specific	-3.91895
A035_meta_k141_193058	1.21462e-05	48.5507	MM-specific	-4.91556
A079_meta_k141_36023_1	7.11146e-06	44.2029	MM-specific	-5.14804
B005_meta_k141_24614	0.000656473	99.2754	MM-specific	-3.18278
B041_meta_k141_280989	0.000742758	64.4928	MM-specific	-3.12915
X039_meta_k141_49241	6.39605e-05	100	MM-specific	-4.19409
Y028_meta_k141_301192	3.55103e-06	60.1449	MM-specific	-5.44965
N041_meta_k141_313134_1	1.72061e-06	6.52174	MM-specific	-5.76432
A063_meta_k141_336180	4.13313e-05	71.0145	MM-specific	-4.38372
A037_meta_k141_457485	3.67163e-05	34.058	MM-specific	-4.43514
Y030_meta_k141_282746	7.06091e-05	50.7246	MM-specific	-4.15114
X069_meta_k141_22527_1	1.98666e-05	40.5797	MM-specific	-4.70188
X065_meta_k141_231369_1	0.000990496	100	MM-specific	-3.00415
X052_meta_k141_153602_1	1.03664e-05	57.2464	MM-specific	-4.98437
X011_meta_k141_81954	0.00270799	58.6957	MM-specific	-2.56735
A103_meta_k141_125651	8.20582e-05	80.4348	MM-specific	-4.08588
A044_meta_k141_279946	0.000154507	16.6667	MM-specific	-3.81105
Y038_meta_k141_181753	1.62332e-06	8.69565	MM-specific	-5.7896
A065_meta_k141_328063_1	9.35123e-06	43.4783	MM-specific	-5.02913
Y038_meta_k141_267740	2.12256e-06	11.5942	MM-specific	-5.67314
A016_meta_k141_194730_1	5.46527e-05	10.8696	MM-specific	-4.26239
A067_meta_k141_131697_1	5.26736e-06	76.8116	MM-specific	-5.27841
B051_meta_k141_19201_1	2.59722e-06	8.69565	MM-specific	-5.58549
E026_meta_k141_305223_1	5.91255e-05	19.5652	MM-specific	-4.22823
Y012_meta_k141_41843	0.000428972	71.7391	MM-specific	-3.36757
D072_meta_k141_229790	2.56198e-06	3.62319	MM-specific	-5.59142
A042_meta_k141_59577	9.70408e-06	50.7246	MM-specific	-5.01305
X049_meta_k141_136831_1	2.14502e-05	47.1014	MM-specific	-4.66857
X039_meta_k141_260222	2.56299e-05	63.0435	MM-specific	-4.59125
X024_meta_k141_52275	1.6729e-05	35.5072	MM-specific	-4.77653
X038_meta_k141_200537	3.1499e-06	2.17391	MM-specific	-5.5017
A035_meta_k141_35092	0.000245312	91.3043	MM-specific	-3.61028
A060_meta_k141_194545	8.66142e-06	3.62319	MM-specific	-5.06241
N003_meta_k141_192915	0.000494473	68.1159	MM-specific	-3.30586
X055_meta_k141_201755_1	1.74063e-06	12.3188	MM-specific	-5.75929
A010_meta_k141_67501_1	6.39721e-05	36.9565	MM-specific	-4.19401
Y033_meta_k141_254273	2.88175e-05	23.1884	MM-specific	-4.54034
A010_meta_k141_77343	0.00506144	80.4348	MM-specific	-2.29573
B012_meta_k141_98831_1	0.00413081	100	MM-specific	-2.38396
A017_meta_k141_92054_1	2.58759e-05	84.7826	MM-specific	-4.5871
X034_meta_k141_115215	1.16735e-05	29.7101	MM-specific	-4.9328
D046-2_meta_k141_434300	4.6407e-06	11.5942	MM-specific	-5.33342
C068_meta_k141_76753_1	2.77045e-06	18.8406	MM-specific	-5.55745
X014_meta_k141_222072	3.00047e-05	35.5072	MM-specific	-4.52281
A063_meta_k141_313160	0.000466635	99.2754	MM-specific	-3.33102
D046-2_meta_k141_571253	4.36597e-06	48.5507	MM-specific	-5.35992
B059_meta_k141_57186	0.00085304	100	MM-specific	-3.06903
C068_meta_k141_30609	0.000150943	62.3188	MM-specific	-3.82119
A010_meta_k141_391486	1.69434e-05	34.058	MM-specific	-4.771
D072_meta_k141_55609	0.000759937	90.5797	MM-specific	-3.11922
Y018_meta_k141_164149	0.00296487	61.5942	MM-specific	-2.52799
B047_meta_k141_126040_1	1.31165e-05	11.5942	MM-specific	-4.88218
D068_meta_k141_498627	3.4159e-05	20.2899	MM-specific	-4.46649
B059_meta_k141_184976	0.00031589	63.0435	MM-specific	-3.50046
X051-2_meta_k141_110688	0.0166165	100	MM-specific	-1.77946
Y028_meta_k141_13407	1.10353e-05	32.6087	MM-specific	-4.95722
A042_meta_k141_324335	5.17761e-06	20.2899	MM-specific	-5.28587
A069_meta_k141_248888	3.40713e-05	25.3623	MM-specific	-4.46761
B041_meta_k141_198966	6.33104e-05	37.6812	MM-specific	-4.19852
X049_meta_k141_16916_1	3.52494e-05	23.913	MM-specific	-4.45285
D068_meta_k141_261507	4.0835e-05	5.7971	MM-specific	-4.38897
X047_meta_k141_124218	1.20635e-06	14.4928	MM-specific	-5.91853
B026_meta_k141_3216_1	0.000288036	100	MM-specific	-3.54055
D072_meta_k141_49949	4.63048e-06	2.89855	MM-specific	-5.33437
A079_meta_k141_324097	1.1158e-05	96.3768	MM-specific	-4.95241
X028_meta_k141_279069	0.00159202	71.7391	MM-specific	-2.79805
A069_meta_k141_1462	0.000440175	64.4928	MM-specific	-3.35637
B023_meta_k141_249195	0.000606003	100	MM-specific	-3.21753
B030_meta_k141_258109_1	0.000218086	18.8406	MM-specific	-3.66137
B012_meta_k141_169421	0.000113442	18.1159	MM-specific	-3.94523
Y025_meta_k141_52670	6.88723e-06	60.1449	MM-specific	-5.16196
A061_meta_k141_71606	8.21385e-06	58.6957	MM-specific	-5.08545
A053_meta_k141_148974	7.86035e-06	34.058	MM-specific	-5.10456
B055_meta_k141_102350	8.52551e-06	44.9275	MM-specific	-5.06928
C012_meta_k141_215923_1	5.00627e-06	50.7246	MM-specific	-5.30049
Y034_meta_k141_150831	3.42854e-06	37.6812	MM-specific	-5.46489
Y028_meta_k141_265388	7.49485e-07	2.89855	MM-specific	-6.12524
A027_meta_k141_98957	3.50757e-05	50	MM-specific	-4.45499
E009_meta_k141_161543	6.00133e-05	76.8116	MM-specific	-4.22175
E009_meta_k141_32788	0.00225583	100	MM-specific	-2.64669
Y007_meta_k141_232425	2.83871e-05	52.1739	MM-specific	-4.54688
Y007_meta_k141_65365	0.000815604	92.7536	MM-specific	-3.08852
Y028_meta_k141_498856_1	2.97034e-05	81.8841	MM-specific	-4.52719
B053_meta_k141_287183	2.4172e-06	48.5507	MM-specific	-5.61669
A042_meta_k141_97731_1	4.58181e-05	82.6087	MM-specific	-4.33896
X039_meta_k141_16416_1	4.94395e-06	21.7391	MM-specific	-5.30593
D048_meta_k141_306181	4.10799e-05	63.7681	MM-specific	-4.38637
D058-2_meta_k141_130074	8.90423e-06	34.058	MM-specific	-5.0504
X011_meta_k141_200503_1	5.54378e-07	4.34783	MM-specific	-6.25619
N003_meta_k141_229935	0.000127816	97.8261	MM-specific	-3.89341
Y007_meta_k141_300258	7.29134e-05	86.2319	MM-specific	-4.13719
X047_meta_k141_63089	1.675e-05	49.2754	MM-specific	-4.77599
A035_meta_k141_219531	4.40769e-05	15.942	MM-specific	-4.35579
Y007_meta_k141_271380	5.16374e-06	18.1159	MM-specific	-5.28704
C021_meta_k141_96498	1.06499e-05	28.2609	MM-specific	-4.97265
A037_meta_k141_359340_1	4.52964e-05	44.9275	MM-specific	-4.34394
A027_meta_k141_321133_1	0.000178601	100	MM-specific	-3.74812
A060_meta_k141_264343	4.33255e-06	47.8261	MM-specific	-5.36326
C012_meta_k141_98633	2.6003e-05	46.3768	MM-specific	-4.58498
D072_meta_k141_10771_1	3.03356e-06	11.5942	MM-specific	-5.51805
D081_meta_k141_299584_1	6.69962e-06	31.8841	MM-specific	-5.17395
E020_meta_k141_318624	5.70346e-06	37.6812	MM-specific	-5.24386
A016_meta_k141_30413	5.48934e-05	22.4638	MM-specific	-4.26048
Y030_meta_k141_76661	2.23007e-05	78.9855	MM-specific	-4.65168
A063_meta_k141_69662	6.12258e-05	41.3043	MM-specific	-4.21307
G009-2_meta_k141_157727	3.52559e-05	47.1014	MM-specific	-4.45277
D072_meta_k141_16880	7.66956e-07	2.89855	MM-specific	-6.11523
Y018_meta_k141_168048	6.71948e-05	53.6232	MM-specific	-4.17266
Y038_meta_k141_167573	2.18388e-06	11.5942	MM-specific	-5.66077
X047_meta_k141_35977	1.53277e-05	44.2029	MM-specific	-4.81452
A060_meta_k141_281764	1.27899e-05	40.5797	MM-specific	-4.89313
B063_meta_k141_172604	1.41574e-05	9.42029	MM-specific	-4.84902
X007_meta_k141_179887_1	0.000116893	100	MM-specific	-3.93221
X015_meta_k141_22969	7.93544e-05	72.4638	MM-specific	-4.10043
D048_meta_k141_247719	2.29353e-06	21.7391	MM-specific	-5.6395
Y007_meta_k141_118842	7.16972e-06	31.1594	MM-specific	-5.1445
D063_meta_k141_48032	1.44035e-05	57.2464	MM-specific	-4.84153
B053_meta_k141_23401	0.000532031	84.7826	MM-specific	-3.27406
A052_meta_k141_477059	0.000224748	100	MM-specific	-3.6483
X008_meta_k141_73894	1.07703e-06	10.1449	MM-specific	-5.96777
E020_meta_k141_335757	2.49993e-06	29.7101	MM-specific	-5.60207
B037_meta_k141_71217	5.16141e-05	66.6667	MM-specific	-4.28723
A065_meta_k141_293274_1	7.85136e-06	14.4928	MM-specific	-5.10506
A065_meta_k141_125372	5.83183e-05	36.9565	MM-specific	-4.2342
B041_meta_k141_18917	2.39859e-06	18.1159	MM-specific	-5.62004
X015_meta_k141_98160	0.0015207	78.9855	MM-specific	-2.81796
A052_meta_k141_351097	1.80695e-06	18.8406	MM-specific	-5.74305
Y025_meta_k141_67291_1	0.000227554	100	MM-specific	-3.64292
B100_meta_k141_192586_1	1.79421e-05	44.2029	MM-specific	-4.74613
B053_meta_k141_255510	0.0040145	100	MM-specific	-2.39637
D058-2_meta_k141_259999_1	4.57545e-05	16.6667	MM-specific	-4.33957
A067_meta_k141_58460	1.36647e-06	13.7681	MM-specific	-5.8644
C056_meta_k141_53466	2.9127e-05	73.913	MM-specific	-4.5357
Y007_meta_k141_14508	1.86174e-05	82.6087	MM-specific	-4.73008
D016_meta_k141_150766	3.42455e-06	35.5072	MM-specific	-5.4654
D081_meta_k141_552164	3.19311e-06	31.8841	MM-specific	-5.49579
D063_meta_k141_338581	1.8547e-05	99.2754	MM-specific	-4.73173
D072_meta_k141_62406	2.88381e-06	5.7971	MM-specific	-5.54003
G009-2_meta_k141_109128	3.09043e-05	14.4928	MM-specific	-4.50998
A064_meta_k141_65276	6.57189e-05	51.4493	MM-specific	-4.18231
C065_meta_k141_76509	0.0118996	100	MM-specific	-1.92447
X057_meta_k141_98609_1	3.75917e-06	8.69565	MM-specific	-5.42491
B010_meta_k141_94435	0.000458546	100	MM-specific	-3.33862
Y007_meta_k141_274685_1	4.31762e-06	45.6522	MM-specific	-5.36476
A013_meta_k141_371291	0.000317542	100	MM-specific	-3.4982
X057_meta_k141_53231	1.37128e-05	34.058	MM-specific	-4.86287
X027_meta_k141_195255_1	3.40655e-05	81.8841	MM-specific	-4.46769
A065_meta_k141_394175	2.09782e-05	18.8406	MM-specific	-4.67823
A023_meta_k141_173117	0.00220257	95.6522	MM-specific	-2.65707
D046-2_meta_k141_408752	5.24364e-06	34.7826	MM-specific	-5.28037
A114_meta_k141_97609	0.00300618	60.1449	MM-specific	-2.52198
C021_meta_k141_94840	1.46453e-06	9.42029	MM-specific	-5.8343
E017-2_meta_k141_240085	0.000102754	81.8841	MM-specific	-3.9882
N002_meta_k141_174275	3.27882e-05	81.1594	MM-specific	-4.48428
A028_meta_k141_38678	1.22963e-05	40.5797	MM-specific	-4.91023
A053_meta_k141_32165	1.4842e-05	15.2174	MM-specific	-4.82851
D068_meta_k141_726814	4.6618e-05	31.8841	MM-specific	-4.33145
Y007_meta_k141_446524	3.34825e-05	82.6087	MM-specific	-4.47518
A094_meta_k141_252479	0.000303141	100	MM-specific	-3.51836
A037_meta_k141_34744	1.07194e-05	18.8406	MM-specific	-4.96983
D081_meta_k141_595827	0.000424265	86.2319	MM-specific	-3.37236
A016_meta_k141_70175	2.44016e-05	78.9855	MM-specific	-4.61258
N041_meta_k141_189670_1	0.000102743	94.9275	MM-specific	-3.98825
X057_meta_k141_11781	2.06424e-05	78.9855	MM-specific	-4.68524
A065_meta_k141_95342	2.74605e-06	21.0145	MM-specific	-5.56129
D046-2_meta_k141_521857	1.99314e-06	3.62319	MM-specific	-5.70046
E009_meta_k141_383514_1	8.37001e-06	70.2899	MM-specific	-5.07727
B051_meta_k141_25925	0.000412385	64.4928	MM-specific	-3.3847
A040_meta_k141_91208	5.05152e-06	15.2174	MM-specific	-5.29658
D026_meta_k141_66812	1.62603e-05	41.3043	MM-specific	-4.78887
X008_meta_k141_154522	0.000169994	54.3478	MM-specific	-3.76957
E009_meta_k141_82161_1	6.38825e-05	100	MM-specific	-4.19462
X015_meta_k141_7395	0.000108477	32.6087	MM-specific	-3.96466
D016_meta_k141_241000	8.00858e-05	42.029	MM-specific	-4.09644
D072_meta_k141_281876	2.25419e-05	30.4348	MM-specific	-4.64701
E020_meta_k141_158550	6.54341e-06	38.4058	MM-specific	-5.1842
Y018_meta_k141_196421	3.09474e-06	5.7971	MM-specific	-5.50938
N002_meta_k141_37010	2.29627e-05	94.2029	MM-specific	-4.63898
A039_meta_k141_66273	4.66802e-05	91.3043	MM-specific	-4.33087
Y028_meta_k141_338520	0.000437911	57.2464	MM-specific	-3.35861
B037_meta_k141_136912	6.36403e-05	51.4493	MM-specific	-4.19627
X039_meta_k141_69448	7.40773e-06	8.69565	MM-specific	-5.13031
Y028_meta_k141_513496	8.05162e-05	81.1594	MM-specific	-4.09412
B051_meta_k141_392183	1.25082e-06	6.52174	MM-specific	-5.90281
A042_meta_k141_216083	0.00182721	100	MM-specific	-2.73821
E017-2_meta_k141_68682_1	2.2951e-05	44.2029	MM-specific	-4.6392
D068_meta_k141_137334	3.28568e-05	29.7101	MM-specific	-4.48337
A052_meta_k141_196357	6.13424e-05	88.4058	MM-specific	-4.21224
A058_meta_k141_68308_1	1.69519e-05	10.1449	MM-specific	-4.77078
D068_meta_k141_674064_1	2.23135e-06	14.4928	MM-specific	-5.65143
A065_meta_k141_13364	1.36986e-05	18.8406	MM-specific	-4.86332
X052_meta_k141_152024	1.57775e-05	68.8406	MM-specific	-4.80196
C051_meta_k141_76549	2.17682e-05	36.9565	MM-specific	-4.66218
X038_meta_k141_1325	3.27083e-06	41.3043	MM-specific	-5.48534
D072_meta_k141_72885	1.23905e-05	43.4783	MM-specific	-4.90691
B030_meta_k141_1520	0.0152802	100	MM-specific	-1.81587
Y002_meta_k141_12181_1	0.00336622	60.1449	MM-specific	-2.47286
C051_meta_k141_189135	0.000302343	100	MM-specific	-3.5195
A067_meta_k141_192991_1	9.89399e-07	6.52174	MM-specific	-6.00463
Y015_meta_k141_347747	1.02901e-06	5.07246	MM-specific	-5.98758
E009_meta_k141_466758	0.000250018	26.087	MM-specific	-3.60203
A071_meta_k141_162712_1	1.70765e-05	6.52174	MM-specific	-4.7676
Y014_meta_k141_46733	0.00437998	63.0435	MM-specific	-2.35853
A071_meta_k141_73984	9.36761e-05	72.4638	MM-specific	-4.02837
C021_meta_k141_16938	2.6037e-06	9.42029	MM-specific	-5.58441
C010_meta_k141_91474_1	0.0001943	55.7971	MM-specific	-3.71153
D016_meta_k141_257536	0.000259248	34.058	MM-specific	-3.58628
A079_meta_k141_203885_1	2.31332e-05	97.8261	MM-specific	-4.63576
X007_meta_k141_52504	1.10925e-05	78.9855	MM-specific	-4.95497
G027_meta_k141_3262	2.63711e-05	86.2319	MM-specific	-4.57887
Y016_meta_k141_43493	9.94632e-05	100	MM-specific	-4.00234
X055_meta_k141_237209	1.63105e-06	10.1449	MM-specific	-5.78753
E026_meta_k141_311471	1.85139e-06	15.2174	MM-specific	-5.7325
X023_meta_k141_51778	1.37492e-05	13.0435	MM-specific	-4.86172
X028_meta_k141_185903	1.27931e-05	81.1594	MM-specific	-4.89302
A017_meta_k141_216930	7.65036e-05	99.2754	MM-specific	-4.11632
N003_meta_k141_208914	1.68626e-05	55.0725	MM-specific	-4.77308
A058_meta_k141_166116	2.20635e-05	21.7391	MM-specific	-4.65633
Y015_meta_k141_162459	9.57926e-06	13.0435	MM-specific	-5.01867
Y014_meta_k141_208578	1.21818e-06	5.07246	MM-specific	-5.91429
C068_meta_k141_128405	6.55641e-05	3.62319	MM-specific	-4.18333
Y016_meta_k141_109640	3.94825e-05	67.3913	MM-specific	-4.4036
D068_meta_k141_714132_1	2.76884e-05	8.69565	MM-specific	-4.5577
B055_meta_k141_185524	5.3496e-06	22.4638	MM-specific	-5.27168
C012_meta_k141_180506_1	0.0016078	100	MM-specific	-2.79377
D063_meta_k141_140007	1.7177e-06	1.44928	MM-specific	-5.76505
X065_meta_k141_125486	8.95384e-05	60.8696	MM-specific	-4.04799
A060_meta_k141_340538	2.70947e-06	11.5942	MM-specific	-5.56712
C027_meta_k141_125530	3.83287e-05	100	MM-specific	-4.41648
A035_meta_k141_196750	7.88288e-06	31.8841	MM-specific	-5.10332
A064_meta_k141_300485	9.38281e-06	95.6522	MM-specific	-5.02767
B051_meta_k141_14028_1	9.17576e-06	12.3188	MM-specific	-5.03736
X057_meta_k141_21595_1	2.55427e-05	43.4783	MM-specific	-4.59273
X011_meta_k141_240395	1.71204e-05	42.029	MM-specific	-4.76649
B012_meta_k141_191628_1	4.58791e-06	3.62319	MM-specific	-5.33839
A040_meta_k141_179203	2.81223e-06	14.4928	MM-specific	-5.55095
D016_meta_k141_152690	0.000163788	52.8986	MM-specific	-3.78572
A058_meta_k141_21755	1.15071e-06	3.62319	MM-specific	-5.93903
D081_meta_k141_385381	1.07561e-05	63.0435	MM-specific	-4.96835
N003_meta_k141_207874	3.12674e-05	23.913	MM-specific	-4.50491
B056_meta_k141_183762	6.57003e-05	100	MM-specific	-4.18243
X008_meta_k141_83281	1.72157e-06	8.69565	MM-specific	-5.76408
N003_meta_k141_76152	2.24527e-06	10.1449	MM-specific	-5.64873
A020_meta_k141_138274	3.46577e-06	36.2319	MM-specific	-5.4602
B084_meta_k141_35653	0.000155452	100	MM-specific	-3.8084
A010_meta_k141_227659	0.00329533	100	MM-specific	-2.4821
D081_meta_k141_151528_1	2.97017e-05	28.2609	MM-specific	-4.52722
A067_meta_k141_271851_1	0.00169502	95.6522	MM-specific	-2.77082
Y014_meta_k141_103602	0.00420911	100	MM-specific	-2.37581
C033_meta_k141_139560_1	3.53969e-06	14.4928	MM-specific	-5.45103
B058_meta_k141_318226	6.68908e-05	38.4058	MM-specific	-4.17463
X011_meta_k141_118260	1.06038e-05	78.9855	MM-specific	-4.97454
X057_meta_k141_148082	2.41071e-05	92.029	MM-specific	-4.61786
X034_meta_k141_81628	0.000116657	63.0435	MM-specific	-3.93309
C027_meta_k141_165518_1	1.10088e-05	13.7681	MM-specific	-4.95826
D068_meta_k141_535704	6.0682e-06	53.6232	MM-specific	-5.21694
Y018_meta_k141_13329	0.000565668	58.6957	MM-specific	-3.24744
A103_meta_k141_48705_1	3.35399e-05	39.8551	MM-specific	-4.47444
Y015_meta_k141_245025	3.42277e-06	16.6667	MM-specific	-5.46562
Y038_meta_k141_179055	5.02972e-06	2.89855	MM-specific	-5.29846
B059_meta_k141_540870	6.90276e-05	98.5507	MM-specific	-4.16098
Y025_meta_k141_200268_1	0.000257033	36.9565	MM-specific	-3.59001
Y016_meta_k141_227082	1.88285e-05	53.6232	MM-specific	-4.72518
A013_meta_k141_206262	7.38829e-06	52.1739	MM-specific	-5.13146
B037_meta_k141_117559	9.21432e-05	100	MM-specific	-4.03554
D063_meta_k141_452320	3.48204e-06	38.4058	MM-specific	-5.45817
Y038_meta_k141_61793	0.00102126	60.8696	MM-specific	-2.99086
B010_meta_k141_116710	1.38916e-05	45.6522	MM-specific	-4.85725
N003_meta_k141_87839	2.95869e-05	61.5942	MM-specific	-4.5289
C027_meta_k141_108210	3.60714e-05	18.8406	MM-specific	-4.44284
N002_meta_k141_282631	1.53983e-05	16.6667	MM-specific	-4.81253
B047_meta_k141_98543	3.56848e-05	43.4783	MM-specific	-4.44752
A016_meta_k141_164565	0.000114051	59.4203	MM-specific	-3.9429
X059-2_meta_k141_74177	3.11758e-05	100	MM-specific	-4.50618
Y021_meta_k141_106324	4.94865e-06	39.1304	MM-specific	-5.30551
A013_meta_k141_204921_1	1.13755e-05	48.5507	MM-specific	-4.94403
Y014_meta_k141_230494	9.08531e-06	44.2029	MM-specific	-5.04166
Y002_meta_k141_189643	6.71745e-05	100	MM-specific	-4.1728
E030_meta_k141_407630	5.7047e-06	10.8696	MM-specific	-5.24377
A094_meta_k141_332139_1	1.30511e-05	43.4783	MM-specific	-4.88435
D063_meta_k141_14311	1.12963e-05	97.1014	MM-specific	-4.94706
A028_meta_k141_183170	4.82228e-05	63.7681	MM-specific	-4.31675
B041_meta_k141_295176_1	7.20469e-05	94.9275	MM-specific	-4.14238
Y025_meta_k141_255277	3.65215e-06	27.5362	MM-specific	-5.43745
N041_meta_k141_38383	1.05195e-05	30.4348	MM-specific	-4.978
A083_meta_k141_112536	6.48713e-05	53.6232	MM-specific	-4.18795
A038_meta_k141_289325	5.21043e-06	36.9565	MM-specific	-5.28313
A013_meta_k141_43120	3.4428e-05	8.69565	MM-specific	-4.46309
A017_meta_k141_74586	0.00183057	100	MM-specific	-2.73741
A042_meta_k141_77332	0.0027352	100	MM-specific	-2.56301
A044_meta_k141_20705	8.432e-06	5.07246	MM-specific	-5.07407
A040_meta_k141_19730	3.04678e-05	74.6377	MM-specific	-4.51616
E009_meta_k141_515857	3.11137e-06	15.2174	MM-specific	-5.50705
X047_meta_k141_33882	9.26571e-06	63.0435	MM-specific	-5.03312
B063_meta_k141_258518_1	3.97686e-06	15.942	MM-specific	-5.40046
Y007_meta_k141_102467	0.011777	98.5507	MM-specific	-1.92897
A028_meta_k141_39622	5.52892e-06	23.913	MM-specific	-5.25736
D072_meta_k141_291312	7.60364e-06	48.5507	MM-specific	-5.11898
A042_meta_k141_61894_1	0.000166194	68.8406	MM-specific	-3.77938
A020_meta_k141_406298	4.31051e-05	31.8841	MM-specific	-4.36547
A071_meta_k141_81157_1	1.98349e-05	44.2029	MM-specific	-4.70257
E026_meta_k141_245281	0.000184976	35.5072	MM-specific	-3.73288
A013_meta_k141_235023_1	6.80614e-06	70.2899	MM-specific	-5.1671
Y034_meta_k141_136369	0.000397222	49.2754	MM-specific	-3.40097
A094_meta_k141_184148	2.87993e-06	2.89855	MM-specific	-5.54062
C021_meta_k141_106287	9.57498e-06	64.4928	MM-specific	-5.01886
C033_meta_k141_197790	9.69842e-05	58.6957	MM-specific	-4.0133
Y012_meta_k141_143384	0.000180804	35.5072	MM-specific	-3.74279
D026_meta_k141_158780	3.49879e-05	98.5507	MM-specific	-4.45608
A065_meta_k141_157599	0.000417185	60.1449	MM-specific	-3.37967
X008_meta_k141_40272	5.91755e-06	57.971	MM-specific	-5.22786
A060_meta_k141_260746	8.1212e-05	57.2464	MM-specific	-4.09038
Y007_meta_k141_86579	0.000493542	60.8696	MM-specific	-3.30668
A036_meta_k141_113083	0.00447517	65.942	MM-specific	-2.34919
Y014_meta_k141_16256	1.01825e-05	30.4348	MM-specific	-4.99215
A071_meta_k141_158446	2.43595e-05	75.3623	MM-specific	-4.61333
B051_meta_k141_26834	1.9753e-06	44.2029	MM-specific	-5.70437
N002_meta_k141_114956	1.66512e-05	92.029	MM-specific	-4.77855
C012_meta_k141_9457	4.41397e-05	46.3768	MM-specific	-4.35517
A027_meta_k141_38592	3.12309e-05	85.5072	MM-specific	-4.50542
B059_meta_k141_503955	2.33764e-05	76.8116	MM-specific	-4.63122
A064_meta_k141_40485_1	0.000147259	63.0435	MM-specific	-3.83192
X028_meta_k141_149623	1.36977e-05	7.97101	MM-specific	-4.86335
D072_meta_k141_111847	4.96275e-06	8.69565	MM-specific	-5.30428
B037_meta_k141_65508	5.13405e-06	34.058	MM-specific	-5.28954
Y025_meta_k141_115462	5.41786e-05	44.2029	MM-specific	-4.26617
E009_meta_k141_347920	4.94384e-05	86.9565	MM-specific	-4.30594
D081_meta_k141_551755	5.14435e-06	61.5942	MM-specific	-5.28867
X024_meta_k141_73952	7.30015e-06	36.9565	MM-specific	-5.13667
Y030_meta_k141_99111	0.00257897	55.0725	MM-specific	-2.58855
X008_meta_k141_66214	4.04687e-06	5.7971	MM-specific	-5.39288
D063_meta_k141_449055_1	6.78332e-06	31.1594	MM-specific	-5.16856
A013_meta_k141_485181	5.83589e-05	37.6812	MM-specific	-4.23389
G009-2_meta_k141_15166	9.00592e-06	45.6522	MM-specific	-5.04547
Y016_meta_k141_58088	0.000675427	70.2899	MM-specific	-3.17042
A057_meta_k141_224442	5.69438e-06	22.4638	MM-specific	-5.24455
G027_meta_k141_143045	4.85547e-05	100	MM-specific	-4.31377
X052_meta_k141_188425	0.000247663	63.7681	MM-specific	-3.60614
A071_meta_k141_133394	3.18123e-05	57.2464	MM-specific	-4.4974
A028_meta_k141_165891	8.60018e-05	45.6522	MM-specific	-4.06549
G009-2_meta_k141_45676	0.000135247	48.5507	MM-specific	-3.86887
D048_meta_k141_288034	2.70881e-06	10.1449	MM-specific	-5.56722
A020_meta_k141_111416_1	4.98282e-05	28.9855	MM-specific	-4.30252
A053_meta_k141_388315	4.23558e-05	25.3623	MM-specific	-4.37309
X052_meta_k141_189595	4.18196e-06	75.3623	MM-specific	-5.37862
A064_meta_k141_340028	3.42858e-06	42.029	MM-specific	-5.46489
C065_meta_k141_10767	4.6258e-05	14.4928	MM-specific	-4.33481
Y012_meta_k141_154995	0.00172125	64.4928	MM-specific	-2.76416
E030_meta_k141_324992	8.19717e-05	61.5942	MM-specific	-4.08634
X044-2_meta_k141_107852	0.000324592	99.2754	MM-specific	-3.48866
C012_meta_k141_233899_1	6.94199e-06	95.6522	MM-specific	-5.15852
Y037_meta_k141_260342	0.00198328	97.8261	MM-specific	-2.70262
Y016_meta_k141_1962	0.000118982	65.2174	MM-specific	-3.92452
Y007_meta_k141_341901	4.48612e-06	18.8406	MM-specific	-5.34813
B059_meta_k141_185948_1	0.000172901	100	MM-specific	-3.7622
X047_meta_k141_6688	7.88928e-05	59.4203	MM-specific	-4.10296
C012_meta_k141_206673	7.75132e-06	15.942	MM-specific	-5.11062
B051_meta_k141_397715	3.71571e-05	46.3768	MM-specific	-4.42996
C068_meta_k141_53161	3.55786e-06	43.4783	MM-specific	-5.44881
A064_meta_k141_22490	1.725e-05	5.07246	MM-specific	-4.76321
Y018_meta_k141_250668	3.51225e-06	5.7971	MM-specific	-5.45441
Y038_meta_k141_173406	1.35033e-06	2.17391	MM-specific	-5.86956
G027_meta_k141_6408	1.24692e-05	2.17391	MM-specific	-4.90416
X055_meta_k141_119909	9.71768e-06	25.3623	MM-specific	-5.01244
A061_meta_k141_20727_1	7.11857e-05	57.2464	MM-specific	-4.14761
A027_meta_k141_302384_1	0.000184241	100	MM-specific	-3.73461
A027_meta_k141_142875	4.69978e-05	57.2464	MM-specific	-4.32792
B059_meta_k141_127004_1	3.36588e-05	98.5507	MM-specific	-4.4729
X008_meta_k141_13762	4.4644e-06	44.2029	MM-specific	-5.35024
D016_meta_k141_100897	1.10471e-05	36.2319	MM-specific	-4.95675
Y023_meta_k141_19714	5.4251e-07	0.724638	MM-specific	-6.26559
X059-2_meta_k141_134244_1	0.000565179	100	MM-specific	-3.24781
D010_meta_k141_263624_1	0.00030807	95.6522	MM-specific	-3.51135
E017-2_meta_k141_108521	0.00194422	100	MM-specific	-2.71125
B012_meta_k141_270263_1	3.33253e-06	57.2464	MM-specific	-5.47723
A057_meta_k141_155061	6.36243e-06	22.4638	MM-specific	-5.19638
Y028_meta_k141_9038_1	1.04907e-05	64.4928	MM-specific	-4.9792
A058_meta_k141_279332	9.03992e-05	76.8116	MM-specific	-4.04384
E017-2_meta_k141_258960	0.000638219	100	MM-specific	-3.19503
A067_meta_k141_91161_1	4.60847e-06	47.1014	MM-specific	-5.33644
N041_meta_k141_324275	8.30481e-06	18.1159	MM-specific	-5.08067
A038_meta_k141_80274	1.43504e-05	34.058	MM-specific	-4.84314
X039_meta_k141_193378	7.86349e-06	86.2319	MM-specific	-5.10438
B042_meta_k141_212353	0.00263133	100	MM-specific	-2.57982
Y033_meta_k141_191610	6.61668e-06	73.1884	MM-specific	-5.17936
A063_meta_k141_40244	1.40118e-05	99.2754	MM-specific	-4.85351
Y033_meta_k141_253754	0.00104846	100	MM-specific	-2.97945
D043-2_meta_k141_244624	3.06865e-06	33.3333	MM-specific	-5.51305
Y016_meta_k141_203237	1.42963e-05	54.3478	MM-specific	-4.84478
Y037_meta_k141_271122	5.75993e-06	60.8696	MM-specific	-5.23958
A052_meta_k141_550965	4.68068e-05	9.42029	MM-specific	-4.32969
A094_meta_k141_208093	0.000170381	94.2029	MM-specific	-3.76858
C021_meta_k141_49378	1.31951e-06	2.89855	MM-specific	-5.87959
D081_meta_k141_175177	1.17744e-06	16.6667	MM-specific	-5.92906
A053_meta_k141_66613	2.00945e-05	46.3768	MM-specific	-4.69692
A058_meta_k141_118429	1.94785e-05	47.8261	MM-specific	-4.71044
B005_meta_k141_75342	0.00498005	100	MM-specific	-2.30277
E030_meta_k141_398006	0.002337	100	MM-specific	-2.63134
A038_meta_k141_395496	6.64327e-06	21.7391	MM-specific	-5.17762
B078_meta_k141_74902_1	0.000154929	62.3188	MM-specific	-3.80987
B053_meta_k141_26025	2.17149e-06	12.3188	MM-specific	-5.66324
B056_meta_k141_361768_1	0.000226648	91.3043	MM-specific	-3.64465
Y012_meta_k141_171125_1	4.8072e-05	15.942	MM-specific	-4.31811
C033_meta_k141_254953	2.4031e-06	10.1449	MM-specific	-5.61923
C012_meta_k141_70227_1	8.6261e-05	45.6522	MM-specific	-4.06419
N002_meta_k141_35042	4.75149e-05	99.2754	MM-specific	-4.32317
X038_meta_k141_89012	3.96485e-06	52.8986	MM-specific	-5.40177
X028_meta_k141_107498	2.22627e-05	100	MM-specific	-4.65242
D048_meta_k141_303687_1	4.34328e-06	35.5072	MM-specific	-5.36218
Y012_meta_k141_199789_1	1.10206e-05	10.1449	MM-specific	-4.95779
Y033_meta_k141_32335_1	3.25473e-05	45.6522	MM-specific	-4.48749
D072_meta_k141_350912	6.96386e-06	24.6377	MM-specific	-5.15715
B071_meta_k141_254722_1	9.85709e-05	100	MM-specific	-4.00625
A035_meta_k141_104259	3.24063e-05	80.4348	MM-specific	-4.48937
D043-2_meta_k141_90154	5.94163e-06	33.3333	MM-specific	-5.22609
Y023_meta_k141_152410	0.00120036	24.6377	MM-specific	-2.92069
X044-2_meta_k141_159538	3.32762e-06	13.0435	MM-specific	-5.47787
C068_meta_k141_23171	4.29369e-05	57.971	MM-specific	-4.36717
A053_meta_k141_361201	2.24918e-06	13.7681	MM-specific	-5.64798
A027_meta_k141_241081	0.0043383	100	MM-specific	-2.36268
A013_meta_k141_449531_1	7.63602e-06	23.913	MM-specific	-5.11713
Y038_meta_k141_100326	0.000330875	61.5942	MM-specific	-3.48034
A052_meta_k141_31212	8.03393e-06	16.6667	MM-specific	-5.09507
A039_meta_k141_276793	5.05157e-05	47.1014	MM-specific	-4.29657
E017-2_meta_k141_188956	1.76553e-05	33.3333	MM-specific	-4.75312
D046-2_meta_k141_377664_1	1.31732e-05	39.1304	MM-specific	-4.88031
D081_meta_k141_109425	8.34089e-06	31.8841	MM-specific	-5.07879
A035_meta_k141_105658	0.000837592	100	MM-specific	-3.07697
X039_meta_k141_197835	3.99936e-06	52.8986	MM-specific	-5.39801
A040_meta_k141_300986	0.000105065	87.6812	MM-specific	-3.97854
Y012_meta_k141_102776	1.72129e-06	27.5362	MM-specific	-5.76415
Y037_meta_k141_185665	5.50827e-06	34.7826	MM-specific	-5.25898
D058-2_meta_k141_319258	3.28729e-06	14.4928	MM-specific	-5.48316
C065_meta_k141_7120	0.000196564	100	MM-specific	-3.7065
A036_meta_k141_71332_1	0.000290835	71.7391	MM-specific	-3.53635
Y007_meta_k141_157033_1	0.000159373	44.2029	MM-specific	-3.79759
X008_meta_k141_70935	0.000237265	82.6087	MM-specific	-3.62477
A079_meta_k141_412169	2.53774e-06	11.5942	MM-specific	-5.59555
C033_meta_k141_57710_1	6.5468e-06	68.1159	MM-specific	-5.18397
G027_meta_k141_195725	5.10496e-06	29.7101	MM-specific	-5.29201
A083_meta_k141_243509	1.09755e-05	47.1014	MM-specific	-4.95958
Y006_meta_k141_51287	0.000371773	60.1449	MM-specific	-3.42972
N003_meta_k141_255367	0.000579795	82.6087	MM-specific	-3.23673
D046-2_meta_k141_503616_1	8.89957e-05	100	MM-specific	-4.05063
B058_meta_k141_22131	2.73649e-05	84.7826	MM-specific	-4.56281
N041_meta_k141_28829_1	1.01189e-05	32.6087	MM-specific	-4.99487
A067_meta_k141_387205_1	0.000288241	65.2174	MM-specific	-3.54024
X034_meta_k141_168735_1	3.4337e-05	46.3768	MM-specific	-4.46424
A042_meta_k141_309460	3.80038e-05	65.2174	MM-specific	-4.42017
X007_meta_k141_166755_1	0.000289545	85.5072	MM-specific	-3.53828
Y028_meta_k141_388304	1.67222e-05	97.1014	MM-specific	-4.77671
D068_meta_k141_537209	3.70821e-05	64.4928	MM-specific	-4.43084
X007_meta_k141_154264	2.33443e-05	50.7246	MM-specific	-4.63182
D068_meta_k141_514779	1.23611e-05	6.52174	MM-specific	-4.90794
A038_meta_k141_33003	5.42938e-05	57.2464	MM-specific	-4.26525
D081_meta_k141_389690	1.87153e-06	19.5652	MM-specific	-5.7278
Y028_meta_k141_385585	2.48643e-05	45.6522	MM-specific	-4.60442
B071_meta_k141_123380	0.000221141	100	MM-specific	-3.65533
E009_meta_k141_349039	0.00291442	64.4928	MM-specific	-2.53545
A027_meta_k141_338051	1.12269e-05	97.1014	MM-specific	-4.94974
E026_meta_k141_161280	1.33475e-05	37.6812	MM-specific	-4.8746
Y028_meta_k141_191474	3.87209e-05	62.3188	MM-specific	-4.41205
A065_meta_k141_364917	0.000786163	94.9275	MM-specific	-3.10449
A057_meta_k141_54773	5.0321e-05	50.7246	MM-specific	-4.29825
Y033_meta_k141_426930	4.46587e-05	54.3478	MM-specific	-4.35009
B041_meta_k141_167486	3.66741e-06	10.1449	MM-specific	-5.43564
A071_meta_k141_57387	0.00805504	100	MM-specific	-2.09393
X028_meta_k141_178046	2.46696e-06	38.4058	MM-specific	-5.60784
E020_meta_k141_89821	4.75394e-06	37.6812	MM-specific	-5.32295
X011_meta_k141_319767_1	1.42149e-05	45.6522	MM-specific	-4.84726
B092_meta_k141_152029_1	0.000225584	92.7536	MM-specific	-3.64669
C021_meta_k141_39370	0.000648904	100	MM-specific	-3.18782
A064_meta_k141_149157_1	1.26731e-05	63.0435	MM-specific	-4.89712
X031_meta_k141_29502_1	2.35726e-05	10.8696	MM-specific	-4.62759
Y021_meta_k141_120657	7.69852e-06	34.058	MM-specific	-5.11359
E020_meta_k141_320882	5.39308e-06	43.4783	MM-specific	-5.26816
Y002_meta_k141_24320_1	6.27691e-05	89.8551	MM-specific	-4.20225
A020_meta_k141_111425_1	5.58228e-06	2.89855	MM-specific	-5.25319
Y021_meta_k141_113647	5.541e-06	16.6667	MM-specific	-5.25641
C005_meta_k141_190634	7.29067e-06	82.6087	MM-specific	-5.13723
Y007_meta_k141_286855	2.21921e-06	2.89855	MM-specific	-5.6538
B037_meta_k141_94442	4.57693e-05	94.2029	MM-specific	-4.33943
A060_meta_k141_323520	3.8118e-06	2.89855	MM-specific	-5.41887
X008_meta_k141_53003	2.00482e-05	7.24638	MM-specific	-4.69792
D081_meta_k141_491462	7.4862e-05	36.2319	MM-specific	-4.12574
A064_meta_k141_157387	3.01066e-05	21.7391	MM-specific	-4.52134
B026_meta_k141_7460	0.000128171	68.1159	MM-specific	-3.89221
A016_meta_k141_157678	3.22102e-05	25.3623	MM-specific	-4.49201
A037_meta_k141_65796_1	0.000180378	100	MM-specific	-3.74382
N002_meta_k141_296060	0.000137548	77.5362	MM-specific	-3.86155
X038_meta_k141_132518_1	2.6359e-05	96.3768	MM-specific	-4.57907
B055_meta_k141_66342	1.16097e-06	3.62319	MM-specific	-5.93518
Y007_meta_k141_238575	2.11808e-05	92.029	MM-specific	-4.67406
Y007_meta_k141_233955_1	8.00708e-05	100	MM-specific	-4.09653
X028_meta_k141_8813	0.000297776	64.4928	MM-specific	-3.52611
Y015_meta_k141_5097	7.12106e-07	5.07246	MM-specific	-6.14746
Y037_meta_k141_9953	2.19877e-05	76.8116	MM-specific	-4.65782
X055_meta_k141_219851_1	4.24699e-05	100	MM-specific	-4.37192
B051_meta_k141_192410	4.56235e-06	76.087	MM-specific	-5.34081
C027_meta_k141_85353	4.62888e-06	13.0435	MM-specific	-5.33452
B059_meta_k141_254499	4.02001e-06	47.8261	MM-specific	-5.39577
A036_meta_k141_154486	0.000194635	100	MM-specific	-3.71078
E017-2_meta_k141_145534	2.22097e-05	57.971	MM-specific	-4.65346
Y031_meta_k141_209861	8.20604e-06	93.4783	MM-specific	-5.08587
A064_meta_k141_273238	0.00240589	55.7971	MM-specific	-2.61872
X065_meta_k141_145197	0.000243719	38.4058	MM-specific	-3.61311
A039_meta_k141_8270	0.00171745	68.1159	MM-specific	-2.76512
A060_meta_k141_364531	3.85814e-05	47.1014	MM-specific	-4.41362
B051_meta_k141_166954_1	2.61055e-05	97.1014	MM-specific	-4.58327
B051_meta_k141_385695	5.63347e-06	35.5072	MM-specific	-5.24922
X014_meta_k141_48856	4.05501e-05	86.2319	MM-specific	-4.39201
D058-2_meta_k141_205329	6.44794e-06	32.6087	MM-specific	-5.19058
A124_meta_k141_58282	0.00038577	100	MM-specific	-3.41367
A013_meta_k141_62089	1.71606e-06	33.3333	MM-specific	-5.76547
A035_meta_k141_305592	3.53933e-05	94.9275	MM-specific	-4.45108
A013_meta_k141_560252	7.26868e-06	34.058	MM-specific	-5.13854
B058_meta_k141_42834	2.02478e-05	95.6522	MM-specific	-4.69362
A052_meta_k141_550347_1	0.000196287	94.2029	MM-specific	-3.70711
A071_meta_k141_57043	8.39956e-05	86.9565	MM-specific	-4.07574
A064_meta_k141_377137	8.61551e-05	56.5217	MM-specific	-4.06472
A079_meta_k141_241997_1	2.32143e-05	55.0725	MM-specific	-4.63424
D063_meta_k141_380747	2.58355e-06	39.1304	MM-specific	-5.58778
A061_meta_k141_258503	1.74232e-06	15.942	MM-specific	-5.75887
E020_meta_k141_408044	2.02354e-06	26.8116	MM-specific	-5.69389
A016_meta_k141_143968	3.75123e-05	53.6232	MM-specific	-4.42583
C068_meta_k141_97396	4.50543e-05	49.2754	MM-specific	-4.34626
D010_meta_k141_198315	0.00190887	64.4928	MM-specific	-2.71922
A114_meta_k141_146832	0.0021502	60.1449	MM-specific	-2.66752
Y033_meta_k141_299969	7.49038e-06	40.5797	MM-specific	-5.1255
A053_meta_k141_102355	7.24533e-07	8.69565	MM-specific	-6.13994
A124_meta_k141_108818	0.000514795	100	MM-specific	-3.28837
X055_meta_k141_255781	4.70069e-06	36.2319	MM-specific	-5.32784
E030_meta_k141_405626_1	0.000752626	94.9275	MM-specific	-3.12342
Y025_meta_k141_223665	2.27762e-05	49.2754	MM-specific	-4.64252
A103_meta_k141_129308	1.18861e-05	55.0725	MM-specific	-4.92496
X051-2_meta_k141_123050	4.26623e-06	12.3188	MM-specific	-5.36996
X027_meta_k141_64972	9.7678e-05	46.3768	MM-specific	-4.0102
A094_meta_k141_290084	7.20959e-06	50.7246	MM-specific	-5.14209
X023_meta_k141_127355	0.000292734	47.8261	MM-specific	-3.53353
A057_meta_k141_21300	9.23486e-06	28.2609	MM-specific	-5.03457
B055_meta_k141_80665_1	3.00705e-06	12.3188	MM-specific	-5.52186
A058_meta_k141_60103_1	1.95995e-05	52.8986	MM-specific	-4.70776
D063_meta_k141_402605_1	3.633e-05	40.5797	MM-specific	-4.43973
X028_meta_k141_261567_1	1.03893e-05	77.5362	MM-specific	-4.98341
A061_meta_k141_119921	1.10395e-06	7.24638	MM-specific	-5.95705
A052_meta_k141_555596	0.00459039	60.1449	MM-specific	-2.33815
A103_meta_k141_160778	8.5027e-06	83.3333	MM-specific	-5.07044
A052_meta_k141_66838	2.72733e-06	37.6812	MM-specific	-5.56426
B100_meta_k141_10611_1	3.68922e-05	94.9275	MM-specific	-4.43307
A064_meta_k141_215178_1	1.72173e-05	74.6377	MM-specific	-4.76403
G027_meta_k141_70023	6.20137e-06	8.69565	MM-specific	-5.20751
E009_meta_k141_150566	1.05371e-05	42.029	MM-specific	-4.97728
C061_meta_k141_126065	0.0141175	100	MM-specific	-1.85024
X015_meta_k141_127388	2.1278e-05	74.6377	MM-specific	-4.67207
X057_meta_k141_30798	9.56278e-05	98.5507	MM-specific	-4.01942
Y007_meta_k141_106584_1	2.22101e-05	26.087	MM-specific	-4.65345
C033_meta_k141_130325	7.20594e-05	36.9565	MM-specific	-4.14231
A040_meta_k141_294319_1	3.22504e-05	52.1739	MM-specific	-4.49146
A013_meta_k141_180528	9.72092e-06	86.9565	MM-specific	-5.01229
A071_meta_k141_3678_1	4.22085e-06	23.913	MM-specific	-5.3746
B051_meta_k141_235372_1	5.43026e-06	71.7391	MM-specific	-5.26518
B051_meta_k141_292758_1	4.15422e-05	100	MM-specific	-4.38151
A013_meta_k141_285949	2.39141e-06	27.5362	MM-specific	-5.62135
E030_meta_k141_188677	4.83506e-06	15.942	MM-specific	-5.3156
D072_meta_k141_212302	5.29097e-06	8.69565	MM-specific	-5.27646
D068_meta_k141_604009	1.08379e-05	47.1014	MM-specific	-4.96505
B037_meta_k141_152913_1	4.58117e-06	30.4348	MM-specific	-5.33902
X059-2_meta_k141_174132	5.44689e-06	45.6522	MM-specific	-5.26385
A013_meta_k141_35870	3.90474e-05	89.8551	MM-specific	-4.40841
D063_meta_k141_481321	6.34135e-05	7.24638	MM-specific	-4.19782
A058_meta_k141_87102	2.74077e-06	48.5507	MM-specific	-5.56213
A060_meta_k141_252121	1.08814e-05	40.5797	MM-specific	-4.96332
A083_meta_k141_118110	0.00011092	68.1159	MM-specific	-3.95499
E009_meta_k141_269403	4.00675e-05	52.1739	MM-specific	-4.39721
B059_meta_k141_545261	3.85076e-06	31.1594	MM-specific	-5.41445
A023_meta_k141_86929	9.91716e-05	54.3478	MM-specific	-4.00361
D072_meta_k141_203748	4.14487e-05	47.1014	MM-specific	-4.38249
A017_meta_k141_147101	2.00003e-06	2.17391	MM-specific	-5.69896
A083_meta_k141_377905_1	1.02267e-05	43.4783	MM-specific	-4.99026
E030_meta_k141_276084	2.25552e-06	15.2174	MM-specific	-5.64675
A064_meta_k141_45457	4.09652e-06	52.8986	MM-specific	-5.38758
D043-2_meta_k141_408255	3.67334e-05	10.1449	MM-specific	-4.43494
B050_meta_k141_280298_1	1.69097e-05	36.2319	MM-specific	-4.77186
D048_meta_k141_354620_1	4.62946e-06	21.0145	MM-specific	-5.33447
Y007_meta_k141_226387	0.000115739	57.971	MM-specific	-3.93652
A053_meta_k141_229397	8.42995e-05	10.8696	MM-specific	-4.07418
A042_meta_k141_310316	2.33909e-05	74.6377	MM-specific	-4.63095
X039_meta_k141_97429	5.58839e-05	75.3623	MM-specific	-4.25271
X052_meta_k141_228944	5.38043e-06	15.942	MM-specific	-5.26918
Y028_meta_k141_492006	0.000211981	98.5507	MM-specific	-3.6737
A067_meta_k141_185269_1	3.722e-05	57.971	MM-specific	-4.42922
D063_meta_k141_314320	0.000208726	100	MM-specific	-3.68042
Y038_meta_k141_137590	0.000437698	100	MM-specific	-3.35883
A067_meta_k141_276428_1	4.50471e-06	71.7391	MM-specific	-5.34633
B047_meta_k141_367052	4.07769e-05	92.029	MM-specific	-4.38959
B053_meta_k141_156992	0.000227235	92.7536	MM-specific	-3.64352
D072_meta_k141_18877	3.03101e-05	2.89855	MM-specific	-4.51841
C056_meta_k141_101307	0.000703404	52.1739	MM-specific	-3.1528
A020_meta_k141_38528	1.29619e-06	15.942	MM-specific	-5.88733
N002_meta_k141_150267	0.00139225	64.4928	MM-specific	-2.85628
A037_meta_k141_373072	1.08735e-05	52.1739	MM-specific	-4.96363
D072_meta_k141_85750	1.21132e-06	3.62319	MM-specific	-5.91674
D081_meta_k141_123916	9.25191e-06	73.913	MM-specific	-5.03377
A010_meta_k141_240853	3.16485e-05	99.2754	MM-specific	-4.49965
X011_meta_k141_41296	0.000253326	83.3333	MM-specific	-3.59632
Y038_meta_k141_98763	1.77734e-05	40.5797	MM-specific	-4.75023
A061_meta_k141_46512	4.27865e-06	23.913	MM-specific	-5.36869
A035_meta_k141_109212_1	0.000101098	100	MM-specific	-3.99526
A064_meta_k141_260236	3.40383e-05	89.1304	MM-specific	-4.46803
A038_meta_k141_64470_1	1.22383e-05	43.4783	MM-specific	-4.91228
D058-2_meta_k141_300926	0.00254164	100	MM-specific	-2.59489
A035_meta_k141_165724	5.14477e-06	36.9565	MM-specific	-5.28863
E017-2_meta_k141_161622	2.93664e-05	18.1159	MM-specific	-4.53215
Y002_meta_k141_174349	0.000127913	50	MM-specific	-3.89309
A035_meta_k141_246267	1.93252e-06	27.5362	MM-specific	-5.71388
A020_meta_k141_112551_1	9.7577e-06	56.5217	MM-specific	-5.01065
N002_meta_k141_64440	6.55627e-06	43.4783	MM-specific	-5.18334
A039_meta_k141_116933	2.09746e-05	60.8696	MM-specific	-4.67831
E020_meta_k141_410056	0.00297552	77.5362	MM-specific	-2.52644
E009_meta_k141_244582	6.01247e-05	75.3623	MM-specific	-4.22095
B059_meta_k141_529929_1	7.09482e-06	15.942	MM-specific	-5.14906
A042_meta_k141_7414	5.72155e-06	28.9855	MM-specific	-5.24249
A067_meta_k141_298367	9.7045e-06	83.3333	MM-specific	-5.01303
D043-2_meta_k141_173877	7.53016e-05	86.2319	MM-specific	-4.1232
A058_meta_k141_183853_1	1.10874e-06	4.34783	MM-specific	-5.95517
X014_meta_k141_77014	2.43434e-05	92.7536	MM-specific	-4.61362
A035_meta_k141_215549	1.63947e-05	29.7101	MM-specific	-4.7853
E020_meta_k141_152879	3.70576e-06	19.5652	MM-specific	-5.43112
Y007_meta_k141_13689_1	6.56749e-06	23.913	MM-specific	-5.1826
A067_meta_k141_107731	8.00623e-06	55.0725	MM-specific	-5.09657
X011_meta_k141_54344_1	1.92798e-06	54.3478	MM-specific	-5.7149
X052_meta_k141_211892	7.94539e-05	100	MM-specific	-4.09988
Y006_meta_k141_216055	4.33236e-05	84.7826	MM-specific	-4.36328
A038_meta_k141_405854_1	7.62844e-06	36.2319	MM-specific	-5.11756
A013_meta_k141_33772	8.39048e-06	34.7826	MM-specific	-5.07621
A110_meta_k141_198383	5.5439e-05	33.3333	MM-specific	-4.25618
A069_meta_k141_28467	0.00537525	60.8696	MM-specific	-2.2696
B058_meta_k141_32237	6.66426e-05	71.7391	MM-specific	-4.17625
X039_meta_k141_162267	3.20791e-05	49.2754	MM-specific	-4.49378
B098_meta_k141_6227	0.000314586	74.6377	MM-specific	-3.50226
A103_meta_k141_196911	0.000892447	60.1449	MM-specific	-3.04942
A037_meta_k141_344277	5.03451e-06	23.913	MM-specific	-5.29804
D058-2_meta_k141_37200	0.000295275	100	MM-specific	-3.52977
Y023_meta_k141_72218	1.61612e-05	53.6232	MM-specific	-4.79153
A052_meta_k141_187758	6.46258e-05	51.4493	MM-specific	-4.18959
A060_meta_k141_212976	1.32452e-05	53.6232	MM-specific	-4.87794
X028_meta_k141_12661	0.000135195	44.2029	MM-specific	-3.86904
E020_meta_k141_256492	5.65052e-06	52.8986	MM-specific	-5.24791
D058-2_meta_k141_180421	3.67073e-05	84.058	MM-specific	-4.43525
Y007_meta_k141_69020_1	9.25048e-06	39.1304	MM-specific	-5.03384
B041_meta_k141_13315	2.10134e-06	10.1449	MM-specific	-5.6775
A038_meta_k141_330972	1.53204e-05	40.5797	MM-specific	-4.81473
X028_meta_k141_58323	3.94224e-06	37.6812	MM-specific	-5.40426
A083_meta_k141_352822	1.02929e-05	51.4493	MM-specific	-4.98746
Y023_meta_k141_94807	6.61284e-06	73.1884	MM-specific	-5.17961
Y025_meta_k141_216337	0.000190631	34.058	MM-specific	-3.71981
A079_meta_k141_172140_1	4.89114e-05	100	MM-specific	-4.31059
N041_meta_k141_50731_1	2.447e-06	17.3913	MM-specific	-5.61137
D072_meta_k141_248099	4.67594e-06	2.89855	MM-specific	-5.33013
Y028_meta_k141_59695	4.81247e-06	60.8696	MM-specific	-5.31763
A114_meta_k141_35605	0.0001198	98.5507	MM-specific	-3.92154
Y016_meta_k141_137590	6.57502e-06	72.4638	MM-specific	-5.1821
Y037_meta_k141_90804	6.43956e-06	73.913	MM-specific	-5.19114
Y016_meta_k141_109822_1	4.17439e-05	63.7681	MM-specific	-4.37941
Y023_meta_k141_27938	1.42037e-06	12.3188	MM-specific	-5.8476
N041_meta_k141_255347	0.000701612	99.2754	MM-specific	-3.1539
D046-2_meta_k141_299524	8.2177e-06	64.4928	MM-specific	-5.08525
N002_meta_k141_252690	0.000921083	100	MM-specific	-3.0357
Y034_meta_k141_174351	6.9148e-05	84.058	MM-specific	-4.16022
A063_meta_k141_232403_1	7.7651e-05	100	MM-specific	-4.10985
X018_meta_k141_49879	0.000693302	59.4203	MM-specific	-3.15908
Y002_meta_k141_118168	0.00284094	63.7681	MM-specific	-2.54654
Y016_meta_k141_29567	5.33579e-06	29.7101	MM-specific	-5.2728
A061_meta_k141_304709_1	2.29486e-05	97.1014	MM-specific	-4.63924
B035_meta_k141_112054	3.65397e-05	91.3043	MM-specific	-4.43724
A058_meta_k141_31282	8.37371e-06	67.3913	MM-specific	-5.07708
A039_meta_k141_46505	2.90904e-05	86.9565	MM-specific	-4.53625
A063_meta_k141_330136_1	0.000101669	67.3913	MM-specific	-3.99281
A038_meta_k141_332618_1	2.6591e-06	6.52174	MM-specific	-5.57527
B053_meta_k141_8355	2.53879e-06	13.7681	MM-specific	-5.59537
A040_meta_k141_189963_1	8.39357e-05	60.1449	MM-specific	-4.07605
Y038_meta_k141_285072	2.06209e-06	13.7681	MM-specific	-5.68569
A037_meta_k141_37870	2.79183e-06	48.5507	MM-specific	-5.55411
D081_meta_k141_99936	2.38934e-06	40.5797	MM-specific	-5.62172
Y023_meta_k141_112563	0.000281003	50	MM-specific	-3.55129
D072_meta_k141_223016	4.58726e-06	32.6087	MM-specific	-5.33845
A083_meta_k141_264211	1.93976e-05	81.1594	MM-specific	-4.71225
Y038_meta_k141_260395_1	2.62098e-06	21.7391	MM-specific	-5.58154
B010_meta_k141_124034	8.06907e-05	100	MM-specific	-4.09318
X069_meta_k141_90264	0.00011521	79.7101	MM-specific	-3.93851
E017-2_meta_k141_262334	0.000345368	100	MM-specific	-3.46172
Y021_meta_k141_130951	3.71463e-05	98.5507	MM-specific	-4.43008
Y007_meta_k141_353189	3.47594e-06	6.52174	MM-specific	-5.45893
D063_meta_k141_410370	2.58046e-05	44.2029	MM-specific	-4.5883
Y030_meta_k141_62216	4.74097e-05	6.52174	MM-specific	-4.32413
E017-2_meta_k141_278501	0.000152422	100	MM-specific	-3.81695
A037_meta_k141_163358	0.00224551	100	MM-specific	-2.64868
X028_meta_k141_274528	2.50252e-06	26.087	MM-specific	-5.60162
X069_meta_k141_111794	5.1956e-05	51.4493	MM-specific	-4.28436
B051_meta_k141_351943_1	4.80564e-05	98.5507	MM-specific	-4.31825
A039_meta_k141_90202	0.00119763	100	MM-specific	-2.92168
A079_meta_k141_11936	7.96265e-06	23.913	MM-specific	-5.09894
B042_meta_k141_47174	1.54669e-05	16.6667	MM-specific	-4.8106
D072_meta_k141_193545	3.46809e-06	2.17391	MM-specific	-5.45991
D058-2_meta_k141_524722	1.01582e-05	6.52174	MM-specific	-4.99318
Y033_meta_k141_573396	0.000146084	76.087	MM-specific	-3.8354
A079_meta_k141_347797	2.61512e-06	21.0145	MM-specific	-5.58251
X008_meta_k141_59067	8.75882e-05	47.8261	MM-specific	-4.05755
A044_meta_k141_32959	4.64426e-05	47.1014	MM-specific	-4.33308
Y037_meta_k141_104213	2.91485e-06	27.5362	MM-specific	-5.53538
B047_meta_k141_310816_1	2.26044e-06	15.942	MM-specific	-5.64581
B039_meta_k141_196239	0.000881205	100	MM-specific	-3.05492
X014_meta_k141_95569	3.61911e-05	7.97101	MM-specific	-4.4414
Y036_meta_k141_122358	0.000195188	100	MM-specific	-3.70955
Y014_meta_k141_77562	6.70834e-07	5.07246	MM-specific	-6.17338
X069_meta_k141_285202	2.32294e-06	10.1449	MM-specific	-5.63396
C065_meta_k141_2939	0.000365227	100	MM-specific	-3.43744
A069_meta_k141_171073	8.40599e-06	64.4928	MM-specific	-5.07541
A042_meta_k141_55789	1.43398e-05	26.087	MM-specific	-4.84346
C010_meta_k141_104755	7.85826e-05	100	MM-specific	-4.10467
A044_meta_k141_97174	1.77884e-05	37.6812	MM-specific	-4.74986
D068_meta_k141_103149	2.05966e-05	36.2319	MM-specific	-4.6862
C027_meta_k141_38727	1.98231e-05	83.3333	MM-specific	-4.70283
A052_meta_k141_26595	9.59184e-07	6.52174	MM-specific	-6.0181
X014_meta_k141_148836	6.14738e-06	67.3913	MM-specific	-5.21131
Y038_meta_k141_138456	7.51915e-06	35.5072	MM-specific	-5.12383
B041_meta_k141_131936	5.00459e-05	92.7536	MM-specific	-4.30063
X039_meta_k141_93271	2.23033e-05	8.69565	MM-specific	-4.65163
A065_meta_k141_308507	2.71574e-06	34.058	MM-specific	-5.56611
[truncated: 153 more rows]

## Sheet: Fig.2d
	votu	group
1	529	MM-shared
2	563	MM-shared
3	562	MM-shared
4	592	MM-shared
5	625	MM-shared
6	559	MM-shared
7	606	MM-shared
8	591	MM-shared
9	572	MM-shared
10	537	MM-shared
11	583	MM-shared
12	579	MM-shared
13	580	MM-shared
14	531	MM-shared
15	542	MM-shared
16	570	MM-shared
17	547	MM-shared
18	579	MM-shared
19	556	MM-shared
20	539	MM-shared
21	568	MM-shared
22	519	MM-shared
23	560	MM-shared
24	556	MM-shared
25	571	MM-shared
26	570	MM-shared
27	519	MM-shared
28	491	MM-shared
29	487	MM-shared
30	444	MM-shared
31	570	MM-shared
32	572	MM-shared
33	545	MM-shared
34	523	MM-shared
35	563	MM-shared
36	566	MM-shared
37	561	MM-shared
38	596	MM-shared
39	630	MM-shared
40	602	MM-shared
41	582	MM-shared
42	577	MM-shared
43	522	MM-shared
44	583	MM-shared
45	537	MM-shared
46	562	MM-shared
47	547	MM-shared
48	552	MM-shared
49	553	MM-shared
50	546	MM-shared
51	566	MM-shared
52	561	MM-shared
53	564	MM-shared
54	578	MM-shared
55	574	MM-shared
56	541	MM-shared
57	504	MM-shared
58	529	MM-shared
59	520	MM-shared
60	543	MM-shared
61	580	MM-shared
62	588	MM-shared
63	547	MM-shared
64	494	MM-shared
65	541	MM-shared
66	537	MM-shared
67	633	MM-shared
68	598	MM-shared
69	552	MM-shared
70	571	MM-shared
71	596	MM-shared
72	530	MM-shared
73	479	MM-shared
74	556	MM-shared
75	589	MM-shared
76	594	MM-shared
77	555	MM-shared
78	583	MM-shared
79	542	MM-shared
80	518	MM-shared
81	608	MM-shared
82	616	MM-shared
83	631	MM-shared
84	615	MM-shared
85	496	MM-shared
86	470	MM-shared
87	507	MM-shared
88	434	MM-shared
89	439	MM-shared
90	469	MM-shared
91	472	MM-shared
92	468	MM-shared
93	498	MM-shared
94	507	MM-shared
95	471	MM-shared
96	470	MM-shared
97	474	MM-shared
98	464	MM-shared
99	461	MM-shared
100	448	MM-shared
101	449	MM-shared
102	428	MM-shared
103	433	MM-shared
104	447	MM-shared
105	418	MM-shared
106	451	MM-shared
107	464	MM-shared
108	470	MM-shared
109	516	MM-shared
110	494	MM-shared
111	498	MM-shared
112	458	MM-shared
113	443	MM-shared
114	422	MM-shared
115	422	MM-shared
116	423	MM-shared
117	439	MM-shared
118	489	MM-shared
119	527	MM-shared
120	505	MM-shared
121	520	MM-shared
122	502	MM-shared
123	488	MM-shared
124	485	MM-shared
125	508	MM-shared
126	494	MM-shared
127	506	MM-shared
128	514	MM-shared
129	470	MM-shared
130	471	MM-shared
131	490	MM-shared
132	458	MM-shared
133	518	MM-shared
134	482	MM-shared
135	495	MM-shared
136	533	MM-shared
137	463	MM-shared
138	486	MM-shared
139	637	MM-specific
140	681	MM-specific
141	703	MM-specific
142	740	MM-specific
143	793	MM-specific
144	654	MM-specific
145	800	MM-specific
146	745	MM-specific
147	702	MM-specific
148	639	MM-specific
149	784	MM-specific
150	790	MM-specific
151	779	MM-specific
152	652	MM-specific
153	663	MM-specific
154	765	MM-specific
155	738	MM-specific
156	783	MM-specific
157	677	MM-specific
158	667	MM-specific
159	772	MM-specific
160	634	MM-specific
161	761	MM-specific
162	738	MM-specific
163	752	MM-specific
164	759	MM-specific
165	666	MM-specific
166	555	MM-specific
167	542	MM-specific
168	486	MM-specific
169	748	MM-specific
170	726	MM-specific
171	688	MM-specific
172	746	MM-specific
173	781	MM-specific
174	785	MM-specific
175	779	MM-specific
176	812	MM-specific
177	860	MM-specific
178	802	MM-specific
179	817	MM-specific
180	770	MM-specific
181	702	MM-specific
182	765	MM-specific
183	751	MM-specific
184	764	MM-specific
185	778	MM-specific
186	737	MM-specific
187	719	MM-specific
188	761	MM-specific
189	785	MM-specific
190	711	MM-specific
191	786	MM-specific
192	766	MM-specific
193	706	MM-specific
194	712	MM-specific
195	548	MM-specific
196	580	MM-specific
197	611	MM-specific
198	634	MM-specific
199	658	MM-specific
200	677	MM-specific
201	664	MM-specific
202	583	MM-specific
203	615	MM-specific
204	619	MM-specific
205	717	MM-specific
206	699	MM-specific
207	615	MM-specific
208	671	MM-specific
209	747	MM-specific
210	520	MM-specific
211	572	MM-specific
212	627	MM-specific
213	604	MM-specific
214	653	MM-specific
215	642	MM-specific
216	646	MM-specific
217	626	MM-specific
218	539	MM-specific
219	599	MM-specific
220	586	MM-specific
221	653	MM-specific
222	590	MM-specific
223	564	MM-specific
224	487	MM-specific
225	517	MM-specific
226	417	MM-specific
227	452	MM-specific
228	516	MM-specific
229	508	MM-specific
230	505	MM-specific
231	532	MM-specific
232	567	MM-specific
233	512	MM-specific
234	519	MM-specific
235	535	MM-specific
236	495	MM-specific
237	506	MM-specific
238	466	MM-specific
239	495	MM-specific
240	435	MM-specific
241	452	MM-specific
242	459	MM-specific
243	448	MM-specific
244	487	MM-specific
245	427	MM-specific
246	501	MM-specific
247	496	MM-specific
248	505	MM-specific
249	511	MM-specific
250	456	MM-specific
251	398	MM-specific
252	432	MM-specific
253	424	MM-specific
254	401	MM-specific
255	453	MM-specific
256	546	MM-specific
257	573	MM-specific
258	539	MM-specific
259	569	MM-specific
260	551	MM-specific
261	524	MM-specific
262	522	MM-specific
263	593	MM-specific
264	562	MM-specific
265	549	MM-specific
266	563	MM-specific
267	554	MM-specific
268	544	MM-specific
269	547	MM-specific
270	522	MM-specific
271	533	MM-specific
272	580	MM-specific
273	585	MM-specific
274	561	MM-specific
275	542	MM-specific
276	574	MM-specific
277	481	VM-shared
278	459	VM-shared
279	546	VM-shared
280	505	VM-shared
281	553	VM-shared
282	519	VM-shared
283	607	VM-shared
284	624	VM-shared
285	580	VM-shared
286	515	VM-shared
287	519	VM-shared
288	643	VM-shared
289	738	VM-shared
290	715	VM-shared
291	546	VM-shared
292	782	VM-shared
293	508	VM-shared
294	551	VM-shared
295	532	VM-shared
296	539	VM-shared
297	562	VM-shared
298	544	VM-shared
299	513	VM-shared
300	517	VM-shared
301	532	VM-shared
302	699	VM-shared
303	642	VM-shared
304	713	VM-shared
305	698	VM-shared
306	743	VM-shared
307	570	VM-shared
308	519	VM-shared
309	355	VM-shared
310	509	VM-shared
311	540	VM-shared
312	696	VM-shared
313	672	VM-shared
314	714	VM-shared
315	715	VM-shared
316	621	VM-shared
317	750	VM-shared
318	597	VM-shared
319	720	VM-shared
320	670	VM-shared
321	717	VM-shared
322	676	VM-shared
323	681	VM-shared
324	695	VM-shared
325	691	VM-shared
326	676	VM-shared
327	553	VM-shared
328	548	VM-shared
329	528	VM-shared
330	510	VM-shared
331	597	VM-shared
332	533	VM-shared
333	507	VM-shared
334	424	VM-shared
335	598	VM-shared
336	568	VM-shared
337	534	VM-shared
338	594	VM-shared
339	491	VM-shared
340	483	VM-shared
341	429	VM-shared
342	478	VM-shared
343	552	VM-shared
344	583	VM-shared
345	615	VM-shared
346	560	VM-shared
347	548	VM-shared
348	462	VM-shared
349	445	VM-shared
350	589	VM-shared
351	521	VM-shared
352	630	VM-shared
353	620	VM-shared
354	647	VM-shared
355	627	VM-shared
356	625	VM-shared
357	618	VM-shared
358	636	VM-shared
359	629	VM-shared
360	644	VM-shared
361	703	VM-shared
362	691	VM-shared
363	644	VM-shared
364	644	VM-shared
365	668	VM-shared
366	687	VM-shared
367	607	VM-shared
368	603	VM-shared
369	638	VM-shared
370	612	VM-shared
371	687	VM-shared
372	607	VM-shared
373	637	VM-shared
374	625	VM-shared
375	614	VM-shared
376	626	VM-shared
377	624	VM-shared
378	623	VM-shared
379	619	VM-shared
380	612	VM-shared
381	665	VM-shared
382	656	VM-shared
383	719	VM-shared
384	643	VM-shared
385	642	VM-shared
386	627	VM-shared
387	588	VM-shared
388	534	VM-shared
389	635	VM-shared
390	642	VM-shared
391	629	VM-shared
392	652	VM-shared
393	554	VM-shared
394	629	VM-shared
395	706	VM-shared
396	638	VM-shared
397	699	VM-shared
398	597	VM-shared
399	642	VM-shared
400	633	VM-shared
401	672	VM-shared
402	311	VM-specific
403	297	VM-specific
404	333	VM-specific
405	322	VM-specific
406	343	VM-specific
407	325	VM-specific
408	352	VM-specific
409	381	VM-specific
410	341	VM-specific
411	322	VM-specific
412	339	VM-specific
413	395	VM-specific
414	422	VM-specific
415	405	VM-specific
416	333	VM-specific
417	439	VM-specific
418	322	VM-specific
419	344	VM-specific
420	351	VM-specific
421	351	VM-specific
422	339	VM-specific
423	332	VM-specific
424	324	VM-specific
425	324	VM-specific
426	313	VM-specific
427	399	VM-specific
428	396	VM-specific
429	408	VM-specific
430	403	VM-specific
431	431	VM-specific
432	348	VM-specific
433	312	VM-specific
434	264	VM-specific
435	307	VM-specific
436	316	VM-specific
437	396	VM-specific
438	401	VM-specific
439	420	VM-specific
440	416	VM-specific
441	398	VM-specific
442	428	VM-specific
443	387	VM-specific
444	453	VM-specific
445	403	VM-specific
446	428	VM-specific
447	404	VM-specific
448	410	VM-specific
449	405	VM-specific
450	414	VM-specific
451	399	VM-specific
452	342	VM-specific
453	342	VM-specific
454	324	VM-specific
455	313	VM-specific
456	349	VM-specific
457	342	VM-specific
458	311	VM-specific
459	287	VM-specific
460	373	VM-specific
461	371	VM-specific
462	352	VM-specific
463	381	VM-specific
464	316	VM-specific
465	316	VM-specific
466	284	VM-specific
467	311	VM-specific
468	342	VM-specific
469	359	VM-specific
470	388	VM-specific
471	363	VM-specific
472	355	VM-specific
473	329	VM-specific
474	296	VM-specific
475	391	VM-specific
476	343	VM-specific
477	397	VM-specific
478	393	VM-specific
479	403	VM-specific
480	402	VM-specific
481	396	VM-specific
482	395	VM-specific
483	399	VM-specific
484	395	VM-specific
485	403	VM-specific
486	429	VM-specific
487	409	VM-specific
488	396	VM-specific
489	404	VM-specific
490	412	VM-specific
491	402	VM-specific
492	389	VM-specific
493	380	VM-specific
494	391	VM-specific
495	386	VM-specific
496	421	VM-specific
497	389	VM-specific
498	396	VM-specific
499	390	VM-specific
500	394	VM-specific
501	397	VM-specific
502	388	VM-specific
503	411	VM-specific
504	395	VM-specific
505	418	VM-specific
506	410	VM-specific
507	421	VM-specific
508	445	VM-specific
509	408	VM-specific
510	404	VM-specific
511	403	VM-specific
512	377	VM-specific
513	324	VM-specific
514	385	VM-specific
515	402	VM-specific
516	398	VM-specific
517	396	VM-specific
518	340	VM-specific
519	395	VM-specific
520	424	VM-specific
521	394	VM-specific
522	440	VM-specific
523	390	VM-specific
524	385	VM-specific
525	404	VM-specific
526	416	VM-specific

## Sheet: Fig.2e
	ind	vm-votu	mm-votu
A035	A1	792	1166
A040	A1	756	1244
A053	A1	879	1265
A060	A1	827	1332
A065	A1	896	1418
Y016	A1	844	1213
Y018	A1	959	1406
Y028	A1	1005	1336
Y033	A1	921	1274
Y037	A1	837	1176
A010	A2	858	1367
A013	A2	1038	1369
A020	A2	1160	1359
A023	A2	1120	1183
A028	A2	879	1205
A038	A2	1221	1335
A039	A2	830	1285
A052	A2	895	1362
A058	A2	883	1233
A063	A2	890	1206
A067	A2	901	1340
A069	A2	876	1153
A079	A2	837	1321
A083	A2	841	1294
A089	A2	845	1323
A094	A2	1098	1329
A103	A2	1038	1185
A124	A2	1121	930
D010	A2	1101	1318
D016	A2	1174	1298
D026	A2	918	1233
D043	A2	831	1269
D048	A2	619	1351
D063	A2	816	1408
D068	A2	856	1490
D072	A2	1092	1404
E009	A2	1073	1347
E017	A2	1134	1224
E020	A2	1131	1348
E030	A2	1019	1326
N041	A2	1178	1325
Y006	A2	1173	1289
Y012	A2	1073	1272
Y014	A2	1145	1307
Y021	A2	1080	1272
Y025	A2	1091	1350
Y030	A2	1100	1344
Y034	A2	1105	1280
Y036	A2	1075	1253
A016	A3	895	1052
A017	A3	890	1109
A036	A3	852	1131
A042	A3	823	1177
A061	A3	946	1238
A064	A3	875	1265
A027	A4	818	1156
A037	A4	711	1156
A044	A4	971	1350
A057	A4	939	1297
A071	A4	886	1167
Y002	A4	975	1242
Y007	A4	807	1343
Y031	A4	799	1051
Y038	A4	713	1183
B037	B1	789	1193
B041	B1	894	1247
B051	B1	942	1197
B055	B1	1003	1229
B059	B1	923	1168
X008	B1	903	1057
X015	B1	791	1207
X023	B1	741	1202
X028	B1	980	1284
X038	B1	864	1205
B005	B2	1027	1060
B010	B2	1013	957
B023	B2	1050	851
B026	B2	1029	891
B030	B2	1021	985
B035	B2	1013	980
B039	B2	1035	973
B042	B2	1024	1030
B047	B2	1047	1074
B050	B2	1132	983
B053	B2	1100	989
B056	B2	1040	1009
B058	B2	1048	959
B063	B2	1080	967
B071	B2	1089	914
B078	B2	996	944
B084	B2	983	863
B092	B2	1029	885
B098	B2	998	906
B100	B2	1108	866
C005	B2	996	938
C010	B2	1033	891
C012	B2	1015	971
C021	B2	1008	1012
C027	B2	1023	999
C033	B2	1012	1009
C045	B2	1034	914
C051	B2	1014	841
C056	B2	1030	854
C061	B2	1075	846
C065	B2	1077	824
C068	B2	1164	892
G009	B2	1051	1035
G027	B2	1046	1100
X007	B2	1030	1044
X011	B2	965	1089
X018	B2	858	1012
X024	B2	1020	1007
X027	B2	1044	1101
X031	B2	1027	1056
X034	B2	1048	1055
X039	B2	894	1077
X044	B2	1024	1024
X049	B2	1130	1037
X051	B2	1032	980
X052	B2	1139	1051
X057	B2	987	1080
X059	B2	1027	1094
X065	B2	1037	1005
X069	B2	1088	1060

## Sheet: Fig.2f
	ind	vm-abun	mm-abun
A035	A1	9085.09	99269.5
A040	A1	16884.7	98154.1
A053	A1	268457	94167.6
A060	A1	34714.8	82377
A065	A1	104642	83154.6
Y016	A1	161394	57802.6
Y018	A1	266168	116105
Y028	A1	282970	118614
Y033	A1	188437	152208
Y037	A1	44483.7	105098
A010	A2	199642	81692.5
A013	A2	113854	83649.9
A020	A2	232779	149755
A023	A2	255647	119575
A028	A2	324980	97124.6
A038	A2	324268	111893
A039	A2	273831	80116.4
A052	A2	219649	111117
A058	A2	306369	196355
A063	A2	275403	118678
A067	A2	318689	126329
A069	A2	307834	122597
A079	A2	324665	54454.8
A083	A2	265440	109834
A089	A2	281082	81329.9
A094	A2	362879	100056
A103	A2	506870	84211.2
A124	A2	297521	59812.7
D010	A2	345883	128552
D016	A2	331603	203658
D026	A2	284981	89687
D043	A2	187415	54526.1
D048	A2	61767	88968
D063	A2	188116	150910
D068	A2	342075	145347
D072	A2	276041	245017
E009	A2	391309	128480
E017	A2	225789	95214.5
E020	A2	250144	245468
E030	A2	337392	106166
N041	A2	375764	82380.5
Y006	A2	334190	123646
Y012	A2	420308	104882
Y014	A2	311895	105276
Y021	A2	311959	154312
Y025	A2	290285	170599
Y030	A2	297921	180671
Y034	A2	306781	202282
Y036	A2	282712	111964
A016	A3	95498.9	162559
A017	A3	290213	281204
A036	A3	33555.4	158616
A042	A3	61850.5	139551
A061	A3	190477	106894
A064	A3	154811	88592.9
A027	A4	20430.9	57911.8
A037	A4	12566.4	212806
A044	A4	166161	164380
A057	A4	258554	146509
A071	A4	105024	89797.3
Y002	A4	201093	141728
Y007	A4	147956	127912
Y031	A4	36742.9	63968.4
Y038	A4	35244.2	113573
B037	B1	33371.2	108590
B041	B1	170525	76425.7
B051	B1	291366	26257.2
B055	B1	260182	50384.5
B059	B1	223398	35982.1
X008	B1	197390	105581
X015	B1	99350.1	92548.8
X023	B1	3463.92	58085.1
X028	B1	199570	37707.3
X038	B1	153011	70138.3
B005	B2	144740	248454
B010	B2	216580	163616
B023	B2	131965	117563
B026	B2	260441	78178.1
B030	B2	108751	154062
B035	B2	323555	123458
B039	B2	301208	83528.4
B042	B2	309666	115352
B047	B2	297346	59122.6
B050	B2	297754	34462
B053	B2	428191	61186.4
B056	B2	244993	62259.4
B058	B2	241689	60167.1
B063	B2	237355	50450.1
B071	B2	321015	90957.7
B078	B2	226737	89015.4
B084	B2	188837	55656
B092	B2	295686	60445
B098	B2	243495	76498.8
B100	B2	193805	52089.8
C005	B2	288899	52467.1
C010	B2	221965	53268.2
C012	B2	282953	41639.2
C021	B2	311724	220309
C027	B2	311362	86957.8
C033	B2	252241	110745
C045	B2	263618	41275.3
C051	B2	118549	234156
C056	B2	228699	72459.3
C061	B2	68252.9	145137
C065	B2	238425	290224
C068	B2	241211	123999
G009	B2	275539	88007
G027	B2	213371	157118
X007	B2	334338	120984
X011	B2	251619	226678
X018	B2	235960	58881.3
X024	B2	247078	104716
X027	B2	260697	70688
X031	B2	252428	82590.3
X034	B2	269124	79079.9
X039	B2	319119	45102
X044	B2	248670	49699.9
X049	B2	200877	142038
X051	B2	294331	69233.4
X052	B2	235934	130015
X057	B2	188828	59920.5
X059	B2	285628	80161.6
X065	B2	213489	64465.2
X069	B2	229905	96275

## Sheet: Fig.2i
	votu	ind	sample	group
1	520	A2	A010	A2-Vir
2	660	A2	A013	A2-Vir
3	522	A3	A016	A3-Vir
4	507	A3	A017	A3-Vir
5	735	A2	A020	A2-Vir
6	703	A2	A023	A2-Vir
7	485	A4	A027	A4-Vir
8	545	A2	A028	A2-Vir
9	451	A1	A035	A1-Vir
10	478	A3	A036	A3-Vir
11	397	A4	A037	A4-Vir
12	773	A2	A038	A2-Vir
13	537	A2	A039	A2-Vir
14	429	A1	A040	A1-Vir
15	471	A3	A042	A3-Vir
16	564	A4	A044	A4-Vir
17	556	A2	A052	A2-Vir
18	509	A1	A053	A1-Vir
19	541	A4	A057	A4-Vir
20	555	A2	A058	A2-Vir
21	477	A1	A060	A1-Vir
22	579	A3	A061	A3-Vir
23	546	A2	A063	A2-Vir
24	512	A3	A064	A3-Vir
25	531	A1	A065	A1-Vir
26	545	A2	A067	A2-Vir
27	544	A2	A069	A2-Vir
28	515	A4	A071	A4-Vir
29	506	A2	A079	A2-Vir
30	517	A2	A083	A2-Vir
31	509	A2	A089	A2-Vir
32	685	A2	A094	A2-Vir
33	629	A2	A103	A2-Vir
34	696	A2	A124	A2-Vir
35	632	B2	B005	B2-Vir
36	618	B2	B010	B2-Vir
37	646	B2	B023	B2-Vir
38	640	B2	B026	B2-Vir
39	634	B2	B030	B2-Vir
40	619	B2	B035	B2-Vir
41	441	B1	B037	B1-Vir
42	642	B2	B039	B2-Vir
43	497	B1	B041	B1-Vir
44	631	B2	B042	B2-Vir
45	637	B2	B047	B2-Vir
46	686	B2	B050	B2-Vir
47	546	B1	B051	B1-Vir
48	684	B2	B053	B2-Vir
49	565	B1	B055	B1-Vir
50	633	B2	B056	B2-Vir
51	633	B2	B058	B2-Vir
52	518	B1	B059	B1-Vir
53	658	B2	B063	B2-Vir
54	670	B2	B071	B2-Vir
55	602	B2	B078	B2-Vir
56	596	B2	B084	B2-Vir
57	621	B2	B092	B2-Vir
58	610	B2	B098	B2-Vir
59	683	B2	B100	B2-Vir
60	606	B2	C005	B2-Vir
61	628	B2	C010	B2-Vir
62	624	B2	C012	B2-Vir
63	625	B2	C021	B2-Vir
64	635	B2	C027	B2-Vir
65	615	B2	C033	B2-Vir
66	636	B2	C045	B2-Vir
67	612	B2	C051	B2-Vir
68	633	B2	C056	B2-Vir
69	656	B2	C061	B2-Vir
70	669	B2	C065	B2-Vir
71	717	B2	C068	B2-Vir
72	670	A2	D010	A2-Vir
73	732	A2	D016	A2-Vir
74	574	A2	D026	A2-Vir
75	513	A2	D043	A2-Vir
76	368	A2	D048	A2-Vir
77	503	A2	D063	A2-Vir
78	541	A2	D068	A2-Vir
79	690	A2	D072	A2-Vir
80	649	A2	E009	A2-Vir
81	696	A2	E017	A2-Vir
82	704	A2	E020	A2-Vir
83	619	A2	E030	A2-Vir
84	659	B2	G009	B2-Vir
85	645	B2	G027	B2-Vir
86	754	A2	N041	A2-Vir
87	642	B2	X007	B2-Vir
88	536	B1	X008	B1-Vir
89	612	B2	X011	B2-Vir
90	456	B1	X015	B1-Vir
91	525	B2	X018	B2-Vir
92	408	B1	X023	B1-Vir
93	615	B2	X024	B2-Vir
94	635	B2	X027	B2-Vir
95	558	B1	X028	B1-Vir
96	631	B2	X031	B2-Vir
97	638	B2	X034	B2-Vir
98	491	B1	X038	B1-Vir
99	545	B2	X039	B2-Vir
100	629	B2	X044	B2-Vir
101	686	B2	X049	B2-Vir
102	621	B2	X051	B2-Vir
103	706	B2	X052	B2-Vir
104	607	B2	X057	B2-Vir
105	627	B2	X059	B2-Vir
106	630	B2	X065	B2-Vir
107	677	B2	X069	B2-Vir
108	585	A4	Y002	A4-Vir
109	625	A2	Y003	A2-Vir
110	726	A2	Y006	A2-Vir
111	518	A4	Y007	A4-Vir
112	689	A2	Y012	A2-Vir
113	734	A2	Y014	A2-Vir
114	495	A1	Y016	A1-Vir
115	589	A1	Y018	A1-Vir
116	679	A2	Y021	A2-Vir
117	692	A2	Y025	A2-Vir
118	581	A1	Y028	A1-Vir
119	689	A2	Y030	A2-Vir
120	456	A4	Y031	A4-Vir
121	564	A1	Y033	A1-Vir
122	700	A2	Y034	A2-Vir
123	668	A2	Y036	A2-Vir
124	500	A1	Y037	A1-Vir
125	399	A4	Y038	A4-Vir
126	1397	A2	A010	A2-Tem
127	1405	A2	A013	A2-Tem
128	1102	A3	A016	A3-Tem
129	1148	A3	A017	A3-Tem
130	1396	A2	A020	A2-Tem
131	1236	A2	A023	A2-Tem
132	1176	A4	A027	A4-Tem
133	1253	A2	A028	A2-Tem
134	1187	A1	A035	A1-Tem
135	1164	A3	A036	A3-Tem
136	1184	A4	A037	A4-Tem
137	1384	A2	A038	A2-Tem
138	1346	A2	A039	A2-Tem
139	1282	A1	A040	A1-Tem
140	1199	A3	A042	A3-Tem
141	1373	A4	A044	A4-Tem
142	1412	A2	A052	A2-Tem
143	1311	A1	A053	A1-Tem
144	1345	A4	A057	A4-Tem
145	1281	A2	A058	A2-Tem
146	1392	A1	A060	A1-Tem
147	1284	A3	A061	A3-Tem
148	1259	A2	A063	A2-Tem
149	1298	A3	A064	A3-Tem
150	1458	A1	A065	A1-Tem
151	1386	A2	A067	A2-Tem
152	1194	A2	A069	A2-Tem
153	1214	A4	A071	A4-Tem
154	1366	A2	A079	A2-Tem
155	1328	A2	A083	A2-Tem
156	1357	A2	A089	A2-Tem
157	1369	A2	A094	A2-Tem
158	1229	A2	A103	A2-Tem
159	1087	A2	A110	A2-Tem
160	1069	A2	A114	A2-Tem
161	980	A2	A124	A2-Tem
162	1108	B2	B005	B2-Tem
163	1002	B2	B010	B2-Tem
164	1084	B2	B012	B2-Tem
165	904	B2	B023	B2-Tem
166	952	B2	B026	B2-Tem
167	1046	B2	B030	B2-Tem
168	1039	B2	B035	B2-Tem
169	1267	B1	B037	B1-Tem
170	1028	B2	B039	B2-Tem
171	1319	B1	B041	B1-Tem
172	1081	B2	B042	B2-Tem
173	1135	B2	B047	B2-Tem
174	1039	B2	B050	B2-Tem
175	1248	B1	B051	B1-Tem
176	1054	B2	B053	B2-Tem
177	1308	B1	B055	B1-Tem
178	1073	B2	B056	B2-Tem
179	1020	B2	B058	B2-Tem
180	1223	B1	B059	B1-Tem
181	1025	B2	B063	B2-Tem
182	971	B2	B071	B2-Tem
183	1010	B2	B078	B2-Tem
184	922	B2	B084	B2-Tem
185	940	B2	B092	B2-Tem
186	963	B2	B098	B2-Tem
187	908	B2	B100	B2-Tem
188	975	B2	C005	B2-Tem
189	967	B2	C010	B2-Tem
190	1019	B2	C012	B2-Tem
191	1048	B2	C021	B2-Tem
192	1046	B2	C027	B2-Tem
193	1053	B2	C033	B2-Tem
194	958	B2	C045	B2-Tem
195	875	B2	C051	B2-Tem
196	888	B2	C056	B2-Tem
197	886	B2	C061	B2-Tem
198	870	B2	C065	B2-Tem
199	943	B2	C068	B2-Tem
200	1361	A2	D010	A2-Tem
201	1349	A2	D016	A2-Tem
202	1287	A2	D026	A2-Tem
203	1308	A2	D043	A2-Tem
204	1396	A2	D046	A2-Tem
205	1401	A2	D048	A2-Tem
206	1389	A2	D058	A2-Tem
207	1436	A2	D063	A2-Tem
208	1500	A2	D068	A2-Tem
209	1440	A2	D072	A2-Tem
210	1430	A2	D081	A2-Tem
211	1402	A2	E009	A2-Tem
212	1253	A2	E017	A2-Tem
213	1397	A2	E020	A2-Tem
214	1339	A2	E026	A2-Tem
215	1366	A2	E030	A2-Tem
216	1080	B2	G009	B2-Tem
217	1146	B2	G027	B2-Tem
218	1239	A3	N002	A3-Tem
219	1128	A3	N003	A3-Tem
220	1366	A2	N041	A2-Tem
221	1078	B2	X007	B2-Tem
222	1104	B1	X008	B1-Tem
223	1130	B2	X011	B2-Tem
224	1092	B2	X014	B2-Tem
225	1238	B1	X015	B1-Tem
226	1047	B2	X018	B2-Tem
227	1254	B1	X023	B1-Tem
228	1045	B2	X024	B2-Tem
229	1156	B2	X027	B2-Tem
230	1349	B1	X028	B1-Tem
231	1104	B2	X031	B2-Tem
232	1104	B2	X034	B2-Tem
233	1261	B1	X038	B1-Tem
234	1118	B2	X039	B2-Tem
235	1073	B2	X044	B2-Tem
236	1065	B2	X047	B2-Tem
237	1096	B2	X049	B2-Tem
238	1045	B2	X051	B2-Tem
239	1139	B2	X052	B2-Tem
240	1107	B2	X055	B2-Tem
241	1131	B2	X057	B2-Tem
242	1173	B2	X059	B2-Tem
243	1052	B2	X065	B2-Tem
244	1114	B2	X069	B2-Tem
245	1272	A4	Y002	A4-Tem
246	1319	A2	Y006	A2-Tem
247	1369	A4	Y007	A4-Tem
248	1299	A2	Y012	A2-Tem
249	1343	A2	Y014	A2-Tem
250	1382	A2	Y015	A2-Tem
251	1242	A1	Y016	A1-Tem
252	1440	A1	Y018	A1-Tem
253	1304	A2	Y021	A2-Tem
254	1095	A4	Y023	A4-Tem
255	1387	A2	Y025	A2-Tem
256	1378	A1	Y028	A1-Tem
257	1374	A2	Y030	A2-Tem
258	1088	A4	Y031	A4-Tem
259	1312	A1	Y033	A1-Tem
260	1323	A2	Y034	A2-Tem
261	1289	A2	Y036	A2-Tem
262	1218	A1	Y037	A1-Tem
263	1224	A4	Y038	A4-Tem

## Sheet: Fig.3a
	MDS1	MDS2	group	diet	ind				MDS1	MDS2	family	diet	ind
A035	-0.292962	-1.17127	NK	HL	A1			A035	-0.582093	0.186979	NK	HL	A1
A040	-0.361796	-1.29204	NK	HL	A1			A040	-0.565377	-0.0491257	NK	HL	A1
A053	-0.690127	-0.243553	NK	HL	A1			A053	-0.529273	-0.297422	NK	HL	A1
A060	-0.529683	-1.01457	NK	HL	A1			A060	-0.545896	-0.0158668	NK	HL	A1
A065	-0.624415	-0.544968	NK	HL	A1			A065	-0.53458	0.029851	NK	HL	A1
Y016	-0.76029	-0.432995	NK	HF	A1			Y016	-0.496229	-0.523262	NK	HF	A1
Y018	-0.758372	-0.0435273	NK	HF	A1			Y018	-0.610699	-0.109933	NK	HF	A1
Y028	0.54806	-1.32969	NK	HF	A1			Y028	-0.535916	-0.370889	NK	HF	A1
Y033	-0.646014	-0.300308	NK	HF	A1			Y033	-0.52179	-0.734471	NK	HF	A1
Y037	-0.583819	-0.577687	NK	HF	A1			Y037	-0.520041	-0.615185	NK	HF	A1
A010	-0.647409	0.763752	NK	HF	A2			A010	-0.611224	0.381543	NK	HF	A2
A013	-0.394719	0.696438	NK	HF	A2			A013	-0.62541	0.529398	NK	HF	A2
A020	-0.546929	0.783135	NK	HF	A2			A020	-0.604949	0.10393	NK	HF	A2
A023	-0.398844	0.63804	NK	HF	A2			A023	-0.486487	-0.615699	NK	HF	A2
A028	-0.542438	-0.0671165	NK	HL	A2			A028	-0.533288	-0.257998	NK	HL	A2
A038	-0.61339	0.864945	NK	HL	A2			A038	-0.624001	0.0646101	NK	HL	A2
A039	-0.760426	0.609173	NK	HL	A2			A039	-0.623752	0.273009	NK	HL	A2
A052	-0.757272	0.48914	NK	HL	A2			A052	-0.632009	0.269051	NK	HL	A2
A058	-0.743369	0.228353	NK	HL	A2			A058	-0.604186	-0.229476	NK	HL	A2
A063	-0.698522	0.197409	NK	HL	A2			A063	-0.595333	-0.143435	NK	HL	A2
A067	-0.730391	0.255897	NK	HL	A2			A067	-0.663297	0.518621	NK	HL	A2
A069	-0.702	0.559224	NK	HL	A2			A069	-0.61121	-0.183789	NK	HL	A2
A079	-0.750841	0.00204271	NK	HL	A2			A079	-0.628295	0.647388	NK	HL	A2
A083	-0.723371	0.705862	NK	HF	A2			A083	-0.662877	0.131256	NK	HF	A2
A089	-0.70124	0.502468	NK	HL	A2			A089	-0.647296	0.310236	NK	HL	A2
A094	-0.605091	0.718059	NK	HL	A2			A094	-0.647141	0.41448	NK	HL	A2
A103	0.779894	0.25302	NK	HF	A2			A103	-0.561872	0.191998	NK	HF	A2
A124	-0.465915	0.466622	NK	HF	A2			A110	-0.533336	-0.374874	NK	HF	A2
D010	-0.582059	0.618257	NK	HL	A2			A114	-0.547875	-0.264375	NK	HF	A2
D016	-0.505307	0.35817	NK	HL	A2			A124	-0.56186	-0.147465	NK	HF	A2
D026	-0.719504	0.400424	NK	HL	A2			D010	-0.619191	0.158066	NK	HL	A2
D043	-0.699391	0.398713	NK	HL	A2			D016	-0.655512	0.16243	NK	HL	A2
D048	-0.735901	0.650562	NK	HL	A2			D026	-0.623307	0.36918	NK	HL	A2
D063	-0.773236	0.693032	NK	HL	A2			D043	-0.59828	0.69432	NK	HL	A2
D068	-0.764883	0.374304	NK	HL	A2			D046	-0.555101	-0.127774	NK	HF	A2
D072	-0.634221	0.622434	NK	HL	A2			D048	-0.632493	0.287828	NK	HL	A2
E009	-0.576474	0.610423	NK	HL	A2			D058	-0.629797	0.796383	NK	HL	A2
E017	-0.609518	0.122335	NK	HL	A2			D063	-0.662822	0.429647	NK	HL	A2
E020	-0.616169	0.179921	NK	HL	A2			D068	-0.651216	0.380038	NK	HL	A2
E030	0.69983	-0.193248	NK	HL	A2			D072	-0.674598	0.286119	NK	HL	A2
N041	-0.64576	0.588063	NK	HF	A2			D081	-0.629708	0.412216	NK	HL	A2
Y003	-0.348267	-0.616562	NK	HF	A2			E009	-0.616145	0.298733	NK	HL	A2
Y006	-0.0939424	-0.515752	NK	HF	A2			E017	-0.622236	0.301015	NK	HL	A2
Y012	-0.753571	0.248212	NK	HF	A2			E020	-0.633871	0.0578848	NK	HL	A2
Y014	-0.71457	0.126275	NK	HF	A2			E026	-0.59665	0.4649	NK	HL	A2
Y021	-0.688495	0.317697	NK	HF	A2			E030	-0.634308	0.341138	NK	HL	A2
Y025	-0.724911	0.165156	NK	HF	A2			N041	-0.552505	-0.0852395	NK	HF	A2
Y030	-0.697649	-0.0745328	NK	HF	A2			Y006	-0.60938	-0.428661	NK	HF	A2
Y034	-0.696507	0.0551446	NK	HF	A2			Y012	-0.608728	-0.405752	NK	HF	A2
Y036	-0.649699	0.316197	NK	HF	A2			Y014	-0.572852	-0.461578	NK	HF	A2
A016	-0.577158	-0.681483	NK	HF	A3			Y015	-0.628684	-0.174515	NK	HF	A2
A017	-0.511887	-0.646862	NK	HF	A3			Y021	-0.633354	-0.392782	NK	HF	A2
A036	-0.462269	-0.790463	NK	HL	A3			Y025	-0.616136	-0.389777	NK	HF	A2
A042	-0.519013	-0.711271	NK	HL	A3			Y030	-0.648787	-0.101034	NK	HF	A2
A061	-0.681328	-0.236405	NK	HL	A3			Y034	-0.638647	-0.284888	NK	HF	A2
A064	-0.695274	-0.3911	NK	HL	A3			Y036	-0.630117	-0.254064	NK	HF	A2
A027	-0.63032	-0.529275	NK	HL	A4			A016	-0.524586	-0.899497	NK	HF	A3
A037	-0.495007	-0.842539	NK	HL	A4			A017	-0.549129	-0.698288	NK	HF	A3
A044	-0.587019	-0.482019	NK	HL	A4			A036	-0.606835	-0.226507	NK	HL	A3
A057	-0.677324	-0.598278	NK	HL	A4			A042	-0.572915	0.0747015	NK	HL	A3
A071	-0.748819	-0.487596	NK	HL	A4			A061	-0.570758	-0.290588	NK	HL	A3
Y002	-0.713519	-0.249718	NK	HF	A4			A064	-0.566722	-0.0590895	NK	HL	A3
Y007	-0.756971	-0.0193559	NK	HF	A4			N002	-0.555084	-0.262394	NK	HF	A3
Y031	-0.520511	-0.882148	NK	HF	A4			N003	-0.572872	-0.101207	NK	HF	A3
Y038	-0.583292	-0.707247	NK	HF	A4			A027	-0.57788	-0.0336565	NK	HL	A4
B037	0.285533	-1.63815	BC	HL	B1			A037	-0.590177	0.0751382	NK	HL	A4
B041	0.618176	-1.23293	BC	HL	B1			A044	-0.610383	-0.0322628	NK	HL	A4
B051	0.540433	-1.43105	BC	HL	B1			A057	-0.604603	-0.180502	NK	HL	A4
B055	0.581593	-1.45148	BC	HL	B1			A071	-0.630196	-0.0904341	NK	HL	A4
B059	0.621905	-1.52849	BC	HL	B1			Y002	-0.609498	-0.33334	NK	HF	A4
X008	0.583531	-1.00231	BC	HF	B1			Y007	-0.501004	-0.419999	NK	HF	A4
X015	0.494887	-1.72546	BC	HF	B1			Y023	-0.505856	-0.60229	NK	HF	A4
X023	-0.0514151	-1.54766	BC	HF	B1			Y031	-0.564936	0.218491	NK	HF	A4
X028	0.686908	-1.19474	BC	HF	B1			Y038	-0.561415	-0.00549301	NK	HF	A4
X038	0.586462	-1.41079	BC	HF	B1			B037	0.609759	1.28472	BC	HL	B1
B005	0.658152	0.361498	BC	HF	B2			B041	0.593192	1.2812	BC	HL	B1
B010	0.554059	-0.0969954	BC	HF	B2			B051	0.505182	2.02368	BC	HL	B1
B023	0.622071	0.793109	BC	HL	B2			B055	0.579434	1.17583	BC	HL	B1
B026	0.743154	0.788761	BC	HF	B2			B059	0.565029	1.82764	BC	HL	B1
B030	0.721747	0.598595	BC	HL	B2			X008	0.63155	0.916096	BC	HF	B1
B035	0.747444	0.516677	BC	HL	B2			X015	0.5869	1.18779	BC	HF	B1
B039	0.7505	0.316913	BC	HL	B2			X023	0.577038	1.10804	BC	HF	B1
B042	0.758182	0.220236	BC	HL	B2			X028	0.542445	1.65405	BC	HF	B1
B047	0.762255	0.29072	BC	HL	B2			X038	0.581613	1.40993	BC	HF	B1
B050	0.750082	0.458273	BC	HL	B2			B005	0.726219	-0.703209	BC	HF	B2
B053	-0.504606	0.508348	BC	HL	B2			B010	0.720803	-0.894626	BC	HF	B2
B056	0.760537	0.545154	BC	HL	B2			B012	0.621554	1.00648	BC	HF	B2
B058	0.794369	0.661452	BC	HL	B2			B023	0.704389	-1.03067	BC	HL	B2
B063	0.754393	0.381727	BC	HL	B2			B026	0.720596	-0.686103	BC	HF	B2
B071	-0.371519	0.434227	BC	HL	B2			B030	0.702574	-0.835399	BC	HL	B2
B078	0.804377	0.280821	BC	HL	B2			B035	0.734653	-0.564036	BC	HL	B2
B084	0.800577	0.335358	BC	HL	B2			B039	0.725064	-0.571907	BC	HL	B2
B092	0.810598	0.330219	BC	HL	B2			B042	0.736906	-0.19302	BC	HL	B2
B098	0.808588	0.14385	BC	HL	B2			B047	0.632816	1.46778	BC	HL	B2
B100	0.763291	-0.0222679	BC	HF	B2			B050	0.704799	0.283806	BC	HL	B2
C005	0.737421	0.580988	BC	HL	B2			B053	0.730889	-0.176718	BC	HL	B2
C010	0.639177	-0.499564	BC	HL	B2			B056	0.717105	-0.217318	BC	HL	B2
C012	0.461516	0.497805	BC	HL	B2			B058	0.728912	-0.389889	BC	HL	B2
C021	0.780197	0.351778	BC	HL	B2			B063	0.701104	-0.30191	BC	HL	B2
C027	0.725293	0.133194	BC	HF	B2			B071	0.748152	-0.241266	BC	HL	B2
C033	0.768933	0.128264	BC	HF	B2			B078	0.732899	-0.544924	BC	HL	B2
C045	0.75904	0.535192	BC	HL	B2			B084	0.74367	-0.34472	BC	HL	B2
C051	0.613895	0.322232	BC	HL	B2			B092	0.757752	0.0184471	BC	HL	B2
C056	0.733057	0.326054	BC	HF	B2			B098	0.751863	0.237655	BC	HL	B2
C061	0.417238	0.649314	BC	HF	B2			B100	0.737685	0.384378	BC	HF	B2
C065	0.651689	0.897631	BC	HF	B2			C005	0.718526	0.214486	BC	HL	B2
C068	0.58654	0.808998	BC	HF	B2			C010	0.618904	1.37832	BC	HL	B2
G009	0.746339	0.470803	BC	HF	B2			C012	0.683954	0.595032	BC	HL	B2
G027	0.728897	0.411172	BC	HF	B2			C021	0.721623	-0.494371	BC	HL	B2
X007	0.698192	0.317202	BC	HF	B2			C027	0.70792	-0.0390079	BC	HF	B2
X011	0.635691	0.396916	BC	HF	B2			C033	0.739781	-0.487731	BC	HF	B2
X018	-0.48147	0.353076	BC	HF	B2			C045	0.699667	-0.211071	BC	HL	B2
X024	0.621268	0.578779	BC	HF	B2			C051	0.659645	-1.49816	BC	HL	B2
X027	0.766225	0.439302	BC	HF	B2			C056	0.675194	-0.0702644	BC	HF	B2
X031	0.748834	0.311415	BC	HF	B2			C061	0.674982	-0.962448	BC	HF	B2
X034	0.735421	0.472745	BC	HF	B2			C065	0.656595	-1.88355	BC	HF	B2
X039	0.481142	-0.0622132	BC	HF	B2			C068	0.718277	-0.962454	BC	HF	B2
X044	0.754412	0.0480495	BC	HF	B2			G009	0.724335	-0.219985	BC	HF	B2
X049	0.725839	0.267018	BC	HF	B2			G027	0.712435	-0.62087	BC	HF	B2
X051	0.696739	0.432011	BC	HF	B2			X007	0.712053	-0.525004	BC	HF	B2
X052	0.591301	-1.00344	BC	HF	B2			X011	0.694988	-0.625058	BC	HF	B2
X057	0.656931	0.0309458	BC	HF	B2			X014	0.699515	0.130078	BC	HF	B2
X059	0.584186	-0.688099	BC	HL	B2			X018	0.693181	0.0581677	BC	HF	B2
X065	0.728827	0.154639	BC	HL	B2			X024	0.701155	-0.648242	BC	HF	B2
X069	0.662572	-0.251149	BC	HL	B2			X027	0.707804	-0.079639	BC	HF	B2
								X031	0.744163	-0.348373	BC	HF	B2
								X034	0.73299	0.098072	BC	HF	B2
								X039	0.687723	0.340483	BC	HF	B2
								X044	0.697797	0.452937	BC	HF	B2
								X047	0.732897	-0.39138	BC	HF	B2
								X049	0.707294	-0.886519	BC	HF	B2
								X051	0.724659	-0.509578	BC	HF	B2
								X052	0.634557	1.41749	BC	HF	B2
								X055	0.707801	0.0676022	BC	HL	B2
								X057	0.707786	-0.40012	BC	HF	B2
								X059	0.633954	1.19053	BC	HL	B2
								X065	0.706151	-0.496873	BC	HL	B2
								X069	0.70601	-0.740009	BC	HL	B2

[truncated: 32 more sheets: Fig.3b, Fig.3c, Fig.3d, Fig.3e, Fig.4a, Fig.4c, Fig.4d, Fig.4e, Fig.4f, Fig.5a, Fig.5b, Fig.5c, Fig.5d, Fig.5e, Fig.5f, Fig.5g, Fig.S1, Fig.S2, Fig.S3, Fig.S4 …]
